# Supplementary material for: The data of TLR8 species specific downstream differentially regulated genes (DEGs)
Source: Data Brief. 2019 Aug 2;25:104314. doi: 10.1016/j.dib.2019.104314 (PMC6702385; doi:10.1016/j.dib.2019.104314)
Supplement: Supplementary file 1 [file mmc1.zip]

Archive with 3 entries (3 files):
- Supplementary table 2. Human and porcine TLR8 common DEGs.xlsm
- Supplementary table 3. Porcine TLR8 specifc DEGs.xlsm
- Supplementary table 1. Human TLR8 specific DEGs.xlsm
