# Supplementary material for: The data of TLR8 species specific downstream differentially regulated genes (DEGs)
Source: Data Brief. 2019 Aug 2;25:104314. doi: 10.1016/j.dib.2019.104314 (PMC6702385; doi:10.1016/j.dib.2019.104314)
Supplement: Supplementary file 1 [file mmc1.zip › Supplementary table 2. Human and porcine TLR8 common DEGs.xlsm]

## Sheet: GENE3_get_annot
ID	gene_name	gene_chr	gene_start	gene_end	gene_strand	gene_length	gene_biotype	gene_description	h8_con_readcount	h8_R848_readcount	p8_con_readcount	p8_R848_readcount	b8_con_readcount	b8_R848_readcount	h8_con_fpkm	h8_R848_fpkm	p8_con_fpkm	p8_R848_fpkm	b8_con_fpkm	b8_R848_fpkm	h8_R848_readcount(h8_R848vsh8_con)	h8_con_readcount(h8_R848vsh8_con)	log2FoldChange(h8_R848vsh8_con)	pvalue(h8_R848vsh8_con)	padj(h8_R848vsh8_con)	significant(h8_R848vsh8_con)	b8_R848_readcount(b8_R848vsb8_con)	b8_con_readcount(b8_R848vsb8_con)	log2FoldChange(b8_R848vsb8_con)	pvalue(b8_R848vsb8_con)	padj(b8_R848vsb8_con)	significant(b8_R848vsb8_con)	p8_R848_readcount(p8_R848vsp8_con)	p8_con_readcount(p8_R848vsp8_con)	log2FoldChange(p8_R848vsp8_con)	pvalue(p8_R848vsp8_con)	padj(p8_R848vsp8_con)	significant(p8_R848vsp8_con)	biological_process	biological_process_description	cellular_component	cellular_component_description	molecular_function	molecular_function_description	KEGG	AnnotInfo
ENSG00000101871	MID1	X	10445310	10833654	-	9295	protein_coding	midline 1 [Source:HGNC Symbol;Acc:HGNC:7095]	1842	18	1820	23	11	14	11.5657	0.0977501	10.7219	0.122337	0.0564516	0.0696093	16.7393	1980.04	-6.87502	3.36829e-33	9.44773e-29	DOWN	13.7748	11.1801	0.298404	0.745626	1	FALSE	21.7516	1924.05	-6.45842	4.0168e-31	5.65324e-27	DOWN	GO:0032874//GO:0007389//GO:0060333//GO:0000226//GO:0035372//GO:0007026//GO:0000165//GO:0008152//GO:0001932//GO:0001934//GO:0007165//GO:0035556//GO:0006464//GO:0006468//GO:0006793//GO:0006796//GO:0006950//GO:0007154//GO:0008150//GO:0009893//GO:0009966//GO:0009967//GO:0009987//GO:0010562//GO:0010604//GO:0010646//GO:0010647//GO:0016310//GO:0019220//GO:0019222//GO:0019538//GO:0023014//GO:0033554//GO:…	positive regulation of stress-activated MAPK cascade//pattern specification process//interferon-gamma-mediated signaling pathway//microtubule cytoskeleton organization//protein localization to microtubule//negative regulation of microtubule depolymerization//MAPK cascade//metabolic process//regulation of protein phosphorylation//positive regulation of protein phosphorylation//signal transduction/…	GO:0005622//GO:0005737//GO:0005856//GO:0005874//GO:0005819//GO:0005829//GO:0005875//GO:0005881//GO:0016020//GO:0016021//GO:0015630//GO:0005575//GO:0005623//GO:0044464//GO:0044424//GO:0043226//GO:0043228//GO:0043229//GO:0043232//GO:0044422//GO:0044430//GO:0044446//GO:0099080//GO:0099081//GO:0099512//GO:0099513//GO:0044444//GO:0032991//GO:0043234//GO:0031224//GO:0044425	intracellular//cytoplasm//cytoskeleton//microtubule//spindle//cytosol//microtubule associated complex//cytoplasmic microtubule//membrane//integral component of membrane//microtubule cytoskeleton//cellular_component//cell//cell part//intracellular part//organelle//non-membrane-bounded organelle//intracellular organelle//intracellular non-membrane-bounded organelle//organelle part//cytoskeletal par…	GO:0008270//GO:0005515//GO:0046872//GO:0016740//GO:0042803//GO:0008017//GO:0042802//GO:0031625//GO:0046982//GO:0051219//GO:0003674//GO:0005488//GO:0043167//GO:0043169//GO:0046914//GO:0003824//GO:0046983//GO:0008092//GO:0015631//GO:0019899//GO:0044389	zinc ion binding//protein binding//metal ion binding//transferase activity//protein homodimerization activity//microtubule binding//identical protein binding//ubiquitin protein ligase binding//protein heterodimerization activity//phosphoprotein binding//molecular_function//binding//ion binding//cation binding//transition metal ion binding//catalytic activity//protein dimerization activity//cytosk…	K08285 midline 1 [EC:2.3.2.27] | (RefSeq) MID1, BBBG1, FXY, GBBB1, MIDIN, OGS1, OS, OSX, RNF59, TRIM18, XPRF, ZNFXY; midline 1	http://www.genome.jp/dbget-bin/www_bget?hsa:4281
ENSG00000120738	EGR1	5	138465490	138469315	+	3138	protein_coding	early growth response 1 [Source:HGNC Symbol;Acc:HGNC:3238]	2911	42	2633	31	51	42	54.1401	0.675602	45.9459	0.488413	0.775265	0.618564	39.0662	3129.14	-6.31894	1.34806e-31	1.89058e-27	DOWN	41.3271	51.8301	-0.325735	0.541119	1	FALSE	29.319	2783.53	-6.56265	1.11662e-32	3.14308e-28	DOWN	GO:0006366//GO:0006351//GO:0006355//GO:0045893//GO:0010628//GO:0045944//GO:0001666//GO:0060337//GO:0002931//GO:0070498//GO:0071504//GO:1901216//GO:1902949//GO:0071506//GO:0000122//GO:0009749//GO:0030217//GO:0030509//GO:0032868//GO:0033233//GO:0035914//GO:0042981//GO:0044849//GO:0045080//GO:0046886//GO:0050725//GO:0061418//GO:0071310//GO:0071480//GO:0072110//GO:0072303//GO:0090090//GO:0098759//GO:…	transcription from RNA polymerase II promoter//transcription, DNA-templated//regulation of transcription, DNA-templated//positive regulation of transcription, DNA-templated//positive regulation of gene expression//positive regulation of transcription from RNA polymerase II promoter//response to hypoxia//type I interferon signaling pathway//response to ischemia//interleukin-1-mediated signaling pa…	GO:0005634//GO:0005737//GO:0005654//GO:0005622//GO:0005575//GO:0005623//GO:0043231//GO:0043226//GO:0043227//GO:0043229//GO:0044424//GO:0044464//GO:0031974//GO:0031981//GO:0043233//GO:0044422//GO:0044428//GO:0044446//GO:0070013	nucleus//cytoplasm//nucleoplasm//intracellular//cellular_component//cell//intracellular membrane-bounded organelle//organelle//membrane-bounded organelle//intracellular organelle//intracellular part//cell part//membrane-enclosed lumen//nuclear lumen//organelle lumen//organelle part//nuclear part//intracellular organelle part//intracellular organelle lumen	GO:0003676//GO:0046872//GO:0003677//GO:0003700//GO:0008270//GO:0005515//GO:0043565//GO:0010385//GO:0000981//GO:0000976//GO:0000977//GO:1990841//GO:0000982//GO:0001077//GO:0035035//GO:0044212//GO:0044729//GO:0003674//GO:0005488//GO:0097159//GO:1901363//GO:0043167//GO:0043169//GO:0001071//GO:0046914//GO:0003690//GO:0000975//GO:0001067//GO:1990837//GO:0001012//GO:0003682//GO:0001228//GO:0019899	nucleic acid binding//metal ion binding//DNA binding//transcription factor activity, sequence-specific DNA binding//zinc ion binding//protein binding//sequence-specific DNA binding//double-stranded methylated DNA binding//RNA polymerase II transcription factor activity, sequence-specific DNA binding//transcription regulatory region sequence-specific DNA binding//RNA polymerase II regulatory regio…	K09203 early growth response protein 1 | (RefSeq) EGR1, AT225, G0S30, KROX-24, NGFI-A, TIS8, ZIF-268, ZNF225; early growth response 1	http://www.genome.jp/dbget-bin/www_bget?hsa:1958
ENSG00000280322	AL035425.4	X	108725886	108726948	-	1063	TEC	--	47	2581	150	537	1665	207	2.58045	122.56	7.72693	24.9758	74.7161	8.99965	2401.07	50.5282	5.56715	1.18123e-26	1.10441e-22	UP	203.689	1692.06	-3.05355	1.67464e-11	2.35999e-07	DOWN	507.956	158.58	1.67876	0.000142958	0.0128973	UP	-//-	-//-	-//-	-//-	-//-	-//-	--	--
ENSG00000167641	PPP1R14A	19	38251237	38256591	-	1501	protein_coding	protein phosphatase 1 regulatory inhibitor subunit 14A [Source:HGNC Symbol;Acc:HGNC:14871]	426	3	450	3	3	5	16.5638	0.100887	16.4165	0.098814	0.0953397	0.153949	2.7848	457.929	-7.29559	2.56612e-26	1.79943e-22	DOWN	4.91869	3.05014	0.668684	0.746295	1	FALSE	2.83307	475.731	-7.32752	8.95833e-26	7.05008e-22	DOWN	GO:0042325//GO:0032515//GO:0035690//GO:0008152//GO:0006793//GO:0006796//GO:0008150//GO:0009987//GO:0016310//GO:0019220//GO:0019222//GO:0031323//GO:0044237//GO:0050789//GO:0050794//GO:0051174//GO:0065007//GO:0006464//GO:0006470//GO:0009892//GO:0010563//GO:0010605//GO:0010921//GO:0010923//GO:0016311//GO:0019538//GO:0031324//GO:0031399//GO:0031400//GO:0032268//GO:0032269//GO:0035303//GO:0035304//GO:…	regulation of phosphorylation//negative regulation of phosphoprotein phosphatase activity//cellular response to drug//metabolic process//phosphorus metabolic process//phosphate-containing compound metabolic process//biological_process//cellular process//phosphorylation//regulation of phosphate metabolic process//regulation of metabolic process//regulation of cellular metabolic process//cellular m…	GO:0005737//GO:0005829//GO:0005622//GO:0005575//GO:0005623//GO:0044424//GO:0044464//GO:0044444	cytoplasm//cytosol//intracellular//cellular_component//cell//intracellular part//cell part//cytoplasmic part	GO:0004864//GO:0003674//GO:0004857//GO:0019208//GO:0019212//GO:0019888//GO:0030234//GO:0098772	protein phosphatase inhibitor activity//molecular_function//enzyme inhibitor activity//phosphatase regulator activity//phosphatase inhibitor activity//protein phosphatase regulator activity//enzyme regulator activity//molecular function regulator	K12328 protein phosphatase 1 regulatory subunit 14A | (RefSeq) PPP1R14A, CPI-17, CPI17, PPP1INL; protein phosphatase 1 regulatory inhibitor subunit 14A	http://www.genome.jp/dbget-bin/www_bget?hsa:94274
ENSG00000132329	RAMP1	2	237858893	237912114	+	1234	protein_coding	receptor activity modifying protein 1 [Source:HGNC Symbol;Acc:HGNC:9843]	313	1	227	3	2	1	14.8033	0.0409053	10.073	0.120194	0.0773122	0.0374519	0.924163	336.461	-8.31761	2.28529e-24	1.282e-20	DOWN	0.982619	2.0339	-0.960097	1	1	FALSE	2.83307	239.982	-6.34066	3.56966e-19	5.98696e-16	DOWN	GO:0006886//GO:0008277//GO:0015031//GO:0006816//GO:0007186//GO:0001525//GO:0072659//GO:0007189//GO:0030816//GO:0031623//GO:0060050//GO:0097647//GO:1990408//GO:0008104//GO:0006810//GO:0008150//GO:0015833//GO:0033036//GO:0034613//GO:0042886//GO:0045184//GO:0046907//GO:0051179//GO:0051234//GO:0051641//GO:0051649//GO:0070727//GO:0071702//GO:0071705//GO:0007165//GO:0007154//GO:0009966//GO:0009987//GO:…	intracellular protein transport//regulation of G-protein coupled receptor protein signaling pathway//protein transport//calcium ion transport//G-protein coupled receptor signaling pathway//angiogenesis//protein localization to plasma membrane//adenylate cyclase-activating G-protein coupled receptor signaling pathway//positive regulation of cAMP metabolic process//receptor internalization//positiv…	GO:0016021//GO:0016020//GO:0005622//GO:0005886//GO:0005887//GO:0009986//GO:0043235//GO:0005615//GO:1903440//GO:1990406//GO:0005575//GO:0031224//GO:0044425//GO:0005623//GO:0044464//GO:0071944//GO:0031226//GO:0044459//GO:0032991//GO:0005576//GO:0044421//GO:0038037//GO:0097648//GO:0098802//GO:1903439	integral component of membrane//membrane//intracellular//plasma membrane//integral component of plasma membrane//cell surface//receptor complex//extracellular space//amylin receptor complex//CGRP receptor complex//cellular_component//intrinsic component of membrane//membrane part//cell//cell part//cell periphery//intrinsic component of plasma membrane//plasma membrane part//macromolecular complex…	GO:0008565//GO:0005515//GO:0004872//GO:0097643//GO:0001635//GO:0015026//GO:1990407//GO:0003674//GO:0005215//GO:0015197//GO:0022892//GO:0005488//GO:0060089//GO:0001653//GO:0004871//GO:0004888//GO:0004930//GO:0008528//GO:0038023//GO:0097642//GO:0099600//GO:0017046//GO:0033218//GO:0042277//GO:0042562//GO:0097644	protein transporter activity//protein binding//receptor activity//amylin receptor activity//calcitonin gene-related peptide receptor activity//coreceptor activity//calcitonin gene-related peptide binding//molecular_function//transporter activity//peptide transporter activity//substrate-specific transporter activity//binding//molecular transducer activity//peptide receptor activity//signal transdu…	K08447 receptor activity modifying protein 1 | (RefSeq) RAMP1; receptor activity modifying protein 1	http://www.genome.jp/dbget-bin/www_bget?hsa:10267
ENSG00000170345	FOS	14	75278774	75282230	+	3238	protein_coding	Fos proto-oncogene, AP-1 transcription factor subunit [Source:HGNC Symbol;Acc:HGNC:3796]	596	12	521	27	11	9	10.7424	0.187068	8.81069	0.412254	0.16205	0.128456	11.1575	640.668	-5.82696	9.21925e-24	4.30985e-20	DOWN	8.85474	11.1801	-0.331838	0.851299	1	FALSE	25.5353	550.79	-4.42396	1.95593e-17	2.62169e-14	DOWN	GO:0006355//GO:0006357//GO:0038095//GO:0007179//GO:0034614//GO:0045893//GO:0006954//GO:0006366//GO:0019221//GO:1902895//GO:0045944//GO:0071276//GO:0060395//GO:1901216//GO:0001661//GO:0006306//GO:0007399//GO:0007565//GO:0007568//GO:0009409//GO:0009416//GO:0009612//GO:0009629//GO:0009636//GO:0014070//GO:0030431//GO:0031668//GO:0032496//GO:0032570//GO:0032870//GO:0034097//GO:0035902//GO:0035914//GO:…	regulation of transcription, DNA-templated//regulation of transcription from RNA polymerase II promoter//Fc-epsilon receptor signaling pathway//transforming growth factor beta receptor signaling pathway//cellular response to reactive oxygen species//positive regulation of transcription, DNA-templated//inflammatory response//transcription from RNA polymerase II promoter//cytokine-mediated signalin…	GO:0005667//GO:0005634//GO:0005737//GO:0005654//GO:0005829//GO:0005783//GO:0032993//GO:0016020//GO:0035976//GO:0043005//GO:0005622//GO:0005575//GO:0005623//GO:0032991//GO:0043234//GO:0044424//GO:0044464//GO:0043231//GO:0043226//GO:0043227//GO:0043229//GO:0031974//GO:0031981//GO:0043233//GO:0044422//GO:0044428//GO:0044446//GO:0070013//GO:0044444//GO:0012505//GO:0044798//GO:0090575//GO:0042995//GO:…	transcription factor complex//nucleus//cytoplasm//nucleoplasm//cytosol//endoplasmic reticulum//protein-DNA complex//membrane//transcription factor AP-1 complex//neuron projection//intracellular//cellular_component//cell//macromolecular complex//protein complex//intracellular part//cell part//intracellular membrane-bounded organelle//organelle//membrane-bounded organelle//intracellular organelle//…	GO:0003677//GO:0003700//GO:0005515//GO:0000981//GO:0070412//GO:0044212//GO:0046982//GO:0008134//GO:0000978//GO:0000979//GO:0001077//GO:0001102//GO:0001190//GO:0003682//GO:0003690//GO:0043565//GO:0003674//GO:0003676//GO:0005488//GO:0097159//GO:1901363//GO:0001071//GO:0046332//GO:0000975//GO:0001067//GO:0046983//GO:0000976//GO:0000977//GO:0000987//GO:0001012//GO:0001159//GO:1990837//GO:0001046//GO:…	DNA binding//transcription factor activity, sequence-specific DNA binding//protein binding//RNA polymerase II transcription factor activity, sequence-specific DNA binding//R-SMAD binding//transcription regulatory region DNA binding//protein heterodimerization activity//transcription factor binding//RNA polymerase II core promoter proximal region sequence-specific DNA binding//RNA polymerase II co…	K04379 proto-oncogene protein c-fos | (RefSeq) FOS, AP-1, C-FOS, p55; Fos proto-oncogene, AP-1 transcription factor subunit	http://www.genome.jp/dbget-bin/www_bget?hsa:2353
ENSG00000104325	DECR1	8	90001405	90052092	+	3507	protein_coding	2,4-dienoyl-CoA reductase 1 [Source:HGNC Symbol;Acc:HGNC:2753]	251	0	247	8	1	3	4.17703	0	3.85665	0.11278	0.0136018	0.0395343	1.38778e-17	269.815	-11.0802	1.4204e-23	5.69153e-20	DOWN	2.95066	1.01765	1.43094	0.63929	1	FALSE	7.56275	261.126	-5.08587	3.14077e-17	3.6836e-14	DOWN	GO:0055114//GO:0006629//GO:0006631//GO:0051289//GO:0006635//GO:0008152//GO:0008150//GO:0044699//GO:0044710//GO:0044238//GO:0071704//GO:0006082//GO:0009987//GO:0019752//GO:0032787//GO:0043436//GO:0044237//GO:0044255//GO:0044281//GO:0044763//GO:0006461//GO:0022607//GO:0016043//GO:0051260//GO:0043933//GO:0044085//GO:0051262//GO:0051259//GO:0065003//GO:0070271//GO:0071822//GO:0071840//GO:0009056//GO:…	oxidation-reduction process//lipid metabolic process//fatty acid metabolic process//protein homotetramerization//fatty acid beta-oxidation//metabolic process//biological_process//single-organism process//single-organism metabolic process//primary metabolic process//organic substance metabolic process//organic acid metabolic process//cellular process//carboxylic acid metabolic process//monocarboxy…	GO:0005634//GO:0005829//GO:0005654//GO:0005739//GO:0070062//GO:0005759//GO:0005622//GO:0005575//GO:0005623//GO:0043231//GO:0043226//GO:0043227//GO:0043229//GO:0044424//GO:0044464//GO:0005737//GO:0044444//GO:0031974//GO:0031981//GO:0043233//GO:0044422//GO:0044428//GO:0044446//GO:0070013//GO:0005576//GO:0031982//GO:0043230//GO:0044421//GO:1903561//GO:0044429	nucleus//cytosol//nucleoplasm//mitochondrion//extracellular exosome//mitochondrial matrix//intracellular//cellular_component//cell//intracellular membrane-bounded organelle//organelle//membrane-bounded organelle//intracellular organelle//intracellular part//cell part//cytoplasm//cytoplasmic part//membrane-enclosed lumen//nuclear lumen//organelle lumen//organelle part//nuclear part//intracellular …	GO:0016491//GO:0070402//GO:0008670//GO:0016651//GO:0003674//GO:0003824//GO:0000166//GO:0005488//GO:0036094//GO:0043167//GO:0043168//GO:0048037//GO:0050661//GO:0050662//GO:0097159//GO:1901265//GO:1901363//GO:0016627//GO:0016628	oxidoreductase activity//NADPH binding//2,4-dienoyl-CoA reductase (NADPH) activity//oxidoreductase activity, acting on NAD(P)H//molecular_function//catalytic activity//nucleotide binding//binding//small molecule binding//ion binding//anion binding//cofactor binding//NADP binding//coenzyme binding//organic cyclic compound binding//nucleoside phosphate binding//heterocyclic compound binding//oxidor…	K13236 2,4-dienoyl-CoA reductase, mitochondrial [EC:1.3.1.34] | (RefSeq) DECR1, DECR, NADPH, SDR18C1; 2,4-dienoyl-CoA reductase 1	http://www.genome.jp/dbget-bin/www_bget?hsa:1666
ENSG00000113196	HAND1	5	154474972	154478264	-	1738	protein_coding	heart and neural crest derivatives expressed 1 [Source:HGNC Symbol;Acc:HGNC:4807]	601	13	530	19	12	20	20.1816	0.377562	16.6984	0.540483	0.329355	0.531825	12.0878	646.042	-5.72476	2.21686e-23	7.77258e-20	DOWN	19.6789	12.1964	0.684879	0.334166	1	FALSE	17.9679	560.305	-4.95267	1.11109e-19	2.23394e-16	DOWN	GO:0006351//GO:0006355//GO:0007275//GO:0043433//GO:0045944//GO:0035050//GO:0000122//GO:0045892//GO:0001947//GO:0007507//GO:0001525//GO:0055010//GO:0006366//GO:0001701//GO:0001707//GO:0001824//GO:0001829//GO:0003144//GO:0003218//GO:0003219//GO:0030154//GO:0042475//GO:0045893//GO:0060411//GO:0060485//GO:0060536//GO:0060707//GO:0061371//GO:1903026//GO:0008152//GO:0006139//GO:0006725//GO:0006807//GO:…	transcription, DNA-templated//regulation of transcription, DNA-templated//multicellular organism development//negative regulation of sequence-specific DNA binding transcription factor activity//positive regulation of transcription from RNA polymerase II promoter//embryonic heart tube development//negative regulation of transcription from RNA polymerase II promoter//negative regulation of transcri…	GO:0005634//GO:0005654//GO:0005730//GO:0005737//GO:0090575//GO:0005622//GO:0005575//GO:0005623//GO:0043231//GO:0043226//GO:0043227//GO:0043229//GO:0044424//GO:0044464//GO:0031974//GO:0031981//GO:0043233//GO:0044422//GO:0044428//GO:0044446//GO:0070013//GO:0043228//GO:0043232//GO:0005667//GO:0032991//GO:0043234//GO:0044798	nucleus//nucleoplasm//nucleolus//cytoplasm//RNA polymerase II transcription factor complex//intracellular//cellular_component//cell//intracellular membrane-bounded organelle//organelle//membrane-bounded organelle//intracellular organelle//intracellular part//cell part//membrane-enclosed lumen//nuclear lumen//organelle lumen//organelle part//nuclear part//intracellular organelle part//intracellula…	GO:0046983//GO:0003677//GO:0000978//GO:0000981//GO:0001078//GO:0005515//GO:0042803//GO:0003713//GO:0043425//GO:0044212//GO:0042802//GO:0008134//GO:0003714//GO:0019899//GO:0043565//GO:0046982//GO:0003674//GO:0005488//GO:0003676//GO:0097159//GO:1901363//GO:0000975//GO:0000976//GO:0000977//GO:0000987//GO:0001012//GO:0001067//GO:0001159//GO:0003690//GO:1990837//GO:0001071//GO:0003700//GO:0000982//GO:…	protein dimerization activity//DNA binding//RNA polymerase II core promoter proximal region sequence-specific DNA binding//RNA polymerase II transcription factor activity, sequence-specific DNA binding//transcriptional repressor activity, RNA polymerase II core promoter proximal region sequence-specific binding//protein binding//protein homodimerization activity//transcription coactivator activit…	K09071 heart-and neural crest derivatives-expressed protein 1 | (RefSeq) HAND1, Hxt, Thing1, bHLHa27, eHand; heart and neural crest derivatives expressed 1	http://www.genome.jp/dbget-bin/www_bget?hsa:9421
ENSG00000113140	SPARC	5	151661096	151687165	-	4831	protein_coding	secreted protein acidic and cysteine rich [Source:HGNC Symbol;Acc:HGNC:11219]	619	14	694	15	9	12	7.47797	0.14628	7.86632	0.153508	0.0888666	0.114798	13.0181	665.391	-5.66147	3.11597e-23	9.71109e-20	DOWN	11.8068	9.14761	0.364137	0.716116	1	FALSE	14.1842	733.681	-5.67993	8.4581e-24	4.76157e-20	DOWN	GO:0007165//GO:0006898//GO:0022604//GO:0002576//GO:0030198//GO:0001937//GO:0016525//GO:0010595//GO:0001503//GO:0007507//GO:0009629//GO:0010288//GO:0030324//GO:0032496//GO:0033591//GO:0034097//GO:0042060//GO:0042127//GO:0043434//GO:0043473//GO:0045471//GO:0046686//GO:0048839//GO:0051384//GO:0051591//GO:0051592//GO:0060348//GO:0071363//GO:0007154//GO:0008150//GO:0009987//GO:0023052//GO:0044699//GO:…	signal transduction//receptor-mediated endocytosis//regulation of cell morphogenesis//platelet degranulation//extracellular matrix organization//negative regulation of endothelial cell proliferation//negative regulation of angiogenesis//positive regulation of endothelial cell migration//ossification//heart development//response to gravity//response to lead ion//lung development//response to lipop…	GO:0005615//GO:0005578//GO:0005737//GO:0005576//GO:0005604//GO:0031091//GO:0009986//GO:0016363//GO:0031093//GO:0071682//GO:0005622//GO:0005634//GO:0031092//GO:0031982//GO:0005575//GO:0044421//GO:0031012//GO:0005623//GO:0044424//GO:0044464//GO:0044420//GO:0030141//GO:0012505//GO:0031410//GO:0043226//GO:0043227//GO:0043229//GO:0044444//GO:0097708//GO:0099503//GO:0043231//GO:0031974//GO:0031981//GO:…	extracellular space//proteinaceous extracellular matrix//cytoplasm//extracellular region//basement membrane//platelet alpha granule//cell surface//nuclear matrix//platelet alpha granule lumen//endocytic vesicle lumen//intracellular//nucleus//platelet alpha granule membrane//vesicle//cellular_component//extracellular region part//extracellular matrix//cell//intracellular part//cell part//extracell…	GO:0005515//GO:0005509//GO:0046872//GO:0005518//GO:0050840//GO:0003674//GO:0005488//GO:0043167//GO:0043169//GO:0032403//GO:0044877	protein binding//calcium ion binding//metal ion binding//collagen binding//extracellular matrix binding//molecular_function//binding//ion binding//cation binding//protein complex binding//macromolecular complex binding	no KO assigned | (RefSeq) SPARC, BM-40, OI17, ON; secreted protein acidic and cysteine rich	http://www.genome.jp/dbget-bin/www_bget?hsa:6678
ENSG00000183943	PRKX	X	3604370	3713608	-	6452	protein_coding	protein kinase, X-linked [Source:HGNC Symbol;Acc:HGNC:9441]	276	2	292	2	3	5	2.49658	0.015647	2.47821	0.0153255	0.0221799	0.0358149	1.85447	296.688	-7.22406	3.83594e-23	1.07594e-19	DOWN	4.91869	3.05014	0.668684	0.746295	1	FALSE	1.88712	308.698	-7.25865	1.86024e-22	7.48028e-19	DOWN	GO:0006468//GO:0016310//GO:0007155//GO:0007275//GO:0030154//GO:0001525//GO:0001935//GO:0030334//GO:0046777//GO:0030155//GO:0018105//GO:0043542//GO:0031589//GO:0030099//GO:0060562//GO:0060993//GO:2000696//GO:0008152//GO:0006464//GO:0006793//GO:0006796//GO:0008150//GO:0009987//GO:0019538//GO:0036211//GO:0043170//GO:0043412//GO:0044237//GO:0044238//GO:0044260//GO:0044267//GO:0071704//GO:0022610//GO:…	protein phosphorylation//phosphorylation//cell adhesion//multicellular organism development//cell differentiation//angiogenesis//endothelial cell proliferation//regulation of cell migration//protein autophosphorylation//regulation of cell adhesion//peptidyl-serine phosphorylation//endothelial cell migration//cell-substrate adhesion//myeloid cell differentiation//epithelial tube morphogenesis//kid…	GO:0005634//GO:0005737//GO:0005622//GO:0005575//GO:0005623//GO:0043231//GO:0043226//GO:0043227//GO:0043229//GO:0044424//GO:0044464	nucleus//cytoplasm//intracellular//cellular_component//cell//intracellular membrane-bounded organelle//organelle//membrane-bounded organelle//intracellular organelle//intracellular part//cell part	GO:0005524//GO:0004674//GO:0004672//GO:0000166//GO:0016740//GO:0016301//GO:0005515//GO:0004691//GO:0003674//GO:0005488//GO:0017076//GO:0030554//GO:0032553//GO:0032555//GO:0032559//GO:0035639//GO:0036094//GO:0043167//GO:0043168//GO:0097159//GO:0097367//GO:1901265//GO:1901363//GO:0003824//GO:0016772//GO:0016773//GO:0004690	ATP binding//protein serine/threonine kinase activity//protein kinase activity//nucleotide binding//transferase activity//kinase activity//protein binding//cAMP-dependent protein kinase activity//molecular_function//binding//purine nucleotide binding//adenyl nucleotide binding//ribonucleotide binding//purine ribonucleotide binding//adenyl ribonucleotide binding//purine ribonucleoside triphosphate…	K19584 protein kinase X [EC:2.7.11.11] | (RefSeq) PRKX, PKX1; protein kinase, X-linked	http://www.genome.jp/dbget-bin/www_bget?hsa:5613
ENSG00000131668	BARX1	9	93951622	93955372	-	1777	protein_coding	BARX homeobox 1 [Source:HGNC Symbol;Acc:HGNC:955]	214	1	166	5	0	1	7.0284	0.0284058	5.11528	0.139111	0	0.0260076	0.924163	230.042	-7.76931	1.01676e-20	2.59264e-17	DOWN	--	--	--	--	--	--	4.72496	175.495	-5.17697	1.26374e-15	9.36095e-13	DOWN	GO:0006355//GO:0006366//GO:0006351//GO:0045944//GO:0009888//GO:0006357//GO:0048513//GO:0007267//GO:0009952//GO:0030178//GO:0030855//GO:0048536//GO:0048856//GO:0055123//GO:0008152//GO:0006139//GO:0006725//GO:0006807//GO:0008150//GO:0009058//GO:0009059//GO:0009889//GO:0009987//GO:0010467//GO:0010468//GO:0010556//GO:0016070//GO:0018130//GO:0019219//GO:0019222//GO:0019438//GO:0031323//GO:0031326//GO:…	regulation of transcription, DNA-templated//transcription from RNA polymerase II promoter//transcription, DNA-templated//positive regulation of transcription from RNA polymerase II promoter//tissue development//regulation of transcription from RNA polymerase II promoter//animal organ development//cell-cell signaling//anterior/posterior pattern specification//negative regulation of Wnt signaling p…	GO:0005634//GO:0005622//GO:0005575//GO:0005623//GO:0043231//GO:0043226//GO:0043227//GO:0043229//GO:0044424//GO:0044464	nucleus//intracellular//cellular_component//cell//intracellular membrane-bounded organelle//organelle//membrane-bounded organelle//intracellular organelle//intracellular part//cell part	GO:0003677//GO:0043565//GO:0003700//GO:0000981//GO:0000977//GO:0001228//GO:0003674//GO:0003676//GO:0005488//GO:0097159//GO:1901363//GO:0001071//GO:0000975//GO:0000976//GO:0001012//GO:0001067//GO:0003690//GO:0044212//GO:1990837	DNA binding//sequence-specific DNA binding//transcription factor activity, sequence-specific DNA binding//RNA polymerase II transcription factor activity, sequence-specific DNA binding//RNA polymerase II regulatory region sequence-specific DNA binding//transcriptional activator activity, RNA polymerase II transcription regulatory region sequence-specific binding//molecular_function//nucleic acid …	K09361 BarH-like homeobox | (RefSeq) BARX1; BARX homeobox 1	http://www.genome.jp/dbget-bin/www_bget?hsa:56033
ENSG00000100979	PLTP	20	45898621	45912155	-	2541	protein_coding	phospholipid transfer protein [Source:HGNC Symbol;Acc:HGNC:9093]	792	35	890	40	46	43	18.1908	0.695277	19.1794	0.778276	0.863548	0.782082	32.5542	851.355	-4.70327	6.95587e-20	1.62588e-16	DOWN	42.3111	46.7488	-0.143403	0.800249	1	FALSE	37.8323	940.886	-4.63159	8.49224e-20	1.87347e-16	DOWN	GO:0006629//GO:0006869//GO:0015914//GO:0034375//GO:0010875//GO:0035627//GO:0010189//GO:0030317//GO:0008152//GO:0008150//GO:0044238//GO:0044699//GO:0044710//GO:0071704//GO:0006810//GO:0010876//GO:0033036//GO:0044765//GO:0051179//GO:0051234//GO:0071702//GO:1902578//GO:0006811//GO:0006820//GO:0015711//GO:0015748//GO:0009987//GO:0016043//GO:0032501//GO:0034367//GO:0034368//GO:0034369//GO:0043933//GO:…	lipid metabolic process//lipid transport//phospholipid transport//high-density lipoprotein particle remodeling//positive regulation of cholesterol efflux//ceramide transport//vitamin E biosynthetic process//flagellated sperm motility//metabolic process//biological_process//primary metabolic process//single-organism process//single-organism metabolic process//organic substance metabolic process//t…	GO:0005615//GO:0005576//GO:0034364//GO:0005575//GO:0044421//GO:0032991//GO:0032994//GO:0034358//GO:1990777	extracellular space//extracellular region//high-density lipoprotein particle//cellular_component//extracellular region part//macromolecular complex//protein-lipid complex//plasma lipoprotein particle//lipoprotein particle	GO:0008289//GO:0031210//GO:0070300//GO:0005319//GO:0005548//GO:0008525//GO:0008429//GO:0019992//GO:0035620//GO:0097001//GO:1901611//GO:1904121//GO:1990050//GO:0003674//GO:0005488//GO:0005543//GO:0043167//GO:0043168//GO:0043169//GO:0050997//GO:0070405//GO:0005215//GO:0022892//GO:0046624//GO:0033218//GO:0046625	lipid binding//phosphatidylcholine binding//phosphatidic acid binding//lipid transporter activity//phospholipid transporter activity//phosphatidylcholine transporter activity//phosphatidylethanolamine binding//diacylglycerol binding//ceramide transporter activity//ceramide binding//phosphatidylglycerol binding//phosphatidylethanolamine transporter activity//phosphatidic acid transporter activity/…	K08761 phospholipid transfer protein | (RefSeq) PLTP, BPIFE, HDLCQ9; phospholipid transfer protein	http://www.genome.jp/dbget-bin/www_bget?hsa:5360
ENSG00000268916	CSAG3	X	152753921	152760222	+	1083	protein_coding	CSAG family member 3 [Source:HGNC Symbol;Acc:HGNC:26237]	164	0	108	2	0	6	8.83783	0	5.46065	0.0913019	0	0.256042	1.38778e-17	176.296	-10.4666	1.3814e-19	2.98053e-16	DOWN	5.9027	1.38778e-17	5.59212	0.0409646	1	FALSE	1.88712	114.179	-5.82471	1.18991e-13	6.44107e-11	DOWN	GO:0042493//GO:0008150//GO:0042221//GO:0050896	response to drug//biological_process//response to chemical//response to stimulus	-//-	-//-	-//-	-//-	no KO assigned | (RefSeq) CSAG3, CSAG3A, CT24.2; CSAG family member 3	http://www.genome.jp/dbget-bin/www_bget?hsa:389903
ENSG00000175414	ARL10	5	176365468	176401865	+	11459	protein_coding	ADP ribosylation factor like GTPase 10 [Source:HGNC Symbol;Acc:HGNC:22042]	479	19	455	13	20	11	2.4396	0.0836953	2.17427	0.0560886	0.0832562	0.0443644	17.6696	514.9	-4.85466	3.33165e-19	6.67495e-16	DOWN	10.8228	20.3264	-0.901287	0.258093	1	FALSE	12.2924	481.017	-5.2755	1.71362e-20	4.8235e-17	DOWN	-//-	-//-	GO:0005622//GO:0005575//GO:0005623//GO:0044464	intracellular//cellular_component//cell//cell part	GO:0005525//GO:0000166//GO:0001882//GO:0001883//GO:0003674//GO:0005488//GO:0017076//GO:0019001//GO:0032549//GO:0032550//GO:0032553//GO:0032555//GO:0032561//GO:0035639//GO:0036094//GO:0043167//GO:0043168//GO:0097159//GO:0097367//GO:1901265//GO:1901363	GTP binding//nucleotide binding//nucleoside binding//purine nucleoside binding//molecular_function//binding//purine nucleotide binding//guanyl nucleotide binding//ribonucleoside binding//purine ribonucleoside binding//ribonucleotide binding//purine ribonucleotide binding//guanyl ribonucleotide binding//purine ribonucleoside triphosphate binding//small molecule binding//ion binding//anion binding/…	--	--
ENSG00000244306	AL589743.1	14	19284653	19337730	-	10330	transcribed_processed_pseudogene	--	598	26	742	17	45	28	3.37855	0.127048	3.93326	0.0813629	0.2078	0.12527	24.1816	642.818	-4.72492	3.62768e-19	6.78351e-16	DOWN	27.5509	45.7326	-0.728415	0.208042	1	FALSE	16.0761	784.425	-5.5973	1.09337e-23	5.12939e-20	DOWN	-//-	-//-	-//-	-//-	-//-	-//-	--	--
ENSG00000056998	GYG2	X	2828788	2882820	+	3655	protein_coding	glycogenin 2 [Source:HGNC Symbol;Acc:HGNC:4700]	258	6	231	2	0	3	4.11967	0.0828625	3.46078	0.0270533	0	0.0379334	5.57573	277.34	-5.60354	5.2053e-19	9.07787e-16	DOWN	2.95066	1.38778e-17	4.62172	0.264706	1	FALSE	1.88712	244.211	-6.92073	2.94346e-20	7.53206e-17	DOWN	GO:0005978//GO:0005980//GO:0000271//GO:0008152//GO:0005975//GO:0005976//GO:0005977//GO:0006073//GO:0006091//GO:0006112//GO:0055114//GO:0008150//GO:0009058//GO:0009059//GO:0009250//GO:0009987//GO:0015980//GO:0016051//GO:0033692//GO:0034637//GO:0034645//GO:0043170//GO:0044042//GO:0044237//GO:0044238//GO:0044249//GO:0044260//GO:0044262//GO:0044264//GO:0044699//GO:0044710//GO:0044711//GO:0044723//GO:…	glycogen biosynthetic process//glycogen catabolic process//polysaccharide biosynthetic process//metabolic process//carbohydrate metabolic process//polysaccharide metabolic process//glycogen metabolic process//cellular glucan metabolic process//generation of precursor metabolites and energy//energy reserve metabolic process//oxidation-reduction process//biological_process//biosynthetic process//ma…	GO:0005829//GO:0043202//GO:0005622//GO:0005575//GO:0005623//GO:0005737//GO:0044424//GO:0044444//GO:0044464//GO:0000323//GO:0005764//GO:0005773//GO:0005775//GO:0043231//GO:0031974//GO:0043226//GO:0043227//GO:0043229//GO:0043233//GO:0044422//GO:0044437//GO:0044446//GO:0070013	cytosol//lysosomal lumen//intracellular//cellular_component//cell//cytoplasm//intracellular part//cytoplasmic part//cell part//lytic vacuole//lysosome//vacuole//vacuolar lumen//intracellular membrane-bounded organelle//membrane-enclosed lumen//organelle//membrane-bounded organelle//intracellular organelle//organelle lumen//organelle part//vacuolar part//intracellular organelle part//intracellular…	GO:0016757//GO:0016740//GO:0008466//GO:0003674//GO:0003824//GO:0008194//GO:0016758//GO:0035251//GO:0046527	transferase activity, transferring glycosyl groups//transferase activity//glycogenin glucosyltransferase activity//molecular_function//catalytic activity//UDP-glycosyltransferase activity//transferase activity, transferring hexosyl groups//UDP-glucosyltransferase activity//glucosyltransferase activity	K00750 glycogenin [EC:2.4.1.186] | (RefSeq) GYG2, GN-2, GN2; glycogenin 2	http://www.genome.jp/dbget-bin/www_bget?hsa:8908
ENSG00000198885	ITPRIPL1	2	96325331	96330517	+	4652	protein_coding	ITPRIP like 1 [Source:HGNC Symbol;Acc:HGNC:29371]	238	5	246	2	2	0	2.98585	0.0542531	2.89564	0.0212554	0.020508	0	4.64543	255.841	-5.74393	5.50194e-19	9.07787e-16	DOWN	1.38778e-17	2.0339	-4.10954	0.509804	1	FALSE	1.88712	260.069	-7.01145	8.16665e-21	2.87343e-17	DOWN	-//-	-//-	GO:0016020//GO:0016021//GO:0005575//GO:0031224//GO:0044425	membrane//integral component of membrane//cellular_component//intrinsic component of membrane//membrane part	GO:0005515//GO:0003674//GO:0005488	protein binding//molecular_function//binding	no KO assigned | (RefSeq) ITPRIPL1, KIAA1754L; inositol 1,4,5-trisphosphate receptor interacting protein-like 1	http://www.genome.jp/dbget-bin/www_bget?hsa:150771
ENSG00000254585	MAGEL2	15	23643544	23647841	-	4298	protein_coding	MAGE family member L2 [Source:HGNC Symbol;Acc:HGNC:6814]	168	1	147	2	0	0	2.28125	0.0117443	1.87284	0.023006	0	0	0.924163	180.595	-7.42037	1.58515e-18	2.43629e-15	DOWN	--	--	--	--	--	--	1.88712	155.409	-6.26908	3.39948e-16	2.89966e-13	DOWN	GO:0006351//GO:0006355//GO:0048511//GO:0034314//GO:0042147//GO:0045892//GO:0070534//GO:0042752//GO:0051127//GO:0008152//GO:0006139//GO:0006725//GO:0006807//GO:0008150//GO:0009058//GO:0009059//GO:0009987//GO:0010467//GO:0016070//GO:0018130//GO:0019438//GO:0032774//GO:0034641//GO:0034645//GO:0034654//GO:0043170//GO:0044237//GO:0044238//GO:0044249//GO:0044260//GO:0044271//GO:0046483//GO:0071704//GO:…	transcription, DNA-templated//regulation of transcription, DNA-templated//rhythmic process//Arp2/3 complex-mediated actin nucleation//retrograde transport, endosome to Golgi//negative regulation of transcription, DNA-templated//protein K63-linked ubiquitination//regulation of circadian rhythm//positive regulation of actin nucleation//metabolic process//nucleobase-containing compound metabolic pro…	GO:0005634//GO:0005737//GO:0005829//GO:0005768//GO:0005769//GO:0030904//GO:0005622//GO:0005575//GO:0005623//GO:0043231//GO:0043226//GO:0043227//GO:0043229//GO:0044424//GO:0044464//GO:0044444//GO:0012505//GO:0031410//GO:0031982//GO:0097708//GO:0016020//GO:0032991//GO:0043234//GO:0044425//GO:0098796	nucleus//cytoplasm//cytosol//endosome//early endosome//retromer complex//intracellular//cellular_component//cell//intracellular membrane-bounded organelle//organelle//membrane-bounded organelle//intracellular organelle//intracellular part//cell part//cytoplasmic part//endomembrane system//cytoplasmic vesicle//vesicle//intracellular vesicle//membrane//macromolecular complex//protein complex//membr…	GO:0004842//GO:0005515//GO:0003674//GO:0003824//GO:0016740//GO:0019787//GO:0005488	ubiquitin-protein transferase activity//protein binding//molecular_function//catalytic activity//transferase activity//ubiquitin-like protein transferase activity//binding	no KO assigned | (RefSeq) MAGEL2, NDNL1, PWLS, SHFYNG, nM15; MAGE family member L2	http://www.genome.jp/dbget-bin/www_bget?hsa:54551
ENSG00000101017	CD40	20	46118272	46129863	+	2527	protein_coding	CD40 molecule [Source:HGNC Symbol;Acc:HGNC:11919]	145	0	186	3	4	3	3.34883	0	4.03048	0.058694	0.0755071	0.0548661	1.38778e-17	155.872	-10.2891	1.65031e-18	2.43629e-15	DOWN	2.95066	4.06638	-0.445412	1	1	FALSE	2.83307	196.638	-6.05343	2.22379e-17	2.84524e-14	DOWN	GO:0042113//GO:0050776//GO:0002376//GO:0006955//GO:0006954//GO:0043536//GO:0045766//GO:0042531//GO:2000353//GO:0045944//GO:0001934//GO:0002768//GO:0006874//GO:0009617//GO:0030890//GO:0031667//GO:0032735//GO:0033590//GO:0034341//GO:0036018//GO:0042832//GO:0043491//GO:0048304//GO:0051023//GO:0051607//GO:0071222//GO:0071347//GO:0071356//GO:1901652//GO:0097190//GO:0033209//GO:0043123//GO:0071260//GO:…	B cell activation//regulation of immune response//immune system process//immune response//inflammatory response//positive regulation of blood vessel endothelial cell migration//positive regulation of angiogenesis//positive regulation of tyrosine phosphorylation of STAT protein//positive regulation of endothelial cell apoptotic process//positive regulation of transcription from RNA polymerase II p…	GO:0009897//GO:0016020//GO:0016021//GO:0005886//GO:0005576//GO:0005615//GO:0005737//GO:0009986//GO:0035631//GO:0043025//GO:0043196//GO:0043231//GO:0070062//GO:0005887//GO:0005575//GO:0005623//GO:0044425//GO:0044459//GO:0044464//GO:0071944//GO:0098552//GO:0031224//GO:0044421//GO:0005622//GO:0044424//GO:0031226//GO:0032991//GO:0043235//GO:0098802//GO:0036477//GO:0044297//GO:0097458//GO:0043005//GO:…	external side of plasma membrane//membrane//integral component of membrane//plasma membrane//extracellular region//extracellular space//cytoplasm//cell surface//CD40 receptor complex//neuronal cell body//varicosity//intracellular membrane-bounded organelle//extracellular exosome//integral component of plasma membrane//cellular_component//cell//membrane part//plasma membrane part//cell part//cell …	GO:0005515//GO:0004872//GO:0003823//GO:0019904//GO:0031625//GO:0004871//GO:0019899//GO:0005031//GO:0003674//GO:0005488//GO:0060089//GO:0044389//GO:0004888//GO:0005035//GO:0038023//GO:0099600	protein binding//receptor activity//antigen binding//protein domain specific binding//ubiquitin protein ligase binding//signal transducer activity//enzyme binding//tumor necrosis factor-activated receptor activity//molecular_function//binding//molecular transducer activity//ubiquitin-like protein ligase binding//transmembrane signaling receptor activity//death receptor activity//signaling recepto…	K03160 tumor necrosis factor receptor superfamily member 5 | (RefSeq) CD40, Bp50, CDW40, TNFRSF5, p50; CD40 molecule	http://www.genome.jp/dbget-bin/www_bget?hsa:958
ENSG00000086506	HBQ1	16	180453	181181	+	536	protein_coding	hemoglobin subunit theta 1 [Source:HGNC Symbol;Acc:HGNC:4833]	270	8	247	23	14	14	29.3988	0.753389	25.2337	2.12149	1.24594	1.20712	7.43633	290.239	-5.26197	3.39901e-18	4.76694e-15	DOWN	13.7748	14.2289	-0.0460975	1	1	FALSE	21.7516	261.126	-3.57766	6.36113e-12	2.59497e-09	DOWN	GO:0015671//GO:0006810//GO:0008150//GO:0015669//GO:0044699//GO:0044765//GO:0051179//GO:0051234//GO:1902578	oxygen transport//transport//biological_process//gas transport//single-organism process//single-organism transport//localization//establishment of localization//single-organism localization	GO:0005833//GO:0005622//GO:0005575//GO:0005829//GO:0005623//GO:0005737//GO:0032991//GO:0043234//GO:0044424//GO:0044444//GO:0044445//GO:0044464	hemoglobin complex//intracellular//cellular_component//cytosol//cell//cytoplasm//macromolecular complex//protein complex//intracellular part//cytoplasmic part//cytosolic part//cell part	GO:0005506//GO:0020037//GO:0019825//GO:0046872//GO:0005515//GO:0005344//GO:0003674//GO:0005488//GO:0043167//GO:0043169//GO:0046914//GO:0046906//GO:0097159//GO:1901363//GO:0005215//GO:0022892	iron ion binding//heme binding//oxygen binding//metal ion binding//protein binding//oxygen transporter activity//molecular_function//binding//ion binding//cation binding//transition metal ion binding//tetrapyrrole binding//organic cyclic compound binding//heterocyclic compound binding//transporter activity//substrate-specific transporter activity	K13827 hemoglobin subunit theta | (RefSeq) HBQ1, HBQ; hemoglobin subunit theta 1	http://www.genome.jp/dbget-bin/www_bget?hsa:3049
ENSG00000205664	BX890604.1	X	3817528	3843857	-	3054	lincRNA	--	138	0	164	0	0	0	2.63718	0	2.94052	0	0	0	1.38778e-17	148.347	-10.2177	4.18211e-18	5.5859e-15	DOWN	--	--	--	--	--	--	1.38778e-17	173.381	-10.441	1.75128e-19	3.28633e-16	DOWN	-//-	-//-	-//-	-//-	-//-	-//-	no KO assigned | (RefSeq) ZNF839, C14orf131; zinc finger protein 839	http://www.genome.jp/dbget-bin/www_bget?hsa:55778
ENSG00000019549	SNAI2	8	48917604	48921740	-	2485	protein_coding	snail family transcriptional repressor 2 [Source:HGNC Symbol;Acc:HGNC:11094]	298	10	310	12	5	8	6.99874	0.203127	6.831	0.238744	0.0959791	0.148783	9.29693	320.337	-5.0871	4.88683e-18	6.23048e-15	DOWN	7.87073	5.08263	0.619232	0.62414	1	FALSE	11.3465	327.727	-4.83635	2.53211e-17	3.09886e-14	DOWN	GO:2001240//GO:0000122//GO:0001837//GO:0003273//GO:0007605//GO:0035921//GO:0043473//GO:0060429//GO:0043066//GO:0016477//GO:0071479//GO:0045600//GO:0003198//GO:0006933//GO:0009314//GO:0035066//GO:0044344//GO:0050872//GO:0060021//GO:0060536//GO:0060693//GO:2000647//GO:0006351//GO:0006355//GO:0007275//GO:0090090//GO:0030335//GO:0032331//GO:0010839//GO:0060070//GO:0071364//GO:0001649//GO:0007219//GO:…	negative regulation of extrinsic apoptotic signaling pathway in absence of ligand//negative regulation of transcription from RNA polymerase II promoter//epithelial to mesenchymal transition//cell migration involved in endocardial cushion formation//sensory perception of sound//desmosome disassembly//pigmentation//epithelium development//negative regulation of apoptotic process//cell migration//ce…	GO:0005634//GO:0005737//GO:0005654//GO:0000790//GO:0005622//GO:0005575//GO:0005623//GO:0043231//GO:0043226//GO:0043227//GO:0043229//GO:0044424//GO:0044464//GO:0031974//GO:0031981//GO:0043233//GO:0044422//GO:0044428//GO:0044446//GO:0070013//GO:0000228//GO:0000785//GO:0005694//GO:0043228//GO:0043232//GO:0044427//GO:0044454	nucleus//cytoplasm//nucleoplasm//nuclear chromatin//intracellular//cellular_component//cell//intracellular membrane-bounded organelle//organelle//membrane-bounded organelle//intracellular organelle//intracellular part//cell part//membrane-enclosed lumen//nuclear lumen//organelle lumen//organelle part//nuclear part//intracellular organelle part//intracellular organelle lumen//nuclear chromosome//c…	GO:0003676//GO:0003682//GO:0001078//GO:0003705//GO:0046872//GO:0003677//GO:0005515//GO:0000981//GO:0043565//GO:0003674//GO:0005488//GO:0097159//GO:1901363//GO:0000982//GO:0001071//GO:0001227//GO:0003700//GO:0043167//GO:0043169	nucleic acid binding//chromatin binding//transcriptional repressor activity, RNA polymerase II core promoter proximal region sequence-specific binding//transcription factor activity, RNA polymerase II distal enhancer sequence-specific binding//metal ion binding//DNA binding//protein binding//RNA polymerase II transcription factor activity, sequence-specific DNA binding//sequence-specific DNA bind…	K05706 snail 2 | (RefSeq) SNAI2, SLUG, SLUGH, SLUGH1, SNAIL2, WS2D; snail family transcriptional repressor 2	http://www.genome.jp/dbget-bin/www_bget?hsa:6591
ENSG00000174080	CTSF	11	66563463	66568841	-	2896	protein_coding	cathepsin F [Source:HGNC Symbol;Acc:HGNC:2531]	194	4	184	2	0	1	3.90961	0.0697197	3.47911	0.0341436	0	0.0159584	3.71511	208.544	-5.76173	6.54403e-18	7.98059e-15	DOWN	--	--	--	--	--	--	1.88712	194.524	-6.59273	3.65238e-18	5.41091e-15	DOWN	GO:0006508//GO:0019886//GO:0051603//GO:0008152//GO:0008150//GO:0019538//GO:0043170//GO:0044238//GO:0071704//GO:0002376//GO:0002478//GO:0002495//GO:0002504//GO:0019882//GO:0019884//GO:0048002//GO:0009056//GO:0009057//GO:0009987//GO:0030163//GO:0044237//GO:0044248//GO:0044257//GO:0044260//GO:0044265//GO:0044267//GO:1901575	proteolysis//antigen processing and presentation of exogenous peptide antigen via MHC class II//proteolysis involved in cellular protein catabolic process//metabolic process//biological_process//protein metabolic process//macromolecule metabolic process//primary metabolic process//organic substance metabolic process//immune system process//antigen processing and presentation of exogenous peptide …	GO:0005764//GO:0005615//GO:0070062//GO:0043202//GO:1903561//GO:0005622//GO:0005575//GO:0000323//GO:0005773//GO:0005623//GO:0005737//GO:0043231//GO:0043226//GO:0043227//GO:0043229//GO:0044424//GO:0044444//GO:0044464//GO:0005576//GO:0044421//GO:0031982//GO:0043230//GO:0005775//GO:0031974//GO:0043233//GO:0044422//GO:0044437//GO:0044446//GO:0070013	lysosome//extracellular space//extracellular exosome//lysosomal lumen//extracellular vesicle//intracellular//cellular_component//lytic vacuole//vacuole//cell//cytoplasm//intracellular membrane-bounded organelle//organelle//membrane-bounded organelle//intracellular organelle//intracellular part//cytoplasmic part//cell part//extracellular region//extracellular region part//vesicle//extracellular or…	GO:0008234//GO:0016787//GO:0008233//GO:0004197//GO:0003674//GO:0003824//GO:0070011//GO:0004175	cysteine-type peptidase activity//hydrolase activity//peptidase activity//cysteine-type endopeptidase activity//molecular_function//catalytic activity//peptidase activity, acting on L-amino acid peptides//endopeptidase activity	K01373 cathepsin F [EC:3.4.22.41] | (RefSeq) CTSF, CATSF, CLN13; cathepsin F	http://www.genome.jp/dbget-bin/www_bget?hsa:8722
ENSG00000165512	ZNF22	10	45000475	45005326	+	2551	protein_coding	zinc finger protein 22 [Source:HGNC Symbol;Acc:HGNC:13012]	227	6	205	9	8	7	5.19333	0.118723	4.4004	0.174426	0.149593	0.126817	5.57573	244.017	-5.41895	7.66867e-18	8.96244e-15	DOWN	6.88671	8.13137	-0.235221	1	1	FALSE	8.50868	216.725	-4.6498	4.77549e-15	3.27855e-12	DOWN	GO:0006351//GO:0006355//GO:0006357//GO:0042476//GO:0008152//GO:0006139//GO:0006725//GO:0006807//GO:0008150//GO:0009058//GO:0009059//GO:0009987//GO:0010467//GO:0016070//GO:0018130//GO:0019438//GO:0032774//GO:0034641//GO:0034645//GO:0034654//GO:0043170//GO:0044237//GO:0044238//GO:0044249//GO:0044260//GO:0044271//GO:0046483//GO:0071704//GO:0090304//GO:0097659//GO:1901360//GO:1901362//GO:1901576//GO:…	transcription, DNA-templated//regulation of transcription, DNA-templated//regulation of transcription from RNA polymerase II promoter//odontogenesis//metabolic process//nucleobase-containing compound metabolic process//cellular aromatic compound metabolic process//nitrogen compound metabolic process//biological_process//biosynthetic process//macromolecule biosynthetic process//cellular process//g…	GO:0005634//GO:0005654//GO:0005622//GO:0005575//GO:0005623//GO:0043231//GO:0043226//GO:0043227//GO:0043229//GO:0044424//GO:0044464//GO:0031974//GO:0031981//GO:0043233//GO:0044422//GO:0044428//GO:0044446//GO:0070013	nucleus//nucleoplasm//intracellular//cellular_component//cell//intracellular membrane-bounded organelle//organelle//membrane-bounded organelle//intracellular organelle//intracellular part//cell part//membrane-enclosed lumen//nuclear lumen//organelle lumen//organelle part//nuclear part//intracellular organelle part//intracellular organelle lumen	GO:0003676//GO:0046872//GO:0003677//GO:0000981//GO:0008270//GO:0003674//GO:0005488//GO:0097159//GO:1901363//GO:0043167//GO:0043169//GO:0001071//GO:0003700//GO:0046914	nucleic acid binding//metal ion binding//DNA binding//RNA polymerase II transcription factor activity, sequence-specific DNA binding//zinc ion binding//molecular_function//binding//organic cyclic compound binding//heterocyclic compound binding//ion binding//cation binding//nucleic acid binding transcription factor activity//transcription factor activity, sequence-specific DNA binding//transition …	no KO assigned | (RefSeq) ZNF22, HKR-T1, KOX15, ZNF422, Zfp422; zinc finger protein 22	http://www.genome.jp/dbget-bin/www_bget?hsa:7570
ENSG00000184515	BEX5	X	102153708	102156057	-	1063	protein_coding	brain expressed X-linked 5 [Source:HGNC Symbol;Acc:HGNC:27990]	145	2	158	4	3	7	7.96095	0.094971	8.13904	0.186039	0.134624	0.304336	1.85447	155.872	-6.29599	3.28452e-17	3.6851e-14	DOWN	6.88671	3.05014	1.14386	0.388527	1	FALSE	3.77902	167.038	-5.41845	6.32393e-16	5.08589e-13	DOWN	-//-	-//-	GO:0005737//GO:0070062//GO:0005622//GO:0005575//GO:0005623//GO:0044424//GO:0044464//GO:0005576//GO:0031982//GO:0043226//GO:0043227//GO:0043230//GO:0044421//GO:1903561	cytoplasm//extracellular exosome//intracellular//cellular_component//cell//intracellular part//cell part//extracellular region//vesicle//organelle//membrane-bounded organelle//extracellular organelle//extracellular region part//extracellular vesicle	GO:0005515//GO:0003674//GO:0005488	protein binding//molecular_function//binding	--	--
ENSG00000184368	MAP7D2	X	20006713	20116917	-	4376	protein_coding	MAP7 domain containing 2 [Source:HGNC Symbol;Acc:HGNC:25899]	273	11	317	14	3	23	3.64096	0.126885	3.96672	0.158172	0.0327022	0.242906	10.2272	293.464	-4.82497	8.90466e-17	9.60642e-14	DOWN	22.6309	3.05014	2.84207	0.0011736	0.429584	FALSE	13.2383	335.128	-4.6484	1.12556e-16	1.22432e-13	DOWN	GO:0000226//GO:0007017//GO:0007010//GO:0006996//GO:0008150//GO:0009987//GO:0016043//GO:0071840	microtubule cytoskeleton organization//microtubule-based process//cytoskeleton organization//organelle organization//biological_process//cellular process//cellular component organization//cellular component organization or biogenesis	GO:0015630//GO:0005622//GO:0005575//GO:0005623//GO:0005856//GO:0043226//GO:0043228//GO:0043229//GO:0043232//GO:0044424//GO:0044464	microtubule cytoskeleton//intracellular//cellular_component//cell//cytoskeleton//organelle//non-membrane-bounded organelle//intracellular organelle//intracellular non-membrane-bounded organelle//intracellular part//cell part	GO:0005198//GO:0003674	structural molecule activity//molecular_function	no KO assigned | (RefSeq) MAP7D2; MAP7 domain containing 2	http://www.genome.jp/dbget-bin/www_bget?hsa:256714
ENSG00000131435	PDLIM4	5	132257671	132273454	+	3192	protein_coding	PDZ and LIM domain 4 [Source:HGNC Symbol;Acc:HGNC:16501]	112	0	151	2	0	0	2.04779	0	2.59038	0.0309774	0	0	1.38778e-17	120.399	-9.91686	2.54925e-16	2.64829e-13	DOWN	--	--	--	--	--	--	1.88712	159.637	-6.30778	2.05249e-16	1.92578e-13	DOWN	GO:0031532//GO:0098976//GO:0030036//GO:0007010//GO:0006996//GO:0008150//GO:0009987//GO:0016043//GO:0030029//GO:0044699//GO:0044763//GO:0071840//GO:1902589//GO:0007267//GO:0007154//GO:0007268//GO:0023052//GO:0044700//GO:0098916//GO:0099536//GO:0099537	actin cytoskeleton reorganization//excitatory chemical synaptic transmission//actin cytoskeleton organization//cytoskeleton organization//organelle organization//biological_process//cellular process//cellular component organization//actin filament-based process//single-organism process//single-organism cellular process//cellular component organization or biogenesis//single-organism organelle orga…	GO:0005634//GO:0005737//GO:0016020//GO:0005856//GO:0042995//GO:0048471//GO:0030054//GO:0045202//GO:0045211//GO:0005768//GO:0030027//GO:0031901//GO:0001725//GO:0031941//GO:0043197//GO:0055038//GO:0043005//GO:0031905//GO:0034777//GO:0005622//GO:0005575//GO:0005623//GO:0043231//GO:0043226//GO:0043227//GO:0043229//GO:0044424//GO:0044464//GO:0043228//GO:0043232//GO:0044444//GO:0005886//GO:0044425//GO:…	nucleus//cytoplasm//membrane//cytoskeleton//cell projection//perinuclear region of cytoplasm//cell junction//synapse//postsynaptic membrane//endosome//lamellipodium//early endosome membrane//stress fiber//filamentous actin//dendritic spine//recycling endosome membrane//neuron projection//early endosome lumen//recycling endosome lumen//intracellular//cellular_component//cell//intracellular membran…	GO:0005515//GO:0046872//GO:0042803//GO:0019903//GO:0051393//GO:0003674//GO:0005488//GO:0043167//GO:0043169//GO:0046983//GO:0042802//GO:0019899//GO:0019902//GO:0008092//GO:0042805	protein binding//metal ion binding//protein homodimerization activity//protein phosphatase binding//alpha-actinin binding//molecular_function//binding//ion binding//cation binding//protein dimerization activity//identical protein binding//enzyme binding//phosphatase binding//cytoskeletal protein binding//actinin binding	no KO assigned | (RefSeq) PDLIM4, RIL; PDZ and LIM domain 4	http://www.genome.jp/dbget-bin/www_bget?hsa:8572
ENSG00000130021	PUDP	X	7048920	7148190	-	3168	protein_coding	pseudouridine 5'-phosphatase [Source:HGNC Symbol;Acc:HGNC:16818]	158	4	125	1	0	0	2.91073	0.0637337	2.1606	0.015606	0	0	3.71511	169.846	-5.46579	4.43153e-16	4.43928e-13	DOWN	--	--	--	--	--	--	0.941183	132.151	-6.94876	7.7076e-16	6.02648e-13	DOWN	GO:0008152//GO:0016311//GO:0009117//GO:0008150//GO:0043097//GO:0006793//GO:0006796//GO:0009987//GO:0044237//GO:0006139//GO:0006725//GO:0006753//GO:0006807//GO:0019637//GO:0034641//GO:0044238//GO:0044281//GO:0044699//GO:0044710//GO:0044763//GO:0046483//GO:0055086//GO:0071704//GO:1901360//GO:0006213//GO:0008655//GO:0009058//GO:0009116//GO:0009163//GO:0018130//GO:0019438//GO:0034654//GO:0043094//GO:…	metabolic process//dephosphorylation//nucleotide metabolic process//biological_process//pyrimidine nucleoside salvage//phosphorus metabolic process//phosphate-containing compound metabolic process//cellular process//cellular metabolic process//nucleobase-containing compound metabolic process//cellular aromatic compound metabolic process//nucleoside phosphate metabolic process//nitrogen compound m…	GO:0005737//GO:0005829//GO:0070062//GO:0005622//GO:0005575//GO:0005623//GO:0044424//GO:0044464//GO:0044444//GO:0005576//GO:0031982//GO:0043226//GO:0043227//GO:0043230//GO:0044421//GO:1903561	cytoplasm//cytosol//extracellular exosome//intracellular//cellular_component//cell//intracellular part//cell part//cytoplasmic part//extracellular region//vesicle//organelle//membrane-bounded organelle//extracellular organelle//extracellular region part//extracellular vesicle	GO:0016787//GO:0046872//GO:0003674//GO:0016791//GO:1990738//GO:0003824//GO:0005488//GO:0043167//GO:0043169//GO:0016788//GO:0042578	hydrolase activity//metal ion binding//molecular_function//phosphatase activity//pseudouridine 5'-phosphatase activity//catalytic activity//binding//ion binding//cation binding//hydrolase activity, acting on ester bonds//phosphoric ester hydrolase activity	K17623 pseudouridine 5'-phosphatase [EC:3.1.3.96] | (RefSeq) PUDP, DXF68S1E, FAM16AX, GS1, HDHD1, HDHD1A; pseudouridine 5'-phosphatase	http://www.genome.jp/dbget-bin/www_bget?hsa:8226
ENSG00000118231	CRYGD	2	208121607	208124501	-	619	protein_coding	crystallin gamma D [Source:HGNC Symbol;Acc:HGNC:2411]	109	0	95	1	0	0	10.277	0	8.40392	0.0798707	0	0	1.38778e-17	117.174	-9.87773	4.86661e-16	4.70702e-13	DOWN	--	--	--	--	--	--	0.941183	100.436	-6.55326	1.36977e-13	7.27477e-11	DOWN	GO:0050896//GO:0007601//GO:0002088//GO:0070306//GO:0034614//GO:0008150//GO:0003008//GO:0050877//GO:0007600//GO:0032501//GO:0050953//GO:0001654//GO:0007275//GO:0007423//GO:0032502//GO:0043010//GO:0044699//GO:0044707//GO:0044767//GO:0048513//GO:0048731//GO:0048856//GO:0009888//GO:0009987//GO:0030154//GO:0030855//GO:0044763//GO:0048869//GO:0060429//GO:0000302//GO:0006950//GO:0006979//GO:0033554//GO:…	response to stimulus//visual perception//lens development in camera-type eye//lens fiber cell differentiation//cellular response to reactive oxygen species//biological_process//system process//neurological system process//sensory perception//multicellular organismal process//sensory perception of light stimulus//eye development//multicellular organism development//sensory organ development//devel…	GO:0005634//GO:0005737//GO:0005622//GO:0005575//GO:0005623//GO:0043231//GO:0043226//GO:0043227//GO:0043229//GO:0044424//GO:0044464	nucleus//cytoplasm//intracellular//cellular_component//cell//intracellular membrane-bounded organelle//organelle//membrane-bounded organelle//intracellular organelle//intracellular part//cell part	GO:0005515//GO:0005212//GO:0003674//GO:0005488//GO:0005198	protein binding//structural constituent of eye lens//molecular_function//binding//structural molecule activity	no KO assigned | (RefSeq) CRYGD, CACA, CCA3, CCP, CRYG4, CTRCT4, PCC, cry-g-D; crystallin gamma D	http://www.genome.jp/dbget-bin/www_bget?hsa:1421
ENSG00000074657	ZNF532	18	58862600	58986480	+	11951	protein_coding	zinc finger protein 532 [Source:HGNC Symbol;Acc:HGNC:30940]	106	0	136	1	1	2	0.517645	0	0.623137	0.00413689	0.00399143	0.00773418	1.38778e-17	113.949	-9.83751	7.99319e-16	7.47337e-13	DOWN	1.96664	1.01765	0.874982	1	1	FALSE	0.941183	143.78	-7.07033	1.62142e-16	1.57378e-13	DOWN	GO:0006351//GO:0006355//GO:0008152//GO:0006139//GO:0006725//GO:0006807//GO:0008150//GO:0009058//GO:0009059//GO:0009987//GO:0010467//GO:0016070//GO:0018130//GO:0019438//GO:0032774//GO:0034641//GO:0034645//GO:0034654//GO:0043170//GO:0044237//GO:0044238//GO:0044249//GO:0044260//GO:0044271//GO:0046483//GO:0071704//GO:0090304//GO:0097659//GO:1901360//GO:1901362//GO:1901576//GO:0009889//GO:0010468//GO:…	transcription, DNA-templated//regulation of transcription, DNA-templated//metabolic process//nucleobase-containing compound metabolic process//cellular aromatic compound metabolic process//nitrogen compound metabolic process//biological_process//biosynthetic process//macromolecule biosynthetic process//cellular process//gene expression//RNA metabolic process//heterocycle biosynthetic process//aro…	GO:0005634//GO:0005622//GO:0005575//GO:0005623//GO:0043231//GO:0043226//GO:0043227//GO:0043229//GO:0044424//GO:0044464	nucleus//intracellular//cellular_component//cell//intracellular membrane-bounded organelle//organelle//membrane-bounded organelle//intracellular organelle//intracellular part//cell part	GO:0003676//GO:0046872//GO:0003677//GO:0003674//GO:0005488//GO:0097159//GO:1901363//GO:0043167//GO:0043169	nucleic acid binding//metal ion binding//DNA binding//molecular_function//binding//organic cyclic compound binding//heterocyclic compound binding//ion binding//cation binding	no KO assigned | (RefSeq) ZNF532; zinc finger protein 532	http://www.genome.jp/dbget-bin/www_bget?hsa:55205
ENSG00000128591	FLNC	7	128830377	128859274	+	9280	protein_coding	filamin C [Source:HGNC Symbol;Acc:HGNC:3756]	496	34	497	36	21	26	3.11935	0.184938	2.93263	0.191793	0.107945	0.129483	31.6239	533.174	-4.06989	1.07702e-15	9.74492e-13	DOWN	25.5829	21.3426	0.260219	0.676805	1	FALSE	34.0486	525.418	-3.94266	6.0313e-15	4.04212e-12	DOWN	GO:0034329//GO:0048747//GO:0008150//GO:0009987//GO:0022607//GO:0016043//GO:0034330//GO:0044085//GO:0044699//GO:0044763//GO:0071840//GO:0030154//GO:0032502//GO:0042692//GO:0044767//GO:0048468//GO:0048856//GO:0048869//GO:0051146//GO:0055001//GO:0055002//GO:0061061	cell junction assembly//muscle fiber development//biological_process//cellular process//cellular component assembly//cellular component organization//cell junction organization//cellular component biogenesis//single-organism process//single-organism cellular process//cellular component organization or biogenesis//cell differentiation//developmental process//muscle cell differentiation//single-org…	GO:0005737//GO:0016020//GO:0005829//GO:0005886//GO:0005856//GO:0005925//GO:0030018//GO:0042383//GO:0043034//GO:0016528//GO:0005622//GO:0005575//GO:0005623//GO:0044424//GO:0044464//GO:0044444//GO:0071944//GO:0043226//GO:0043228//GO:0043229//GO:0043232//GO:0005912//GO:0005924//GO:0030054//GO:0030055//GO:0070161//GO:0043292//GO:0030016//GO:0030017//GO:0031674//GO:0044422//GO:0044449//GO:0099080//GO:…	cytoplasm//membrane//cytosol//plasma membrane//cytoskeleton//focal adhesion//Z disc//sarcolemma//costamere//sarcoplasm//intracellular//cellular_component//cell//intracellular part//cell part//cytoplasmic part//cell periphery//organelle//non-membrane-bounded organelle//intracellular organelle//intracellular non-membrane-bounded organelle//adherens junction//cell-substrate adherens junction//cell j…	GO:0005515//GO:0051015//GO:0003779//GO:0008092//GO:0030506//GO:0003674//GO:0005488//GO:0032403//GO:0044877	protein binding//actin filament binding//actin binding//cytoskeletal protein binding//ankyrin binding//molecular_function//binding//protein complex binding//macromolecular complex binding	K04437 filamin | (RefSeq) FLNC, ABP-280, ABP280A, ABPA, ABPL, CMH26, FLN2, MFM5, MPD4, RCM5; filamin C	http://www.genome.jp/dbget-bin/www_bget?hsa:2318
ENSG00000206195	DUXAP8	22	15784959	15829984	+	5545	processed_transcript	double homeobox A pseudogene 8 [Source:HGNC Symbol;Acc:HGNC:32187]	215	9	235	14	1	2	2.26291	0.0819285	2.32068	0.124826	0.00860264	0.0166693	8.36663	231.117	-4.76622	1.35149e-15	1.18463e-12	DOWN	1.96664	1.01765	0.874982	1	1	FALSE	13.2383	248.44	-4.21677	4.86576e-14	2.73923e-11	DOWN	-//-	-//-	-//-	-//-	-//-	-//-	--	--
ENSG00000185904	LINC00839	10	42475543	42495336	+	2337	lincRNA	long intergenic non-protein coding RNA 839 [Source:HGNC Symbol;Acc:HGNC:28269]	117	1	96	0	0	0	2.92185	0.0215991	2.24937	0	0	0	0.924163	125.774	-6.89885	2.19182e-15	1.83421e-12	DOWN	--	--	--	--	--	--	1.38778e-17	101.493	-9.66917	6.46118e-15	4.22952e-12	DOWN	-//-	-//-	-//-	-//-	-//-	-//-	--	--
ENSG00000136732	GYPC	2	126655933	126696670	+	3812	protein_coding	glycophorin C (Gerbich blood group) [Source:HGNC Symbol;Acc:HGNC:4704]	100	0	115	1	0	0	1.53101	0	1.65194	0.0129696	0	0	1.38778e-17	107.5	-9.75354	2.22337e-15	1.83421e-12	DOWN	--	--	--	--	--	--	0.941183	121.579	-6.82858	4.06389e-15	2.93309e-12	DOWN	GO:0050900//GO:0007156//GO:0007157//GO:0008037//GO:0002376//GO:0006928//GO:0008150//GO:0009987//GO:0016477//GO:0040011//GO:0044699//GO:0044763//GO:0048870//GO:0051179//GO:0051674//GO:0007155//GO:0022610//GO:0098609//GO:0098742	leukocyte migration//homophilic cell adhesion via plasma membrane adhesion molecules//heterophilic cell-cell adhesion via plasma membrane cell adhesion molecules//cell recognition//immune system process//movement of cell or subcellular component//biological_process//cellular process//cell migration//locomotion//single-organism process//single-organism cellular process//cell motility//localization…	GO:0016021//GO:0016020//GO:0005886//GO:0005887//GO:0005913//GO:0030863//GO:0005575//GO:0031224//GO:0044425//GO:0005623//GO:0044464//GO:0071944//GO:0031226//GO:0044459//GO:0005911//GO:0005912//GO:0030054//GO:0070161//GO:0005622//GO:0005737//GO:0005856//GO:0005938//GO:0043226//GO:0043228//GO:0043229//GO:0043232//GO:0044424//GO:0044444//GO:0044448//GO:0099568	integral component of membrane//membrane//plasma membrane//integral component of plasma membrane//cell-cell adherens junction//cortical cytoskeleton//cellular_component//intrinsic component of membrane//membrane part//cell//cell part//cell periphery//intrinsic component of plasma membrane//plasma membrane part//cell-cell junction//adherens junction//cell junction//anchoring junction//intracellula…	GO:0005515//GO:0004872//GO:0005102//GO:0042803//GO:0050839//GO:0003674//GO:0005488//GO:0060089//GO:0046983//GO:0042802	protein binding//receptor activity//receptor binding//protein homodimerization activity//cell adhesion molecule binding//molecular_function//binding//molecular transducer activity//protein dimerization activity//identical protein binding	K06576 glycophorin C | (RefSeq) GYPC, CD236, CD236R, GE, GE:GPC:GPD:GYPD, GPC, GPD, GYPD, PAS-2, PAS-2'; glycophorin C (Gerbich blood group)	http://www.genome.jp/dbget-bin/www_bget?hsa:2995
ENSG00000110719	TCIRG1	11	68039016	68050895	+	4384	protein_coding	T cell immune regulator 1, ATPase H+ transporting V0 subunit a3 [Source:HGNC Symbol;Acc:HGNC:11647]	284	17	316	27	57	46	3.78075	0.195737	3.94699	0.304489	0.620208	0.484926	15.809	305.288	-4.26004	4.46778e-15	3.58048e-12	DOWN	45.2631	57.9276	-0.354969	0.500315	1	FALSE	25.5353	334.07	-3.70281	6.07406e-13	3.05309e-10	DOWN	GO:0015991//GO:0006811//GO:0007039//GO:0016236//GO:0034220//GO:0043312//GO:0008286//GO:0033572//GO:0090383//GO:1902600//GO:0006968//GO:0008284//GO:0015986//GO:0007035//GO:0070072//GO:0006810//GO:0006812//GO:0006818//GO:0008150//GO:0015672//GO:0015992//GO:0015988//GO:0044699//GO:0044765//GO:0051179//GO:0051234//GO:0055085//GO:0090662//GO:0098655//GO:0098660//GO:0098662//GO:0099131//GO:0099132//GO:…	ATP hydrolysis coupled proton transport//ion transport//protein catabolic process in the vacuole//macroautophagy//ion transmembrane transport//neutrophil degranulation//insulin receptor signaling pathway//transferrin transport//phagosome acidification//hydrogen ion transmembrane transport//cellular defense response//positive regulation of cell proliferation//ATP synthesis coupled proton transport…	GO:0033179//GO:0000220//GO:0016020//GO:0016021//GO:0005765//GO:0005739//GO:0005886//GO:0010008//GO:0005887//GO:0016324//GO:0030670//GO:0101003//GO:0016471//GO:0016469//GO:0005575//GO:0032991//GO:0033176//GO:0033177//GO:0043234//GO:0044425//GO:0098796//GO:0005622//GO:0005773//GO:0005623//GO:0005737//GO:0005774//GO:0043231//GO:0031090//GO:0043226//GO:0043227//GO:0043229//GO:0044422//GO:0044424//GO:…	proton-transporting V-type ATPase, V0 domain//vacuolar proton-transporting V-type ATPase, V0 domain//membrane//integral component of membrane//lysosomal membrane//mitochondrion//plasma membrane//endosome membrane//integral component of plasma membrane//apical plasma membrane//phagocytic vesicle membrane//ficolin-1-rich granule membrane//vacuolar proton-transporting V-type ATPase complex//proton-t…	GO:0015078//GO:0005215//GO:0046961//GO:0051117//GO:0003674//GO:0022857//GO:0008324//GO:0015075//GO:0015077//GO:0022891//GO:0022890//GO:0022892//GO:0042623//GO:0003824//GO:0019829//GO:0042626//GO:0017111//GO:0016887//GO:0015399//GO:0015405//GO:0016462//GO:0016787//GO:0016817//GO:0016818//GO:0016820//GO:0022804//GO:0022853//GO:0036442//GO:0042625//GO:0043492//GO:0044769//GO:0005515//GO:0005488//GO:…	hydrogen ion transmembrane transporter activity//transporter activity//proton-transporting ATPase activity, rotational mechanism//ATPase binding//molecular_function//transmembrane transporter activity//cation transmembrane transporter activity//ion transmembrane transporter activity//monovalent inorganic cation transmembrane transporter activity//substrate-specific transmembrane transporter activ…	K02154 V-type H+-transporting ATPase subunit a | (RefSeq) TCIRG1, ATP6N1C, ATP6V0A3, Atp6i, OC-116kDa, OC116, OPTB1, Stv1, TIRC7, Vph1, a3; T-cell immune regulator 1, ATPase H+ transporting V0 subunit a3	http://www.genome.jp/dbget-bin/www_bget?hsa:10312
ENSG00000272872	AP000525.1	22	15823197	15823890	+	694	sense_intronic	--	162	6	221	4	1	2	13.6234	0.436401	17.4374	0.284957	0.0687343	0.133186	5.57573	174.146	-4.93255	7.50589e-15	5.84813e-12	DOWN	1.96664	1.01765	0.874982	1	1	FALSE	3.77902	233.639	-5.90227	6.10866e-19	9.55259e-16	DOWN	-//-	-//-	-//-	-//-	-//-	-//-	--	--
ENSG00000006757	PNPLA4	X	7898247	7927739	-	3441	protein_coding	patatin like phospholipase domain containing 4 [Source:HGNC Symbol;Acc:HGNC:24887]	123	2	95	0	0	0	2.08617	0.0293386	1.51178	0	0	0	1.85447	132.223	-6.0588	8.86683e-15	6.72178e-12	DOWN	--	--	--	--	--	--	1.38778e-17	100.436	-9.65408	7.75341e-15	4.96007e-12	DOWN	GO:0008152//GO:0006629//GO:0016042//GO:0042572//GO:0008150//GO:0019433//GO:0055088//GO:0044238//GO:0044699//GO:0044710//GO:0071704//GO:0009056//GO:0044712//GO:1901575//GO:0001523//GO:0006066//GO:0006720//GO:0006721//GO:0009987//GO:0010817//GO:0016101//GO:0034308//GO:0034754//GO:0042445//GO:0044237//GO:0044255//GO:0044281//GO:0044763//GO:0065007//GO:0065008//GO:1901615//GO:0006638//GO:0006639//GO:…	metabolic process//lipid metabolic process//lipid catabolic process//retinol metabolic process//biological_process//triglyceride catabolic process//lipid homeostasis//primary metabolic process//single-organism process//single-organism metabolic process//organic substance metabolic process//catabolic process//single-organism catabolic process//organic substance catabolic process//retinoid metaboli…	GO:0005739//GO:0016020//GO:0005829//GO:0005811//GO:0005622//GO:0005575//GO:0005623//GO:0005737//GO:0043231//GO:0043226//GO:0043227//GO:0043229//GO:0044424//GO:0044444//GO:0044464//GO:0043228//GO:0043232	mitochondrion//membrane//cytosol//lipid particle//intracellular//cellular_component//cell//cytoplasm//intracellular membrane-bounded organelle//organelle//membrane-bounded organelle//intracellular organelle//intracellular part//cytoplasmic part//cell part//non-membrane-bounded organelle//intracellular non-membrane-bounded organelle	GO:0016787//GO:0004806//GO:0050253//GO:0003674//GO:0003824//GO:0016298//GO:0016788//GO:0052689	hydrolase activity//triglyceride lipase activity//retinyl-palmitate esterase activity//molecular_function//catalytic activity//lipase activity//hydrolase activity, acting on ester bonds//carboxylic ester hydrolase activity	K11157 patatin-like phospholipase domain-containing protein 4 [EC:3.1.1.-] | (RefSeq) PNPLA4, DXS1283E, GS2, iPLA2eta; patatin like phospholipase domain containing 4	http://www.genome.jp/dbget-bin/www_bget?hsa:8228
ENSG00000182912	TSPEAR-AS2	21	44517216	44525952	+	3026	antisense	TSPEAR antisense RNA 2 [Source:HGNC Symbol;Acc:HGNC:16428]	120	3	131	7	15	14	2.31442	0.0500434	2.37056	0.114369	0.236459	0.21382	2.7848	128.998	-5.46877	1.37561e-14	9.89347e-12	DOWN	13.7748	15.2451	-0.144795	1	1	FALSE	6.61682	138.494	-4.36084	2.16433e-12	9.37254e-10	DOWN	-//-	-//-	-//-	-//-	-//-	-//-	--	--
ENSG00000186310	NAP1L3	X	93670930	93673568	-	2639	protein_coding	nucleosome assembly protein 1 like 3 [Source:HGNC Symbol;Acc:HGNC:7639]	105	1	138	0	2	0	2.3221	0.0191274	2.86344	0	0.0361513	0	0.924163	112.874	-6.7429	1.72816e-14	1.21183e-11	DOWN	1.38778e-17	2.0339	-4.10954	0.509804	1	FALSE	1.38778e-17	145.894	-10.1922	6.29765e-18	8.86332e-15	DOWN	GO:0006334//GO:0051276//GO:0006333//GO:0034728//GO:0031497//GO:0006323//GO:0006325//GO:0006996//GO:0008150//GO:0009987//GO:0022607//GO:0016043//GO:0034622//GO:0043933//GO:0044085//GO:0065003//GO:0065004//GO:0071103//GO:0071824//GO:0071840	nucleosome assembly//chromosome organization//chromatin assembly or disassembly//nucleosome organization//chromatin assembly//DNA packaging//chromatin organization//organelle organization//biological_process//cellular process//cellular component assembly//cellular component organization//cellular macromolecular complex assembly//macromolecular complex subunit organization//cellular component biog…	GO:0005634//GO:0005622//GO:0005575//GO:0005623//GO:0043231//GO:0043226//GO:0043227//GO:0043229//GO:0044424//GO:0044464	nucleus//intracellular//cellular_component//cell//intracellular membrane-bounded organelle//organelle//membrane-bounded organelle//intracellular organelle//intracellular part//cell part	-//-	-//-	K11281 nucleosome assembly protein 1-like 3 | (RefSeq) NAP1L3, MB20, NPL3; nucleosome assembly protein 1 like 3	http://www.genome.jp/dbget-bin/www_bget?hsa:4675
ENSG00000172460	PRSS30P	16	2839568	2842744	-	2961	transcribed_unitary_pseudogene	serine protease 30, pseudogene [Source:HGNC Symbol;Acc:HGNC:28753]	185	9	285	7	13	5	3.64639	0.153426	5.27055	0.116879	0.20943	0.0780405	8.36663	198.869	-4.54954	2.67107e-14	1.82733e-11	DOWN	4.91869	13.2126	-1.40241	0.153585	1	FALSE	6.61682	301.298	-5.48153	3.61583e-19	5.98696e-16	DOWN	-//-	-//-	-//-	-//-	-//-	-//-	K09628 serine protease 27 [EC:3.4.21.-] | (RefSeq) PRSS27, CAPH2, MPN; protease, serine 27	http://www.genome.jp/dbget-bin/www_bget?hsa:83886
ENSG00000009694	TENM1	X	124375903	124963817	-	12896	protein_coding	teneurin transmembrane protein 1 [Source:HGNC Symbol;Acc:HGNC:8117]	589	52	1212	27	13	15	2.66557	0.203537	5.14632	0.103511	0.0480863	0.0537557	48.3691	633.143	-3.70675	3.57469e-14	2.3873e-11	DOWN	14.7588	13.2126	0.158522	0.880562	1	FALSE	25.5353	1281.29	-5.64181	1.00186e-25	7.05008e-22	DOWN	GO:0007165//GO:0048666//GO:0006351//GO:0006355//GO:0007218//GO:0033138//GO:0007399//GO:0006955//GO:0051491//GO:0008285//GO:0030838//GO:0007157//GO:0090316//GO:0043406//GO:0000902//GO:0006359//GO:0007154//GO:0008150//GO:0009987//GO:0023052//GO:0044699//GO:0044700//GO:0050789//GO:0050794//GO:0050896//GO:0051716//GO:0065007//GO:0007275//GO:0022008//GO:0030154//GO:0030182//GO:0032501//GO:0032502//GO:…	signal transduction//neuron development//transcription, DNA-templated//regulation of transcription, DNA-templated//neuropeptide signaling pathway//positive regulation of peptidyl-serine phosphorylation//nervous system development//immune response//positive regulation of filopodium assembly//negative regulation of cell proliferation//positive regulation of actin filament polymerization//heterophil…	GO:0016021//GO:0005634//GO:0005737//GO:0016607//GO:0016020//GO:0005794//GO:0005783//GO:0005886//GO:0005856//GO:0048471//GO:0005887//GO:0043005//GO:0016363//GO:0005576//GO:0005575//GO:0031224//GO:0044425//GO:0005622//GO:0005623//GO:0043231//GO:0043226//GO:0043227//GO:0043229//GO:0044424//GO:0044464//GO:0005654//GO:0016604//GO:0031974//GO:0031981//GO:0043233//GO:0044422//GO:0044428//GO:0044446//GO:…	integral component of membrane//nucleus//cytoplasm//nuclear speck//membrane//Golgi apparatus//endoplasmic reticulum//plasma membrane//cytoskeleton//perinuclear region of cytoplasm//integral component of plasma membrane//neuron projection//nuclear matrix//extracellular region//cellular_component//intrinsic component of membrane//membrane part//intracellular//cell//intracellular membrane-bounded or…	GO:0042803//GO:0046982//GO:0050839//GO:0008201//GO:0005515//GO:0003674//GO:0005488//GO:0046983//GO:0042802//GO:0005539//GO:0043167//GO:0043168//GO:0097367//GO:1901681	protein homodimerization activity//protein heterodimerization activity//cell adhesion molecule binding//heparin binding//protein binding//molecular_function//binding//protein dimerization activity//identical protein binding//glycosaminoglycan binding//ion binding//anion binding//carbohydrate derivative binding//sulfur compound binding	no KO assigned | (RefSeq) TENM1, ODZ1, ODZ3, TEN-M1, TNM, TNM1; teneurin transmembrane protein 1	http://www.genome.jp/dbget-bin/www_bget?hsa:10178
ENSG00000138650	PCDH10	4	133149315	133208606	+	10161	protein_coding	protocadherin 10 [Source:HGNC Symbol;Acc:HGNC:13404]	240	15	262	4	2	1	1.37849	0.0745159	1.41193	0.0194626	0.00938916	0.00454833	13.9484	257.991	-4.19636	5.677e-14	3.70312e-11	DOWN	0.982619	2.0339	-0.960097	1	1	FALSE	3.77902	276.983	-6.14767	1.64015e-20	4.8235e-17	DOWN	GO:0007156//GO:0007155//GO:0007399//GO:0007267//GO:0008150//GO:0022610//GO:0098609//GO:0098742//GO:0007275//GO:0032501//GO:0032502//GO:0044699//GO:0044707//GO:0044767//GO:0048731//GO:0048856//GO:0007154//GO:0009987//GO:0023052//GO:0044700//GO:0044763	homophilic cell adhesion via plasma membrane adhesion molecules//cell adhesion//nervous system development//cell-cell signaling//biological_process//biological adhesion//cell-cell adhesion//cell-cell adhesion via plasma-membrane adhesion molecules//multicellular organism development//multicellular organismal process//developmental process//single-organism process//single-multicellular organism pr…	GO:0005886//GO:0016020//GO:0016021//GO:0005887//GO:0005575//GO:0005623//GO:0044464//GO:0071944//GO:0031224//GO:0044425//GO:0031226//GO:0044459	plasma membrane//membrane//integral component of membrane//integral component of plasma membrane//cellular_component//cell//cell part//cell periphery//intrinsic component of membrane//membrane part//intrinsic component of plasma membrane//plasma membrane part	GO:0005509//GO:0003674//GO:0005488//GO:0046872//GO:0043167//GO:0043169	calcium ion binding//molecular_function//binding//metal ion binding//ion binding//cation binding	K16499 protocadherin delta 2 | (RefSeq) PCDH10, OL-PCDH, PCDH19; protocadherin 10	http://www.genome.jp/dbget-bin/www_bget?hsa:57575
ENSG00000165349	SLC7A3	X	70925582	70931125	-	2265	protein_coding	solute carrier family 7 member 3 [Source:HGNC Symbol;Acc:HGNC:11061]	95	1	124	1	5	0	2.44785	0.0222857	2.9978	0.0218278	0.105302	0	0.924163	102.125	-6.59867	1.14504e-13	7.29937e-11	DOWN	1.38778e-17	5.08263	-5.38043	0.0751017	1	FALSE	0.941183	131.094	-6.93718	8.92505e-16	6.78979e-13	DOWN	GO:0055085//GO:0006865//GO:1902475//GO:1990822//GO:1903826//GO:1903401//GO:0015809//GO:0006810//GO:0008150//GO:0051179//GO:0051234//GO:0006811//GO:0006820//GO:0015711//GO:0015849//GO:0044699//GO:0044765//GO:0046942//GO:0071702//GO:0071705//GO:1902578//GO:0003333//GO:0015807//GO:0034220//GO:0098656//GO:1903825//GO:1905039//GO:0015802//GO:0006812//GO:0098655//GO:0015819//GO:1902022	transmembrane transport//amino acid transport//L-alpha-amino acid transmembrane transport//basic amino acid transmembrane transport//arginine transmembrane transport//L-lysine transmembrane transport//arginine transport//transport//biological_process//localization//establishment of localization//ion transport//anion transport//organic anion transport//organic acid transport//single-organism proce…	GO:0016021//GO:0016020//GO:0005886//GO:0005575//GO:0031224//GO:0044425//GO:0005623//GO:0044464//GO:0071944	integral component of membrane//membrane//plasma membrane//cellular_component//intrinsic component of membrane//membrane part//cell//cell part//cell periphery	GO:0022857//GO:0015171//GO:0015174//GO:0015181//GO:0015189//GO:0003674//GO:0005215//GO:0005342//GO:0008509//GO:0008514//GO:0015075//GO:0022891//GO:0022892//GO:0046943//GO:0008324//GO:0015179	transmembrane transporter activity//amino acid transmembrane transporter activity//basic amino acid transmembrane transporter activity//arginine transmembrane transporter activity//L-lysine transmembrane transporter activity//molecular_function//transporter activity//organic acid transmembrane transporter activity//anion transmembrane transporter activity//organic anion transmembrane transporter …	K13865 solute carrier family 7 (cationic amino acid transporter), member 3 | (RefSeq) SLC7A3, ATRC3, CAT-3, CAT3; solute carrier family 7 member 3	http://www.genome.jp/dbget-bin/www_bget?hsa:84889
ENSG00000168765	GSTM4	1	109656081	109674836	+	5745	protein_coding	glutathione S-transferase mu 4 [Source:HGNC Symbol;Acc:HGNC:4636]	94	1	117	0	1	3	0.954922	0.00878626	1.11518	0	0.00830315	0.0241335	0.924163	101.05	-6.58343	1.36977e-13	8.53793e-11	DOWN	2.95066	1.01765	1.43094	0.63929	1	FALSE	1.38778e-17	123.694	-9.95426	1.58663e-16	1.57378e-13	DOWN	GO:0008152//GO:0018916//GO:0042178//GO:1901687//GO:0006749//GO:0008150//GO:0006725//GO:0006807//GO:0009987//GO:0042537//GO:0044237//GO:0071704//GO:1901360//GO:0006805//GO:0009056//GO:0009410//GO:0070887//GO:0042221//GO:0044248//GO:0050896//GO:0051716//GO:0071466//GO:0006790//GO:0009058//GO:0044249//GO:0044272//GO:0044699//GO:0044710//GO:0044711//GO:0044763//GO:1901564//GO:1901566//GO:1901576//GO:…	metabolic process//nitrobenzene metabolic process//xenobiotic catabolic process//glutathione derivative biosynthetic process//glutathione metabolic process//biological_process//cellular aromatic compound metabolic process//nitrogen compound metabolic process//cellular process//benzene-containing compound metabolic process//cellular metabolic process//organic substance metabolic process//organic c…	GO:0005737//GO:0005829//GO:0045171//GO:0005622//GO:0005575//GO:0005623//GO:0044424//GO:0044464//GO:0044444//GO:0005576//GO:0044421	cytoplasm//cytosol//intercellular bridge//intracellular//cellular_component//cell//intracellular part//cell part//cytoplasmic part//extracellular region//extracellular region part	GO:0005515//GO:0004364//GO:0016740//GO:0042803//GO:0019899//GO:0043295//GO:0003674//GO:0005488//GO:0003824//GO:0016765//GO:0046983//GO:0042802//GO:0033218//GO:0042277//GO:0043167//GO:0043168//GO:0072341//GO:1900750//GO:1901681	protein binding//glutathione transferase activity//transferase activity//protein homodimerization activity//enzyme binding//glutathione binding//molecular_function//binding//catalytic activity//transferase activity, transferring alkyl or aryl (other than methyl) groups//protein dimerization activity//identical protein binding//amide binding//peptide binding//ion binding//anion binding//modified a…	K00799 glutathione S-transferase [EC:2.5.1.18] | (RefSeq) GSTM4, GSTM4-4, GTM4; glutathione S-transferase mu 4	http://www.genome.jp/dbget-bin/www_bget?hsa:2948
ENSG00000254535	PABPC4L	4	134196333	134201748	-	4944	protein_coding	poly(A) binding protein cytoplasmic 4 like [Source:HGNC Symbol;Acc:HGNC:31955]	92	1	127	1	1	0	1.08602	0.0102098	1.40661	0.00999999	0.00964839	0	0.924163	98.9003	-6.55244	1.96785e-13	1.19992e-10	DOWN	--	--	--	--	--	--	0.941183	134.265	-6.97164	5.76295e-16	4.77104e-13	DOWN	-//-	-//-	-//-	-//-	GO:0003723//GO:0003676//GO:0003674//GO:0005488//GO:0097159//GO:1901363	RNA binding//nucleic acid binding//molecular_function//binding//organic cyclic compound binding//heterocyclic compound binding	K13126 polyadenylate-binding protein | (RefSeq) PABPC4L; poly(A) binding protein cytoplasmic 4 like	http://www.genome.jp/dbget-bin/www_bget?hsa:132430
ENSG00000153406	NMRAL1	16	4461680	4495763	-	3541	protein_coding	NmrA like redox sensor 1 [Source:HGNC Symbol;Acc:HGNC:24987]	371	33	369	49	49	62	6.11474	0.470416	5.70623	0.684145	0.66009	0.809197	30.6936	398.807	-3.69398	2.46822e-13	1.473e-10	DOWN	61.0073	49.7976	0.292313	0.59823	1	FALSE	46.3456	390.1	-3.06976	2.19634e-10	7.44852e-08	DOWN	GO:0000050//GO:0008152//GO:0006807//GO:0008150//GO:0009058//GO:0009987//GO:0019627//GO:0034641//GO:0043603//GO:0043604//GO:0044237//GO:0044249//GO:0044271//GO:0044281//GO:0044699//GO:0044710//GO:0044711//GO:0044763//GO:0071704//GO:0071941//GO:1901564//GO:1901566//GO:1901576	urea cycle//metabolic process//nitrogen compound metabolic process//biological_process//biosynthetic process//cellular process//urea metabolic process//cellular nitrogen compound metabolic process//cellular amide metabolic process//amide biosynthetic process//cellular metabolic process//cellular biosynthetic process//cellular nitrogen compound biosynthetic process//small molecule metabolic proces…	GO:0005634//GO:0005737//GO:0048471//GO:0005829//GO:0005622//GO:0005575//GO:0005623//GO:0043231//GO:0043226//GO:0043227//GO:0043229//GO:0044424//GO:0044464//GO:0044444	nucleus//cytoplasm//perinuclear region of cytoplasm//cytosol//intracellular//cellular_component//cell//intracellular membrane-bounded organelle//organelle//membrane-bounded organelle//intracellular organelle//intracellular part//cell part//cytoplasmic part	GO:0005515//GO:0042802//GO:0003674//GO:0005488	protein binding//identical protein binding//molecular_function//binding	--	--
ENSG00000269902	AC234772.3	X	45764772	45765299	-	528	lincRNA	--	76	0	63	2	1	0	8.40059	0	6.53365	0.187273	0.090344	0	1.38778e-17	81.7013	-9.35814	3.27885e-13	1.87691e-10	DOWN	--	--	--	--	--	--	1.88712	66.6065	-5.04823	1.20621e-09	3.69048e-07	DOWN	-//-	-//-	-//-	-//-	-//-	-//-	--	--
ENSG00000170542	SERPINB9	6	2887266	2903280	-	4118	protein_coding	serpin family B member 9 [Source:HGNC Symbol;Acc:HGNC:8955]	76	0	50	2	0	1	1.0771	0	0.664864	0.0240116	0	0.0112228	1.38778e-17	81.7013	-9.35814	3.27885e-13	1.87691e-10	DOWN	--	--	--	--	--	--	1.88712	52.8633	-4.7155	3.88302e-08	9.42235e-06	DOWN	GO:0010951//GO:0006955//GO:0010466//GO:0006915//GO:0043154//GO:0010628//GO:0043066//GO:0071391//GO:0009617//GO:0042270//GO:0002448//GO:0033668//GO:0008152//GO:0006508//GO:0008150//GO:0009892//GO:0009987//GO:0010605//GO:0019222//GO:0019538//GO:0030162//GO:0031323//GO:0031324//GO:0032268//GO:0032269//GO:0043086//GO:0043170//GO:0044092//GO:0044237//GO:0044238//GO:0044260//GO:0044267//GO:0045861//GO:…	negative regulation of endopeptidase activity//immune response//negative regulation of peptidase activity//apoptotic process//negative regulation of cysteine-type endopeptidase activity involved in apoptotic process//positive regulation of gene expression//negative regulation of apoptotic process//cellular response to estrogen stimulus//response to bacterium//protection from natural killer cell m…	GO:0005615//GO:0005634//GO:0005737//GO:0016020//GO:0005794//GO:0005829//GO:0005654//GO:0070062//GO:0005622//GO:0005575//GO:0005576//GO:0044421//GO:0005623//GO:0043231//GO:0043226//GO:0043227//GO:0043229//GO:0044424//GO:0044464//GO:0012505//GO:0044444//GO:0031974//GO:0031981//GO:0043233//GO:0044422//GO:0044428//GO:0044446//GO:0070013//GO:0031982//GO:0043230//GO:1903561	extracellular space//nucleus//cytoplasm//membrane//Golgi apparatus//cytosol//nucleoplasm//extracellular exosome//intracellular//cellular_component//extracellular region//extracellular region part//cell//intracellular membrane-bounded organelle//organelle//membrane-bounded organelle//intracellular organelle//intracellular part//cell part//endomembrane system//cytoplasmic part//membrane-enclosed lu…	GO:0004867//GO:0005515//GO:0030414//GO:0002020//GO:0043027//GO:0003674//GO:0004857//GO:0004866//GO:0061135//GO:0030234//GO:0061134//GO:0098772//GO:0005488//GO:0019899//GO:0004869//GO:0043028	serine-type endopeptidase inhibitor activity//protein binding//peptidase inhibitor activity//protease binding//cysteine-type endopeptidase inhibitor activity involved in apoptotic process//molecular_function//enzyme inhibitor activity//endopeptidase inhibitor activity//endopeptidase regulator activity//enzyme regulator activity//peptidase regulator activity//molecular function regulator//binding/…	K13963 serpin B | (RefSeq) SERPINB9, CAP-3, CAP3, PI-9, PI9; serpin family B member 9	http://www.genome.jp/dbget-bin/www_bget?hsa:5272
ENSG00000139910	NOVA1	14	26443093	26597754	-	10046	protein_coding	NOVA alternative splicing regulator 1 [Source:HGNC Symbol;Acc:HGNC:7886]	122	5	170	0	0	0	0.708756	0.025123	0.926627	0	0	0	4.64543	131.148	-4.78052	3.76679e-13	2.07194e-10	DOWN	--	--	--	--	--	--	1.38778e-17	179.724	-10.4928	8.65251e-20	1.87347e-16	DOWN	GO:0000398//GO:0007268//GO:0008380//GO:0006396//GO:0007626//GO:0051252//GO:0000375//GO:0000377//GO:0008152//GO:0006139//GO:0006397//GO:0006725//GO:0006807//GO:0008150//GO:0009987//GO:0010467//GO:0016070//GO:0016071//GO:0034641//GO:0043170//GO:0044237//GO:0044238//GO:0044260//GO:0046483//GO:0071704//GO:0090304//GO:1901360//GO:0007267//GO:0007154//GO:0023052//GO:0044699//GO:0044700//GO:0044763//GO:…	mRNA splicing, via spliceosome//chemical synaptic transmission//RNA splicing//RNA processing//locomotory behavior//regulation of RNA metabolic process//RNA splicing, via transesterification reactions//RNA splicing, via transesterification reactions with bulged adenosine as nucleophile//metabolic process//nucleobase-containing compound metabolic process//mRNA processing//cellular aromatic compound…	GO:0005634//GO:0043231//GO:0005730//GO:0005622//GO:0005575//GO:0005623//GO:0043226//GO:0043227//GO:0043229//GO:0044424//GO:0044464//GO:0031974//GO:0031981//GO:0043228//GO:0043232//GO:0043233//GO:0044422//GO:0044428//GO:0044446//GO:0070013	nucleus//intracellular membrane-bounded organelle//nucleolus//intracellular//cellular_component//cell//organelle//membrane-bounded organelle//intracellular organelle//intracellular part//cell part//membrane-enclosed lumen//nuclear lumen//non-membrane-bounded organelle//intracellular non-membrane-bounded organelle//organelle lumen//organelle part//nuclear part//intracellular organelle part//intrac…	GO:0003723//GO:0003676//GO:0003729//GO:0003674//GO:0005488//GO:0097159//GO:1901363	RNA binding//nucleic acid binding//mRNA binding//molecular_function//binding//organic cyclic compound binding//heterocyclic compound binding	K14944 RNA-binding protein Nova | (RefSeq) NOVA1, Nova-1; NOVA alternative splicing regulator 1	http://www.genome.jp/dbget-bin/www_bget?hsa:4857
ENSG00000099399	MAGEB2	X	30215560	30220089	+	1610	protein_coding	MAGE family member B2 [Source:HGNC Symbol;Acc:HGNC:6809]	100	2	84	3	1	0	3.62497	0.0627045	2.85695	0.0921241	0.0296283	0	1.85447	107.5	-5.76046	3.7673e-13	2.07194e-10	DOWN	--	--	--	--	--	--	2.83307	88.807	-4.9077	7.08521e-11	2.65913e-08	DOWN	-//-	-//-	-//-	-//-	GO:0005515//GO:0003674//GO:0005488	protein binding//molecular_function//binding	no KO assigned | (RefSeq) MAGEB2, CT3.2, DAM6, MAGE-XP-2; MAGE family member B2	http://www.genome.jp/dbget-bin/www_bget?hsa:4113
ENSG00000141753	IGFBP4	17	40443461	40457731	+	2200	protein_coding	insulin like growth factor binding protein 4 [Source:HGNC Symbol;Acc:HGNC:5473]	99	3	63	1	4	11	2.62629	0.0688324	1.56808	0.0224727	0.0867302	0.231078	2.7848	106.425	-5.19153	4.4611e-13	2.40634e-10	DOWN	10.8228	4.06638	1.3858	0.17087	1	FALSE	0.941183	66.6065	-5.96159	1.5162e-10	5.26891e-08	DOWN	GO:0001558//GO:0006954//GO:0010906//GO:0040008//GO:0043410//GO:0043568//GO:0044342//GO:0044267//GO:0043687//GO:0006259//GO:0007165//GO:0001501//GO:0008283//GO:0090090//GO:0043567//GO:0016049//GO:0040007//GO:0008150//GO:0009987//GO:0016043//GO:0044699//GO:0044763//GO:0050789//GO:0050794//GO:0051128//GO:0065007//GO:0071840//GO:0006952//GO:0006950//GO:0050896//GO:0008152//GO:0005975//GO:0005996//GO:…	regulation of cell growth//inflammatory response//regulation of glucose metabolic process//regulation of growth//positive regulation of MAPK cascade//positive regulation of insulin-like growth factor receptor signaling pathway//type B pancreatic cell proliferation//cellular protein metabolic process//post-translational protein modification//DNA metabolic process//signal transduction//skeletal sys…	GO:0005576//GO:0005615//GO:0005788//GO:0005575//GO:0044421//GO:0005622//GO:0005783//GO:0005623//GO:0005737//GO:0043231//GO:0012505//GO:0031974//GO:0043226//GO:0043227//GO:0043229//GO:0043233//GO:0044422//GO:0044424//GO:0044432//GO:0044444//GO:0044446//GO:0044464//GO:0070013	extracellular region//extracellular space//endoplasmic reticulum lumen//cellular_component//extracellular region part//intracellular//endoplasmic reticulum//cell//cytoplasm//intracellular membrane-bounded organelle//endomembrane system//membrane-enclosed lumen//organelle//membrane-bounded organelle//intracellular organelle//organelle lumen//organelle part//intracellular part//endoplasmic reticulu…	GO:0005520//GO:0005515//GO:0019838//GO:0005102//GO:0031995//GO:0031994//GO:0003674//GO:0005488	insulin-like growth factor binding//protein binding//growth factor binding//receptor binding//insulin-like growth factor II binding//insulin-like growth factor I binding//molecular_function//binding	no KO assigned | (RefSeq) IGFBP4, BP-4, HT29-IGFBP, IBP4, IGFBP-4; insulin like growth factor binding protein 4	http://www.genome.jp/dbget-bin/www_bget?hsa:3487
ENSG00000196440	ARMCX4	X	101418287	101533459	+	13351	protein_coding	armadillo repeat containing, X-linked 4 [Source:HGNC Symbol;Acc:HGNC:28615]	74	0	98	0	0	0	0.32348	0	0.40194	0	0	0	1.38778e-17	79.5515	-9.31973	5.03537e-13	2.66485e-10	DOWN	--	--	--	--	--	--	1.38778e-17	103.607	-9.69888	4.50469e-15	3.16995e-12	DOWN	-//-	-//-	GO:0016020//GO:0016021//GO:0005575//GO:0031224//GO:0044425	membrane//integral component of membrane//cellular_component//intrinsic component of membrane//membrane part	GO:0005515//GO:0005488//GO:0003674	protein binding//binding//molecular_function	no KO assigned | (RefSeq) ARMCX4, CXorf35, GASP4; armadillo repeat containing, X-linked 4	http://www.genome.jp/dbget-bin/www_bget?hsa:100131755
ENSG00000270069	MIR222HG	X	45745211	45770274	-	2785	lincRNA	MIR222 host gene [Source:HGNC Symbol;Acc:HGNC:49555]	560	58	839	55	39	54	11.7353	1.05123	16.4963	0.976373	0.667994	0.896101	53.9509	601.97	-3.47677	5.14336e-13	2.6716e-10	DOWN	53.1352	39.6351	0.421823	0.46295	1	FALSE	52.0211	886.97	-4.08833	1.17438e-16	1.22432e-13	DOWN	-//-	-//-	-//-	-//-	-//-	-//-	--	--
ENSG00000249550	LINC01234	12	113679459	113773683	-	4484	lincRNA	long intergenic non-protein coding RNA 1234 [Source:HGNC Symbol;Acc:HGNC:49757]	157	9	209	13	14	14	2.04345	0.101314	2.55229	0.143336	0.148935	0.144295	8.36663	168.771	-4.31294	6.28432e-13	3.20489e-10	DOWN	13.7748	14.2289	-0.0460975	1	1	FALSE	12.2924	220.953	-4.15358	2.07702e-13	1.08267e-10	DOWN	-//-	-//-	-//-	-//-	-//-	-//-	no KO assigned | (RefSeq) C16orf89; chromosome 16 open reading frame 89	http://www.genome.jp/dbget-bin/www_bget?hsa:146556
ENSG00000278704	BX004987.1	GL000009.2	56140	58376	-	2237	protein_coding	--	96	3	86	1	0	0	2.50458	0.0676939	2.10514	0.022101	0	0	2.7848	103.2	-5.14719	7.4591e-13	3.73607e-10	DOWN	--	--	--	--	--	--	0.941183	90.9214	-6.40986	8.8544e-13	4.37252e-10	DOWN	-//-	-//-	-//-	-//-	-//-	-//-	--	--
ENSG00000147027	TMEM47	X	34627064	34657288	-	4054	protein_coding	transmembrane protein 47 [Source:HGNC Symbol;Acc:HGNC:18515]	71	0	99	3	0	4	1.02213	0	1.33721	0.0365861	0	0.0456	1.38778e-17	76.3267	-9.26012	9.71979e-13	4.78299e-10	DOWN	3.93467	1.38778e-17	5.02203	0.139845	1	FALSE	2.83307	104.665	-5.14443	4.0543e-12	1.7291e-09	DOWN	GO:0008150	biological_process	GO:0016020//GO:0016021//GO:0030054//GO:0005911//GO:0005912//GO:0005886//GO:0005575//GO:0031224//GO:0044425//GO:0070161//GO:0005623//GO:0044464//GO:0071944	membrane//integral component of membrane//cell junction//cell-cell junction//adherens junction//plasma membrane//cellular_component//intrinsic component of membrane//membrane part//anchoring junction//cell//cell part//cell periphery	GO:0003674	molecular_function	no KO assigned | (RefSeq) TMEM47, BCMP1, TM4SF10, VAB-9; transmembrane protein 47	http://www.genome.jp/dbget-bin/www_bget?hsa:83604
ENSG00000198934	MAGEE1	X	76427724	76431353	+	3630	protein_coding	MAGE family member E1 [Source:HGNC Symbol;Acc:HGNC:24934]	70	0	71	0	1	0	1.12544	0	1.07103	0	0.0131409	0	1.38778e-17	75.2517	-9.23968	1.21497e-12	5.87566e-10	DOWN	--	--	--	--	--	--	1.38778e-17	75.0638	-9.23458	1.21497e-12	5.79646e-10	DOWN	GO:0008150	biological_process	GO:0005634//GO:0005737//GO:0016020//GO:0005886//GO:0048471//GO:0045211//GO:0030425//GO:0016010//GO:0005622//GO:0005575//GO:0005623//GO:0043231//GO:0043226//GO:0043227//GO:0043229//GO:0044424//GO:0044464//GO:0071944//GO:0044444//GO:0044425//GO:0044456//GO:0044459//GO:0045202//GO:0097060//GO:0098590//GO:0098794//GO:0043005//GO:0036477//GO:0042995//GO:0097458//GO:0120025//GO:0032991//GO:0043234//GO:…	nucleus//cytoplasm//membrane//plasma membrane//perinuclear region of cytoplasm//postsynaptic membrane//dendrite//dystrophin-associated glycoprotein complex//intracellular//cellular_component//cell//intracellular membrane-bounded organelle//organelle//membrane-bounded organelle//intracellular organelle//intracellular part//cell part//cell periphery//cytoplasmic part//membrane part//synapse part//p…	GO:0005515//GO:0003674//GO:0005488	protein binding//molecular_function//binding	no KO assigned | (RefSeq) MAGEE1, DAMAGE, HCA1; MAGE family member E1	http://www.genome.jp/dbget-bin/www_bget?hsa:57692
ENSG00000099256	PRTFDC1	10	24848607	24952604	-	2329	protein_coding	phosphoribosyl transferase domain containing 1 [Source:HGNC Symbol;Acc:HGNC:23333]	176	12	162	6	22	18	4.41035	0.260079	3.80886	0.127368	0.450595	0.357184	11.1575	189.195	-4.0679	1.65904e-12	7.8872e-10	DOWN	17.7108	22.3589	-0.333914	0.725128	1	FALSE	5.67089	171.266	-4.88497	9.42175e-15	5.89341e-12	DOWN	GO:0009116//GO:0006166//GO:0008152//GO:0006139//GO:0006725//GO:0006807//GO:0008150//GO:0009987//GO:0034641//GO:0044237//GO:0044238//GO:0044281//GO:0044699//GO:0044710//GO:0044763//GO:0046483//GO:0055086//GO:0071704//GO:1901135//GO:1901360//GO:1901564//GO:1901657//GO:0042278//GO:0009058//GO:0009119//GO:0009163//GO:0018130//GO:0019438//GO:0034654//GO:0042451//GO:0042455//GO:0043094//GO:0043101//GO:…	nucleoside metabolic process//purine ribonucleoside salvage//metabolic process//nucleobase-containing compound metabolic process//cellular aromatic compound metabolic process//nitrogen compound metabolic process//biological_process//cellular process//cellular nitrogen compound metabolic process//cellular metabolic process//primary metabolic process//small molecule metabolic process//single-organi…	GO:0005737//GO:0005622//GO:0005575//GO:0005623//GO:0044424//GO:0044464	cytoplasm//intracellular//cellular_component//cell//intracellular part//cell part	GO:0004422//GO:0046872//GO:0000166//GO:0042803//GO:0005515//GO:0000287//GO:0003674//GO:0003824//GO:0016740//GO:0016757//GO:0016763//GO:0005488//GO:0043167//GO:0043169//GO:0036094//GO:0097159//GO:1901265//GO:1901363//GO:0046983//GO:0042802	hypoxanthine phosphoribosyltransferase activity//metal ion binding//nucleotide binding//protein homodimerization activity//protein binding//magnesium ion binding//molecular_function//catalytic activity//transferase activity//transferase activity, transferring glycosyl groups//transferase activity, transferring pentosyl groups//binding//ion binding//cation binding//small molecule binding//organic …	no KO assigned | (RefSeq) PRTFDC1, HHGP; phosphoribosyl transferase domain containing 1	http://www.genome.jp/dbget-bin/www_bget?hsa:56952
ENSG00000185404	SP140L	2	230327184	230403732	+	5650	protein_coding	SP140 nuclear body protein like [Source:HGNC Symbol;Acc:HGNC:25105]	90	3	95	2	4	7	0.92966	0.026802	0.920713	0.0175009	0.0337711	0.0572582	2.7848	96.7504	-5.0542	2.58245e-12	1.20725e-09	DOWN	6.88671	4.06638	0.743099	0.588481	1	FALSE	1.88712	100.436	-5.63989	1.26062e-12	5.8582e-10	DOWN	GO:0006357//GO:0008152//GO:0006366//GO:0006139//GO:0006351//GO:0006355//GO:0006725//GO:0006807//GO:0008150//GO:0009058//GO:0009059//GO:0009889//GO:0009987//GO:0010467//GO:0010468//GO:0010556//GO:0016070//GO:0018130//GO:0019219//GO:0019222//GO:0019438//GO:0031323//GO:0031326//GO:0032774//GO:0034641//GO:0034645//GO:0034654//GO:0043170//GO:0044237//GO:0044238//GO:0044249//GO:0044260//GO:0044271//GO:…	regulation of transcription from RNA polymerase II promoter//metabolic process//transcription from RNA polymerase II promoter//nucleobase-containing compound metabolic process//transcription, DNA-templated//regulation of transcription, DNA-templated//cellular aromatic compound metabolic process//nitrogen compound metabolic process//biological_process//biosynthetic process//macromolecule biosynthe…	GO:0005634//GO:0016604//GO:0005622//GO:0005575//GO:0005623//GO:0043231//GO:0043226//GO:0043227//GO:0043229//GO:0044424//GO:0044464//GO:0005654//GO:0031974//GO:0031981//GO:0043233//GO:0044422//GO:0044428//GO:0044446//GO:0044451//GO:0070013	nucleus//nuclear body//intracellular//cellular_component//cell//intracellular membrane-bounded organelle//organelle//membrane-bounded organelle//intracellular organelle//intracellular part//cell part//nucleoplasm//membrane-enclosed lumen//nuclear lumen//organelle lumen//organelle part//nuclear part//intracellular organelle part//nucleoplasm part//intracellular organelle lumen	GO:0003677//GO:0046872//GO:0000981//GO:0005515//GO:0003674//GO:0003676//GO:0005488//GO:0097159//GO:1901363//GO:0043167//GO:0043169//GO:0001071//GO:0003700	DNA binding//metal ion binding//RNA polymerase II transcription factor activity, sequence-specific DNA binding//protein binding//molecular_function//nucleic acid binding//binding//organic cyclic compound binding//heterocyclic compound binding//ion binding//cation binding//nucleic acid binding transcription factor activity//transcription factor activity, sequence-specific DNA binding	no KO assigned | (RefSeq) SP140L; SP140 nuclear body protein like	http://www.genome.jp/dbget-bin/www_bget?hsa:93349
ENSG00000213793	ZNF888	19	52904417	52923481	-	4444	protein_coding	zinc finger protein 888 [Source:HGNC Symbol;Acc:HGNC:38695]	78	1	91	0	0	2	1.02436	0.0113585	1.12129	0	0	0.0207991	0.924163	83.8512	-6.3146	3.57037e-12	1.64173e-09	DOWN	1.96664	1.38778e-17	4.06576	0.509804	1	FALSE	1.38778e-17	96.2072	-9.5921	1.62982e-14	9.76087e-12	DOWN	GO:0006355//GO:0008152//GO:0006139//GO:0006351//GO:0006725//GO:0006807//GO:0008150//GO:0009058//GO:0009059//GO:0009889//GO:0009987//GO:0010467//GO:0010468//GO:0010556//GO:0016070//GO:0018130//GO:0019219//GO:0019222//GO:0019438//GO:0031323//GO:0031326//GO:0032774//GO:0034641//GO:0034645//GO:0034654//GO:0043170//GO:0044237//GO:0044238//GO:0044249//GO:0044260//GO:0044271//GO:0046483//GO:0050789//GO:…	regulation of transcription, DNA-templated//metabolic process//nucleobase-containing compound metabolic process//transcription, DNA-templated//cellular aromatic compound metabolic process//nitrogen compound metabolic process//biological_process//biosynthetic process//macromolecule biosynthetic process//regulation of biosynthetic process//cellular process//gene expression//regulation of gene expre…	GO:0005622//GO:0005575//GO:0005623//GO:0044464	intracellular//cellular_component//cell//cell part	GO:0003676//GO:0003674//GO:0005488//GO:0097159//GO:1901363	nucleic acid binding//molecular_function//binding//organic cyclic compound binding//heterocyclic compound binding	K09228 KRAB domain-containing zinc finger protein | (RefSeq) ZNF761, ZNF468; zinc finger protein 761	http://www.genome.jp/dbget-bin/www_bget?hsa:388561
ENSG00000132204	LINC00470	18	1254383	1408344	-	4063	lincRNA	long intergenic non-protein coding RNA 470 [Source:HGNC Symbol;Acc:HGNC:1225]	75	1	86	0	0	2	1.07732	0.0124236	1.15905	0	0	0.0227495	0.924163	80.6264	-6.25811	6.65137e-12	3.0091e-09	DOWN	1.96664	1.38778e-17	4.06576	0.509804	1	FALSE	1.38778e-17	90.9214	-9.51068	5.18668e-14	2.86264e-11	DOWN	-//-	-//-	-//-	-//-	-//-	-//-	--	--
ENSG00000230426	ERVMER61-1	1	187070700	187686622	+	10142	lincRNA	endogenous retrovirus group MER61 member 1 [Source:HGNC Symbol;Acc:HGNC:27919]	84	2	113	0	0	0	0.483377	0.00995407	0.610104	0	0	0	1.85447	90.3008	-5.50924	7.87918e-12	3.50798e-09	DOWN	--	--	--	--	--	--	1.38778e-17	119.465	-9.90412	2.99183e-16	2.63168e-13	DOWN	-//-	-//-	-//-	-//-	-//-	-//-	--	--
ENSG00000273297	AC009275.1	7	134416290	134432453	-	1205	lincRNA	--	93	4	110	31	18	26	4.50429	0.167559	4.99867	1.2719	0.712555	0.997183	3.71511	99.9752	-4.70191	9.57923e-12	4.19825e-09	DOWN	25.5829	18.2939	0.481213	0.44266	1	FALSE	29.319	116.293	-1.983	0.000101861	0.009921	DOWN	-//-	-//-	-//-	-//-	-//-	-//-	--	--
ENSG00000183837	PNMA3	X	153056409	153060467	+	3748	protein_coding	PNMA family member 3 [Source:HGNC Symbol;Acc:HGNC:18742]	104	6	119	0	4	4	1.61944	0.0808064	1.73859	0	0.0509089	0.0493229	5.57573	111.8	-4.29372	2.78101e-11	1.16425e-08	DOWN	3.93467	4.06638	-0.0450998	1	1	FALSE	1.38778e-17	125.808	-9.97868	1.16233e-16	1.22432e-13	DOWN	GO:0043065//GO:0006915//GO:0008219//GO:0012501//GO:0008150//GO:0009987//GO:0010941//GO:0010942//GO:0042981//GO:0043067//GO:0043068//GO:0044699//GO:0044763//GO:0048518//GO:0048522//GO:0050789//GO:0050794//GO:0065007	positive regulation of apoptotic process//apoptotic process//cell death//programmed cell death//biological_process//cellular process//regulation of cell death//positive regulation of cell death//regulation of apoptotic process//regulation of programmed cell death//positive regulation of programmed cell death//single-organism process//single-organism cellular process//positive regulation of biolog…	GO:0005634//GO:0005730//GO:0005622//GO:0005575//GO:0005623//GO:0043231//GO:0043226//GO:0043227//GO:0043229//GO:0044424//GO:0044464//GO:0031974//GO:0031981//GO:0043228//GO:0043232//GO:0043233//GO:0044422//GO:0044428//GO:0044446//GO:0070013	nucleus//nucleolus//intracellular//cellular_component//cell//intracellular membrane-bounded organelle//organelle//membrane-bounded organelle//intracellular organelle//intracellular part//cell part//membrane-enclosed lumen//nuclear lumen//non-membrane-bounded organelle//intracellular non-membrane-bounded organelle//organelle lumen//organelle part//nuclear part//intracellular organelle part//intrac…	GO:0008270//GO:0003676//GO:0046872//GO:0003674//GO:0005488//GO:0043167//GO:0043169//GO:0046914//GO:0097159//GO:1901363	zinc ion binding//nucleic acid binding//metal ion binding//molecular_function//binding//ion binding//cation binding//transition metal ion binding//organic cyclic compound binding//heterocyclic compound binding	no KO assigned | (RefSeq) PNMA3, MA3, MA5; paraneoplastic Ma antigen 3	http://www.genome.jp/dbget-bin/www_bget?hsa:29944
ENSG00000171295	ZNF440	19	11814284	11835201	+	6427	protein_coding	zinc finger protein 440 [Source:HGNC Symbol;Acc:HGNC:20874]	55	0	70	0	0	1	0.499441	0	0.596402	0	0	0.00719085	1.38778e-17	59.1277	-8.89241	5.8403e-11	2.37413e-08	DOWN	--	--	--	--	--	--	1.38778e-17	74.0067	-9.21415	1.52179e-12	6.90891e-10	DOWN	GO:0006355//GO:0006351//GO:0008152//GO:0006139//GO:0006725//GO:0006807//GO:0008150//GO:0009058//GO:0009059//GO:0009889//GO:0009987//GO:0010467//GO:0010468//GO:0010556//GO:0016070//GO:0018130//GO:0019219//GO:0019222//GO:0019438//GO:0031323//GO:0031326//GO:0032774//GO:0034641//GO:0034645//GO:0034654//GO:0043170//GO:0044237//GO:0044238//GO:0044249//GO:0044260//GO:0044271//GO:0046483//GO:0050789//GO:…	regulation of transcription, DNA-templated//transcription, DNA-templated//metabolic process//nucleobase-containing compound metabolic process//cellular aromatic compound metabolic process//nitrogen compound metabolic process//biological_process//biosynthetic process//macromolecule biosynthetic process//regulation of biosynthetic process//cellular process//gene expression//regulation of gene expre…	GO:0005622//GO:0005634//GO:0005575//GO:0005623//GO:0044464//GO:0043231//GO:0043226//GO:0043227//GO:0043229//GO:0044424	intracellular//nucleus//cellular_component//cell//cell part//intracellular membrane-bounded organelle//organelle//membrane-bounded organelle//intracellular organelle//intracellular part	GO:0003676//GO:0046872//GO:0003677//GO:0005515//GO:0003674//GO:0005488//GO:0097159//GO:1901363//GO:0043167//GO:0043169	nucleic acid binding//metal ion binding//DNA binding//protein binding//molecular_function//binding//organic cyclic compound binding//heterocyclic compound binding//ion binding//cation binding	K09228 KRAB domain-containing zinc finger protein | (RefSeq) ZNF440; zinc finger protein 440	http://www.genome.jp/dbget-bin/www_bget?hsa:126070
ENSG00000130818	ZNF426	19	9523224	9538645	-	7545	protein_coding	zinc finger protein 426 [Source:HGNC Symbol;Acc:HGNC:20725]	105	7	88	9	3	3	0.812195	0.046831	0.638664	0.0589741	0.0189668	0.018376	6.50603	112.874	-4.08962	8.7593e-11	3.50985e-08	DOWN	2.95066	3.05014	-0.0446489	1	1	FALSE	8.50868	93.0357	-3.43086	1.67048e-08	4.31383e-06	DOWN	GO:0006355//GO:0006351//GO:0008152//GO:0006139//GO:0006725//GO:0006807//GO:0008150//GO:0009058//GO:0009059//GO:0009889//GO:0009987//GO:0010467//GO:0010468//GO:0010556//GO:0016070//GO:0018130//GO:0019219//GO:0019222//GO:0019438//GO:0031323//GO:0031326//GO:0032774//GO:0034641//GO:0034645//GO:0034654//GO:0043170//GO:0044237//GO:0044238//GO:0044249//GO:0044260//GO:0044271//GO:0046483//GO:0050789//GO:…	regulation of transcription, DNA-templated//transcription, DNA-templated//metabolic process//nucleobase-containing compound metabolic process//cellular aromatic compound metabolic process//nitrogen compound metabolic process//biological_process//biosynthetic process//macromolecule biosynthetic process//regulation of biosynthetic process//cellular process//gene expression//regulation of gene expre…	GO:0005622//GO:0005634//GO:0005575//GO:0005623//GO:0044464//GO:0043231//GO:0043226//GO:0043227//GO:0043229//GO:0044424	intracellular//nucleus//cellular_component//cell//cell part//intracellular membrane-bounded organelle//organelle//membrane-bounded organelle//intracellular organelle//intracellular part	GO:0003677//GO:0003676//GO:0046872//GO:0005515//GO:0003674//GO:0005488//GO:0097159//GO:1901363//GO:0043167//GO:0043169	DNA binding//nucleic acid binding//metal ion binding//protein binding//molecular_function//binding//organic cyclic compound binding//heterocyclic compound binding//ion binding//cation binding	K09228 KRAB domain-containing zinc finger protein | (RefSeq) ZNF426, K-RBP; zinc finger protein 426	http://www.genome.jp/dbget-bin/www_bget?hsa:79088
ENSG00000133169	BEX1	X	103062651	103064240	-	864	protein_coding	brain expressed X-linked 1 [Source:HGNC Symbol;Acc:HGNC:1036]	956	142	821	149	154	242	64.5765	8.296	52.033	8.5261	8.50237	12.9446	132.095	1027.64	-2.95843	9.71662e-11	3.83861e-08	DOWN	238.129	156.504	0.605173	0.175402	1	FALSE	140.938	867.941	-2.62141	6.60316e-09	1.78717e-06	DOWN	GO:0007275//GO:0030154//GO:0007399//GO:0051091//GO:0045944//GO:0008150//GO:0032501//GO:0032502//GO:0044699//GO:0044707//GO:0044767//GO:0048856//GO:0009987//GO:0044763//GO:0048869//GO:0048731//GO:0008152//GO:0006139//GO:0006351//GO:0006355//GO:0006725//GO:0006807//GO:0009058//GO:0009059//GO:0009889//GO:0010467//GO:0010468//GO:0010556//GO:0016070//GO:0018130//GO:0019219//GO:0019222//GO:0019438//GO:…	multicellular organism development//cell differentiation//nervous system development//positive regulation of sequence-specific DNA binding transcription factor activity//positive regulation of transcription from RNA polymerase II promoter//biological_process//multicellular organismal process//developmental process//single-organism process//single-multicellular organism process//single-organism de…	GO:0005634//GO:0005737//GO:0005667//GO:0005622//GO:0005575//GO:0005623//GO:0043231//GO:0043226//GO:0043227//GO:0043229//GO:0044424//GO:0044464//GO:0032991//GO:0043234	nucleus//cytoplasm//transcription factor complex//intracellular//cellular_component//cell//intracellular membrane-bounded organelle//organelle//membrane-bounded organelle//intracellular organelle//intracellular part//cell part//macromolecular complex//protein complex	GO:0005515//GO:0001102//GO:0003674//GO:0005488//GO:0001085//GO:0008134//GO:0033613	protein binding//RNA polymerase II activating transcription factor binding//molecular_function//binding//RNA polymerase II transcription factor binding//transcription factor binding//activating transcription factor binding	no KO assigned | (RefSeq) BEX1, BEX2, HBEX2, HGR74-h; brain expressed X-linked 1	http://www.genome.jp/dbget-bin/www_bget?hsa:55859
ENSG00000235890	TSPEAR-AS1	21	44506807	44516575	+	2355	antisense	TSPEAR antisense RNA 1 [Source:HGNC Symbol;Acc:HGNC:1271]	54	0	65	8	5	3	1.33824	0	1.51137	0.167949	0.101277	0.0588734	1.38778e-17	58.0528	-8.866	9.91633e-11	3.8631e-08	DOWN	2.95066	5.08263	-0.758708	0.746295	1	FALSE	7.56275	68.7208	-3.1618	6.00228e-07	0.000118148	DOWN	-//-	-//-	-//-	-//-	-//-	-//-	--	--
ENSG00000196711	ALKAL1	8	52534037	52565507	-	1217	protein_coding	ALK and LTK ligand 1 [Source:HGNC Symbol;Acc:HGNC:33775]	125	10	110	20	19	33	5.99445	0.414767	4.94939	0.812489	0.744725	1.25318	9.29693	134.373	-3.83449	1.10562e-10	4.24816e-08	DOWN	32.471	19.3101	0.746191	0.235985	1	FALSE	18.9139	116.293	-2.61191	1.55057e-06	0.000274499	DOWN	GO:0061098//GO:0070374//GO:0010976//GO:0070378//GO:0008152//GO:0001932//GO:0001934//GO:0006464//GO:0006468//GO:0006793//GO:0006796//GO:0008150//GO:0009893//GO:0009987//GO:0010562//GO:0010604//GO:0016310//GO:0018108//GO:0018193//GO:0018212//GO:0019220//GO:0019222//GO:0019538//GO:0031323//GO:0031325//GO:0031399//GO:0031401//GO:0032268//GO:0032270//GO:0033674//GO:0036211//GO:0042325//GO:0042327//GO:…	positive regulation of protein tyrosine kinase activity//positive regulation of ERK1 and ERK2 cascade//positive regulation of neuron projection development//positive regulation of ERK5 cascade//metabolic process//regulation of protein phosphorylation//positive regulation of protein phosphorylation//cellular protein modification process//protein phosphorylation//phosphorus metabolic process//phosp…	GO:0005576//GO:0005575	extracellular region//cellular_component	GO:0030971//GO:0030298//GO:0005515//GO:0003674//GO:0005102//GO:0005488//GO:0019899//GO:0019900//GO:0019901//GO:1990782//GO:0008047//GO:0019887//GO:0019207//GO:0019209//GO:0030234//GO:0030295//GO:0030296//GO:0098772	receptor tyrosine kinase binding//receptor signaling protein tyrosine kinase activator activity//protein binding//molecular_function//receptor binding//binding//enzyme binding//kinase binding//protein kinase binding//protein tyrosine kinase binding//enzyme activator activity//protein kinase regulator activity//kinase regulator activity//kinase activator activity//enzyme regulator activity//protei…	no KO assigned | (RefSeq) ALKAL1, AUGA, AUGB, FAM150A, UNQ9433; ALK and LTK ligand 1	http://www.genome.jp/dbget-bin/www_bget?hsa:389658
ENSG00000130844	ZNF331	19	53520981	53580269	+	7728	protein_coding	zinc finger protein 331 [Source:HGNC Symbol;Acc:HGNC:15489]	295	37	464	48	24	60	2.22785	0.241673	3.28776	0.30708	0.148142	0.358817	34.4148	317.112	-3.19897	1.26047e-10	4.77768e-08	DOWN	59.0393	24.3913	1.2711	0.0190446	1	FALSE	45.3997	490.532	-3.42984	2.05239e-12	9.02666e-10	DOWN	GO:0006355//GO:0006351//GO:0008152//GO:0006139//GO:0006725//GO:0006807//GO:0008150//GO:0009058//GO:0009059//GO:0009889//GO:0009987//GO:0010467//GO:0010468//GO:0010556//GO:0016070//GO:0018130//GO:0019219//GO:0019222//GO:0019438//GO:0031323//GO:0031326//GO:0032774//GO:0034641//GO:0034645//GO:0034654//GO:0043170//GO:0044237//GO:0044238//GO:0044249//GO:0044260//GO:0044271//GO:0046483//GO:0050789//GO:…	regulation of transcription, DNA-templated//transcription, DNA-templated//metabolic process//nucleobase-containing compound metabolic process//cellular aromatic compound metabolic process//nitrogen compound metabolic process//biological_process//biosynthetic process//macromolecule biosynthetic process//regulation of biosynthetic process//cellular process//gene expression//regulation of gene expre…	GO:0005622//GO:0005634//GO:0005575//GO:0005623//GO:0044464//GO:0043231//GO:0043226//GO:0043227//GO:0043229//GO:0044424	intracellular//nucleus//cellular_component//cell//cell part//intracellular membrane-bounded organelle//organelle//membrane-bounded organelle//intracellular organelle//intracellular part	GO:0003676//GO:0046872//GO:0003677//GO:0008270//GO:0003674//GO:0005488//GO:0097159//GO:1901363//GO:0043167//GO:0043169//GO:0046914	nucleic acid binding//metal ion binding//DNA binding//zinc ion binding//molecular_function//binding//organic cyclic compound binding//heterocyclic compound binding//ion binding//cation binding//transition metal ion binding	K09228 KRAB domain-containing zinc finger protein | (RefSeq) ZNF331, RITA, ZNF361, ZNF463; zinc finger protein 331	http://www.genome.jp/dbget-bin/www_bget?hsa:55422
ENSG00000179455	MKRN3	15	23565678	23630075	+	5731	protein_coding	makorin ring finger protein 3 [Source:HGNC Symbol;Acc:HGNC:7114]	70	2	75	0	2	0	0.712849	0.0176155	0.716605	0	0.0166469	0	1.85447	75.2517	-5.2466	1.62344e-10	5.99155e-08	DOWN	1.38778e-17	2.0339	-4.10954	0.509804	1	FALSE	1.38778e-17	79.2925	-9.31352	5.03537e-13	2.57701e-10	DOWN	GO:0016567//GO:0008152//GO:0006464//GO:0008150//GO:0009987//GO:0019538//GO:0032446//GO:0036211//GO:0043170//GO:0043412//GO:0044237//GO:0044238//GO:0044260//GO:0044267//GO:0070647//GO:0071704	protein ubiquitination//metabolic process//cellular protein modification process//biological_process//cellular process//protein metabolic process//protein modification by small protein conjugation//protein modification process//macromolecule metabolic process//macromolecule modification//cellular metabolic process//primary metabolic process//cellular macromolecule metabolic process//cellular prot…	GO:0030529//GO:0005622//GO:0005575//GO:0005623//GO:0032991//GO:0044424//GO:0044464//GO:1990904	intracellular ribonucleoprotein complex//intracellular//cellular_component//cell//macromolecular complex//intracellular part//cell part//ribonucleoprotein complex	GO:0046872//GO:0016740//GO:0005515//GO:0042802//GO:0003674//GO:0005488//GO:0043167//GO:0043169//GO:0003824	metal ion binding//transferase activity//protein binding//identical protein binding//molecular_function//binding//ion binding//cation binding//catalytic activity	K15687 E3 ubiquitin-protein ligase makorin [EC:2.3.2.27] | (RefSeq) MKRN3, CPPB2, D15S9, RNF63, ZFP127, ZNF127; makorin ring finger protein 3	http://www.genome.jp/dbget-bin/www_bget?hsa:7681
ENSG00000125740	FOSB	19	45467995	45475179	+	5553	protein_coding	FosB proto-oncogene, AP-1 transcription factor subunit [Source:HGNC Symbol;Acc:HGNC:3797]	306	40	234	18	39	29	3.21606	0.363602	2.30748	0.160259	0.335019	0.241356	37.2057	328.936	-3.13968	2.13036e-10	7.76031e-08	DOWN	28.535	39.6351	-0.472168	0.436186	1	FALSE	17.022	247.383	-3.85105	1.26954e-12	5.8582e-10	DOWN	GO:0006357//GO:0006355//GO:0000122//GO:0006366//GO:0007565//GO:0009612//GO:0032570//GO:0032870//GO:0042493//GO:0043278//GO:0045944//GO:0051412//GO:0051591//GO:0071277//GO:0008152//GO:0006139//GO:0006351//GO:0006725//GO:0006807//GO:0008150//GO:0009058//GO:0009059//GO:0009889//GO:0009987//GO:0010467//GO:0010468//GO:0010556//GO:0016070//GO:0018130//GO:0019219//GO:0019222//GO:0019438//GO:0031323//GO:…	regulation of transcription from RNA polymerase II promoter//regulation of transcription, DNA-templated//negative regulation of transcription from RNA polymerase II promoter//transcription from RNA polymerase II promoter//female pregnancy//response to mechanical stimulus//response to progesterone//cellular response to hormone stimulus//response to drug//response to morphine//positive regulation o…	GO:0005634//GO:0043231//GO:0005654//GO:0005622//GO:0005575//GO:0005623//GO:0043226//GO:0043227//GO:0043229//GO:0044424//GO:0044464//GO:0031974//GO:0031981//GO:0043233//GO:0044422//GO:0044428//GO:0044446//GO:0070013	nucleus//intracellular membrane-bounded organelle//nucleoplasm//intracellular//cellular_component//cell//organelle//membrane-bounded organelle//intracellular organelle//intracellular part//cell part//membrane-enclosed lumen//nuclear lumen//organelle lumen//organelle part//nuclear part//intracellular organelle part//intracellular organelle lumen	GO:0003677//GO:0003700//GO:0000981//GO:0008134//GO:0000978//GO:0001077//GO:0003690//GO:0043565//GO:0003674//GO:0003676//GO:0005488//GO:0097159//GO:1901363//GO:0001071//GO:0005515//GO:0000975//GO:0000976//GO:0000977//GO:0000987//GO:0001012//GO:0001067//GO:0001159//GO:0044212//GO:1990837//GO:0000982//GO:0001228	DNA binding//transcription factor activity, sequence-specific DNA binding//RNA polymerase II transcription factor activity, sequence-specific DNA binding//transcription factor binding//RNA polymerase II core promoter proximal region sequence-specific DNA binding//transcriptional activator activity, RNA polymerase II core promoter proximal region sequence-specific binding//double-stranded DNA bind…	K09029 protein FosB | (RefSeq) FOSB, AP-1, G0S3, GOS3, GOSB; FosB proto-oncogene, AP-1 transcription factor subunit	http://www.genome.jp/dbget-bin/www_bget?hsa:2354
ENSG00000015479	MATR3	5	139293648	139331677	+	12090	protein_coding	matrin 3 [Source:HGNC Symbol;Acc:HGNC:6912]	84	721	137	799	394	304	0.405493	3.01025	0.620502	3.26737	1.55454	1.16208	670.732	90.3008	2.89132	4.92612e-10	1.77145e-07	UP	299.138	400.404	-0.420481	0.328532	1	FALSE	755.787	144.837	2.3826	1.07982e-07	2.47113e-05	UP	GO:0002376//GO:0045087//GO:0002218//GO:0010608//GO:0008150//GO:0006952//GO:0006950//GO:0006955//GO:0050896//GO:0002253//GO:0002682//GO:0002684//GO:0031347//GO:0031349//GO:0045088//GO:0045089//GO:0048518//GO:0048583//GO:0048584//GO:0050776//GO:0050778//GO:0050789//GO:0065007//GO:0080134//GO:0008152//GO:0010467//GO:0010468//GO:0019222//GO:0043170//GO:0060255//GO:0071704	immune system process//innate immune response//activation of innate immune response//posttranscriptional regulation of gene expression//biological_process//defense response//response to stress//immune response//response to stimulus//activation of immune response//regulation of immune system process//positive regulation of immune system process//regulation of defense response//positive regulation …	GO:0005634//GO:0016020//GO:0016363//GO:0005637//GO:0005622//GO:0005575//GO:0005623//GO:0043231//GO:0043226//GO:0043227//GO:0043229//GO:0044424//GO:0044464//GO:0031974//GO:0031981//GO:0034399//GO:0043233//GO:0044422//GO:0044428//GO:0044446//GO:0070013//GO:0005635//GO:0012505//GO:0019866//GO:0031090//GO:0031965//GO:0031967//GO:0031975	nucleus//membrane//nuclear matrix//nuclear inner membrane//intracellular//cellular_component//cell//intracellular membrane-bounded organelle//organelle//membrane-bounded organelle//intracellular organelle//intracellular part//cell part//membrane-enclosed lumen//nuclear lumen//nuclear periphery//organelle lumen//organelle part//nuclear part//intracellular organelle part//intracellular organelle lu…	GO:0008270//GO:0003676//GO:0003723//GO:0046872//GO:0005515//GO:0042802//GO:0005198//GO:0035198//GO:0003674//GO:0005488//GO:0043167//GO:0043169//GO:0046914//GO:0097159//GO:1901363	zinc ion binding//nucleic acid binding//RNA binding//metal ion binding//protein binding//identical protein binding//structural molecule activity//miRNA binding//molecular_function//binding//ion binding//cation binding//transition metal ion binding//organic cyclic compound binding//heterocyclic compound binding	K13213 matrin 3 | (RefSeq) MATR3, ALS21, MPD2, VCPDM; matrin 3	http://www.genome.jp/dbget-bin/www_bget?hsa:9782
ENSG00000101846	STS	X	7219456	7354810	+	6521	protein_coding	steroid sulfatase [Source:HGNC Symbol;Acc:HGNC:11425]	48	0	28	0	0	0	0.429593	0	0.235122	0	0	0	1.38778e-17	51.6031	-8.69646	5.21239e-10	1.82753e-07	DOWN	--	--	--	--	--	--	1.38778e-17	29.6055	-7.89586	7.40189e-07	0.000140776	DOWN	GO:0008152//GO:0006629//GO:0008202//GO:0006687//GO:0043687//GO:0007565//GO:0008544//GO:0006706//GO:0008150//GO:0044238//GO:0044699//GO:0044710//GO:0071704//GO:1901360//GO:0006643//GO:0006664//GO:0006665//GO:0006807//GO:0009987//GO:0044237//GO:0044255//GO:0044763//GO:1901135//GO:1901564//GO:1903509//GO:0006464//GO:0019538//GO:0036211//GO:0043170//GO:0043412//GO:0044260//GO:0044267//GO:0000003//GO:…	metabolic process//lipid metabolic process//steroid metabolic process//glycosphingolipid metabolic process//post-translational protein modification//female pregnancy//epidermis development//steroid catabolic process//biological_process//primary metabolic process//single-organism process//single-organism metabolic process//organic substance metabolic process//organic cyclic compound metabolic proc…	GO:0016020//GO:0016021//GO:0005783//GO:0005789//GO:0005764//GO:0005886//GO:0005794//GO:0005788//GO:0005768//GO:0043231//GO:0005575//GO:0031224//GO:0044425//GO:0005622//GO:0005623//GO:0005737//GO:0012505//GO:0043226//GO:0043227//GO:0043229//GO:0044424//GO:0044444//GO:0044464//GO:0042175//GO:0044422//GO:0044432//GO:0044446//GO:0000323//GO:0005773//GO:0071944//GO:0031974//GO:0043233//GO:0070013//GO:…	membrane//integral component of membrane//endoplasmic reticulum//endoplasmic reticulum membrane//lysosome//plasma membrane//Golgi apparatus//endoplasmic reticulum lumen//endosome//intracellular membrane-bounded organelle//cellular_component//intrinsic component of membrane//membrane part//intracellular//cell//cytoplasm//endomembrane system//organelle//membrane-bounded organelle//intracellular org…	GO:0003824//GO:0008484//GO:0046872//GO:0016787//GO:0004773//GO:0003674//GO:0016788//GO:0005488//GO:0043167//GO:0043169	catalytic activity//sulfuric ester hydrolase activity//metal ion binding//hydrolase activity//steryl-sulfatase activity//molecular_function//hydrolase activity, acting on ester bonds//binding//ion binding//cation binding	K01131 steryl-sulfatase [EC:3.1.6.2] | (RefSeq) STS, ARSC, ARSC1, ASC, ES, SSDD, XLI; steroid sulfatase	http://www.genome.jp/dbget-bin/www_bget?hsa:412
ENSG00000178522	AMBN	4	70592256	70607288	+	2009	protein_coding	ameloblastin [Source:HGNC Symbol;Acc:HGNC:452]	120	11	116	15	11	13	3.48603	0.27638	3.16175	0.369139	0.261184	0.299056	10.2272	128.998	-3.63988	6.35425e-10	2.20038e-07	DOWN	12.7908	11.1801	0.192486	0.867725	1	FALSE	14.1842	122.636	-3.10034	3.48352e-08	8.60123e-06	DOWN	GO:0042475//GO:0010469//GO:0031214//GO:0044267//GO:0043687//GO:0007155//GO:0008283//GO:0007275//GO:0009653//GO:0009887//GO:0008150//GO:0032501//GO:0032502//GO:0042476//GO:0044699//GO:0044707//GO:0044767//GO:0048513//GO:0048731//GO:0048856//GO:0007165//GO:0007154//GO:0009966//GO:0009987//GO:0010646//GO:0023052//GO:0023051//GO:0044700//GO:0048583//GO:0050789//GO:0050794//GO:0050896//GO:0051716//GO:…	odontogenesis of dentin-containing tooth//regulation of receptor activity//biomineral tissue development//cellular protein metabolic process//post-translational protein modification//cell adhesion//cell proliferation//multicellular organism development//anatomical structure morphogenesis//animal organ morphogenesis//biological_process//multicellular organismal process//developmental process//odon…	GO:0005576//GO:0005578//GO:0005788//GO:0005575//GO:0031012//GO:0044421//GO:0005622//GO:0005783//GO:0005623//GO:0005737//GO:0043231//GO:0012505//GO:0031974//GO:0043226//GO:0043227//GO:0043229//GO:0043233//GO:0044422//GO:0044424//GO:0044432//GO:0044444//GO:0044446//GO:0044464//GO:0070013	extracellular region//proteinaceous extracellular matrix//endoplasmic reticulum lumen//cellular_component//extracellular matrix//extracellular region part//intracellular//endoplasmic reticulum//cell//cytoplasm//intracellular membrane-bounded organelle//endomembrane system//membrane-enclosed lumen//organelle//membrane-bounded organelle//intracellular organelle//organelle lumen//organelle part//int…	GO:0030345//GO:0005515//GO:0008083//GO:0003674//GO:0005198//GO:0005201//GO:0030021//GO:0005488//GO:0005102	structural constituent of tooth enamel//protein binding//growth factor activity//molecular_function//structural molecule activity//extracellular matrix structural constituent//extracellular matrix structural constituent conferring compression resistance//binding//receptor binding	no KO assigned | (RefSeq) AMBN, AI1F; ameloblastin	http://www.genome.jp/dbget-bin/www_bget?hsa:258
ENSG00000204604	ZNF468	19	52838008	52890375	-	11355	protein_coding	zinc finger protein 468 [Source:HGNC Symbol;Acc:HGNC:33105]	47	0	42	0	0	0	0.241569	0	0.20254	0	0	0	1.38778e-17	50.5282	-8.66616	6.94986e-10	2.37728e-07	DOWN	--	--	--	--	--	--	1.38778e-17	44.4059	-8.4788	4.20377e-09	1.16008e-06	DOWN	GO:0006355//GO:0006351//GO:0008152//GO:0006139//GO:0006725//GO:0006807//GO:0008150//GO:0009058//GO:0009059//GO:0009889//GO:0009987//GO:0010467//GO:0010468//GO:0010556//GO:0016070//GO:0018130//GO:0019219//GO:0019222//GO:0019438//GO:0031323//GO:0031326//GO:0032774//GO:0034641//GO:0034645//GO:0034654//GO:0043170//GO:0044237//GO:0044238//GO:0044249//GO:0044260//GO:0044271//GO:0046483//GO:0050789//GO:…	regulation of transcription, DNA-templated//transcription, DNA-templated//metabolic process//nucleobase-containing compound metabolic process//cellular aromatic compound metabolic process//nitrogen compound metabolic process//biological_process//biosynthetic process//macromolecule biosynthetic process//regulation of biosynthetic process//cellular process//gene expression//regulation of gene expre…	GO:0005622//GO:0005634//GO:0005575//GO:0005623//GO:0044464//GO:0043231//GO:0043226//GO:0043227//GO:0043229//GO:0044424	intracellular//nucleus//cellular_component//cell//cell part//intracellular membrane-bounded organelle//organelle//membrane-bounded organelle//intracellular organelle//intracellular part	GO:0003676//GO:0046872//GO:0003677//GO:0003700//GO:0005515//GO:0003674//GO:0005488//GO:0097159//GO:1901363//GO:0043167//GO:0043169//GO:0001071	nucleic acid binding//metal ion binding//DNA binding//transcription factor activity, sequence-specific DNA binding//protein binding//molecular_function//binding//organic cyclic compound binding//heterocyclic compound binding//ion binding//cation binding//nucleic acid binding transcription factor activity	no KO assigned | (RefSeq) ZNF888; zinc finger protein 888	http://www.genome.jp/dbget-bin/www_bget?hsa:388559
ENSG00000270441	AC135506.1	3	49140086	49160851	-	1799	unprocessed_pseudogene	--	15	185	67	232	51	43	0.48662	5.19081	2.03935	6.3758	1.3523	1.10465	172.098	16.1303	3.40592	8.48399e-10	2.86708e-07	UP	42.3111	51.8301	-0.291889	0.585787	1	FALSE	219.449	70.8352	1.62976	0.000437617	0.0304149	UP	-//-	-//-	-//-	-//-	-//-	-//-	K06243 laminin, beta 2 | (RefSeq) LAMB2, LAMS, NPHS5; laminin subunit beta 2	http://www.genome.jp/dbget-bin/www_bget?hsa:3913
ENSG00000203877	RIPPLY2	6	83853266	83857515	+	4172	protein_coding	ripply transcriptional repressor 2 [Source:HGNC Symbol;Acc:HGNC:21390]	46	0	51	0	0	0	0.643493	0	0.669384	0	0	0	1.38778e-17	49.4533	-8.63521	9.29778e-10	3.10469e-07	DOWN	--	--	--	--	--	--	1.38778e-17	53.9204	-8.7582	2.96087e-10	9.80502e-08	DOWN	GO:0007275//GO:0000122//GO:0009880//GO:0001756//GO:0032525//GO:0001503//GO:0007219//GO:0007368//GO:0009798//GO:0010468//GO:0036342//GO:0060349//GO:0008150//GO:0032501//GO:0032502//GO:0044699//GO:0044707//GO:0044767//GO:0048856//GO:0008152//GO:0006366//GO:0006139//GO:0006351//GO:0006355//GO:0006357//GO:0006725//GO:0006807//GO:0009058//GO:0009059//GO:0009889//GO:0009890//GO:0009892//GO:0009987//GO:…	multicellular organism development//negative regulation of transcription from RNA polymerase II promoter//embryonic pattern specification//somitogenesis//somite rostral/caudal axis specification//ossification//Notch signaling pathway//determination of left/right symmetry//axis specification//regulation of gene expression//post-anal tail morphogenesis//bone morphogenesis//biological_process//multi…	GO:0005634//GO:0005622//GO:0005575//GO:0005623//GO:0043231//GO:0043226//GO:0043227//GO:0043229//GO:0044424//GO:0044464	nucleus//intracellular//cellular_component//cell//intracellular membrane-bounded organelle//organelle//membrane-bounded organelle//intracellular organelle//intracellular part//cell part	GO:0005515//GO:0003674//GO:0005488	protein binding//molecular_function//binding	no KO assigned | (RefSeq) RIPPLY2, C6orf159, SCDO6, dJ237I15.1; ripply transcriptional repressor 2	http://www.genome.jp/dbget-bin/www_bget?hsa:134701
ENSG00000268388	FENDRR	16	86474529	86509099	-	6795	lincRNA	FOXF1 adjacent non-coding developmental regulatory RNA [Source:HGNC Symbol;Acc:HGNC:43894]	97	8	97	3	9	25	0.833129	0.0594285	0.781684	0.0218278	0.063181	0.170035	7.43633	104.275	-3.78617	9.8371e-10	3.24613e-07	DOWN	24.5989	9.14761	1.41515	0.0428142	1	FALSE	2.83307	102.55	-5.11502	5.69853e-12	2.39406e-09	DOWN	-//-	-//-	-//-	-//-	-//-	-//-	--	--
ENSG00000253123	AC091182.1	8	37326575	37331984	-	4239	processed_transcript	--	140	15	164	25	34	41	1.9275	0.178617	2.11851	0.291578	0.382603	0.447001	13.9484	150.497	-3.41925	1.18448e-09	3.8632e-07	DOWN	40.3431	34.5538	0.222833	0.771314	1	FALSE	23.6435	173.381	-2.86755	2.75571e-08	6.92569e-06	DOWN	-//-	-//-	-//-	-//-	-//-	-//-	--	--
ENSG00000108576	SLC6A4	17	30194319	30236002	-	6983	protein_coding	solute carrier family 6 member 4 [Source:HGNC Symbol;Acc:HGNC:11050]	115	11	136	11	14	20	0.961138	0.0795142	1.06646	0.0778805	0.0956355	0.132366	10.2272	123.624	-3.57854	1.24151e-09	4.00267e-07	DOWN	19.6789	14.2289	0.464579	0.509846	1	FALSE	10.4005	143.78	-3.7725	9.3936e-11	3.43391e-08	DOWN	GO:0006836//GO:0055085//GO:0051259//GO:0009636//GO:0042136//GO:0035176//GO:0015844//GO:0006837//GO:0046621//GO:0048854//GO:0051583//GO:0051610//GO:0090067//GO:0001666//GO:0007420//GO:0007584//GO:0007613//GO:0007623//GO:0010033//GO:0010628//GO:0014064//GO:0021941//GO:0032227//GO:0032355//GO:0042310//GO:0042493//GO:0042713//GO:0045665//GO:0045787//GO:0051260//GO:0071300//GO:0071310//GO:0071321//GO:…	neurotransmitter transport//transmembrane transport//protein oligomerization//response to toxic substance//neurotransmitter biosynthetic process//social behavior//monoamine transport//serotonin transport//negative regulation of organ growth//brain morphogenesis//dopamine uptake involved in synaptic transmission//serotonin uptake//regulation of thalamus size//response to hypoxia//brain development…	GO:0016021//GO:0005887//GO:0016020//GO:0005829//GO:0005886//GO:0098793//GO:0045121//GO:0005768//GO:0010008//GO:0012505//GO:0043005//GO:0005575//GO:0031224//GO:0044425//GO:0005623//GO:0031226//GO:0044459//GO:0044464//GO:0071944//GO:0005622//GO:0005737//GO:0044424//GO:0044444//GO:0044456//GO:0045202//GO:0097458//GO:0098589//GO:0098805//GO:0098857//GO:0031410//GO:0031982//GO:0043226//GO:0043227//GO:…	integral component of membrane//integral component of plasma membrane//membrane//cytosol//plasma membrane//presynapse//membrane raft//endosome//endosome membrane//endomembrane system//neuron projection//cellular_component//intrinsic component of membrane//membrane part//cell//intrinsic component of plasma membrane//plasma membrane part//cell part//cell periphery//intracellular//cytoplasm//intrace…	GO:0005328//GO:0005335//GO:0046872//GO:0015293//GO:0005515//GO:0051015//GO:0017137//GO:0008504//GO:0005330//GO:0015222//GO:0017022//GO:0017075//GO:0019811//GO:0042803//GO:0050998//GO:0003674//GO:0046873//GO:0005215//GO:0022857//GO:0005326//GO:0015291//GO:0008324//GO:0015075//GO:0015077//GO:0015081//GO:0015294//GO:0015370//GO:0022804//GO:0022891//GO:0022890//GO:0022892//GO:0008519//GO:1901618//GO:…	neurotransmitter:sodium symporter activity//serotonin:sodium symporter activity//metal ion binding//symporter activity//protein binding//actin filament binding//Rab GTPase binding//monoamine transmembrane transporter activity//dopamine:sodium symporter activity//serotonin transmembrane transporter activity//myosin binding//syntaxin-1 binding//cocaine binding//protein homodimerization activity//ni…	K05037 solute carrier family 6 (neurotransmitter transporter, serotonin) member 4 | (RefSeq) SLC6A4, 5-HTT, 5-HTTLPR, 5HTT, HTT, OCD1, SERT, SERT1, hSERT; solute carrier family 6 member 4	http://www.genome.jp/dbget-bin/www_bget?hsa:6532
ENSG00000186462	NAP1L2	X	73212299	73214848	-	2550	protein_coding	nucleosome assembly protein 1 like 2 [Source:HGNC Symbol;Acc:HGNC:7638]	126	13	137	7	19	15	2.88377	0.257334	2.94191	0.135718	0.355424	0.271856	12.0878	135.448	-3.47187	1.47076e-09	4.66126e-07	DOWN	14.7588	19.3101	-0.38469	0.693044	1	FALSE	6.61682	144.837	-4.42539	9.89449e-13	4.8019e-10	DOWN	GO:0006334//GO:0035066//GO:0045666//GO:0071442//GO:2000035//GO:2000617//GO:0051276//GO:0006333//GO:0034728//GO:0031497//GO:0006323//GO:0006325//GO:0006996//GO:0008150//GO:0009987//GO:0022607//GO:0016043//GO:0034622//GO:0043933//GO:0044085//GO:0065003//GO:0065004//GO:0071103//GO:0071824//GO:0071840//GO:0008152//GO:0016570//GO:0006464//GO:0006473//GO:0006475//GO:0009893//GO:0010604//GO:0010638//GO:…	nucleosome assembly//positive regulation of histone acetylation//positive regulation of neuron differentiation//positive regulation of histone H3-K14 acetylation//regulation of stem cell division//positive regulation of histone H3-K9 acetylation//chromosome organization//chromatin assembly or disassembly//nucleosome organization//chromatin assembly//DNA packaging//chromatin organization//organell…	GO:0005634//GO:0005622//GO:0005575//GO:0005623//GO:0043231//GO:0043226//GO:0043227//GO:0043229//GO:0044424//GO:0044464	nucleus//intracellular//cellular_component//cell//intracellular membrane-bounded organelle//organelle//membrane-bounded organelle//intracellular organelle//intracellular part//cell part	GO:0005515//GO:0003682//GO:0042393//GO:0003674//GO:0005488	protein binding//chromatin binding//histone binding//molecular_function//binding	K11280 nucleosome assembly protein 1-like 2 | (RefSeq) NAP1L2, BPX; nucleosome assembly protein 1 like 2	http://www.genome.jp/dbget-bin/www_bget?hsa:4674
ENSG00000178718	RPP25	15	74954416	74957464	-	3049	protein_coding	ribonuclease P and MRP subunit p25 [Source:HGNC Symbol;Acc:HGNC:30361]	1132	199	1151	226	285	387	21.668	3.2945	20.6713	3.66462	4.45883	5.866	185.122	1216.83	-2.71571	1.47903e-09	4.66126e-07	DOWN	380.811	289.632	0.394714	0.360591	1	FALSE	213.774	1216.81	-2.50821	1.60109e-08	4.17292e-06	DOWN	GO:0008033//GO:0090501//GO:0090502//GO:0006364//GO:0001682//GO:0008152//GO:0006139//GO:0006396//GO:0006399//GO:0006725//GO:0006807//GO:0008150//GO:0009987//GO:0010467//GO:0016070//GO:0034470//GO:0034641//GO:0034660//GO:0043170//GO:0044237//GO:0044238//GO:0044260//GO:0046483//GO:0071704//GO:0090304//GO:1901360//GO:0090305//GO:0042254//GO:0016072//GO:0022613//GO:0044085//GO:0071840	tRNA processing//RNA phosphodiester bond hydrolysis//RNA phosphodiester bond hydrolysis, endonucleolytic//rRNA processing//tRNA 5'-leader removal//metabolic process//nucleobase-containing compound metabolic process//RNA processing//tRNA metabolic process//cellular aromatic compound metabolic process//nitrogen compound metabolic process//biological_process//cellular process//gene expression//RNA m…	GO:0005634//GO:0005654//GO:0005815//GO:0000172//GO:0030681//GO:0005622//GO:0005575//GO:0005623//GO:0043231//GO:0043226//GO:0043227//GO:0043229//GO:0044424//GO:0044464//GO:0031974//GO:0031981//GO:0043233//GO:0044422//GO:0044428//GO:0044446//GO:0070013//GO:0005856//GO:0015630//GO:0043228//GO:0043232//GO:0044430//GO:0030529//GO:0005732//GO:0032991//GO:1902494//GO:1990904//GO:0030677//GO:1902555//GO:…	nucleus//nucleoplasm//microtubule organizing center//ribonuclease MRP complex//multimeric ribonuclease P complex//intracellular//cellular_component//cell//intracellular membrane-bounded organelle//organelle//membrane-bounded organelle//intracellular organelle//intracellular part//cell part//membrane-enclosed lumen//nuclear lumen//organelle lumen//organelle part//nuclear part//intracellular organe…	GO:0003676//GO:0003723//GO:0016787//GO:0005515//GO:0004526//GO:0003674//GO:0005488//GO:0097159//GO:1901363//GO:0003824//GO:0004518//GO:0004519//GO:0004521//GO:0004540//GO:0004549//GO:0016788//GO:0016891//GO:0016893	nucleic acid binding//RNA binding//hydrolase activity//protein binding//ribonuclease P activity//molecular_function//binding//organic cyclic compound binding//heterocyclic compound binding//catalytic activity//nuclease activity//endonuclease activity//endoribonuclease activity//ribonuclease activity//tRNA-specific ribonuclease activity//hydrolase activity, acting on ester bonds//endoribonuclease …	K14525 ribonucleases P/MRP protein subunit RPP25 [EC:3.1.26.5] | (RefSeq) RPP25; ribonuclease P and MRP subunit p25	http://www.genome.jp/dbget-bin/www_bget?hsa:54913
ENSG00000254202	AC015522.1	8	83912713	84140283	+	640	lincRNA	--	43	0	67	1	0	0	3.9212	0	5.7325	0.0772499	0	0	1.38778e-17	46.2285	-8.53816	2.27371e-09	6.88683e-07	DOWN	--	--	--	--	--	--	0.941183	70.8352	-6.05024	5.96009e-11	2.26709e-08	DOWN	-//-	-//-	-//-	-//-	-//-	-//-	no KO assigned | (RefSeq) putative uncharacterized protein encoded by LINC00596	http://www.genome.jp/dbget-bin/www_bget?hsa:105371063
ENSG00000274827	LINC01297	14	19344578	19384587	-	4414	lincRNA	long intergenic non-protein coding RNA 1297 [Source:HGNC Symbol;Acc:HGNC:50443]	43	0	63	1	1	0	0.568547	0	0.781551	0.0112007	0.0108069	0	1.38778e-17	46.2285	-8.53816	2.27371e-09	6.88683e-07	DOWN	--	--	--	--	--	--	0.941183	66.6065	-5.96159	1.5162e-10	5.26891e-08	DOWN	-//-	-//-	-//-	-//-	-//-	-//-	no KO assigned | (RefSeq) putative ankyrin repeat domain-containing protein 20A12 pseudogene	http://www.genome.jp/dbget-bin/www_bget?hsa:102725070
ENSG00000105894	PTN	7	137227341	137343865	-	1713	protein_coding	pleiotrophin [Source:HGNC Symbol;Acc:HGNC:9630]	43	0	44	0	1	0	1.46501	0	1.40652	0	0.0278468	0	1.38778e-17	46.2285	-8.53816	2.27371e-09	6.88683e-07	DOWN	--	--	--	--	--	--	1.38778e-17	46.5202	-8.54573	2.27371e-09	6.73688e-07	DOWN	GO:0010469//GO:0032515//GO:0001503//GO:0001889//GO:0007420//GO:0007507//GO:0007612//GO:0008360//GO:0010811//GO:0010976//GO:0014823//GO:0016525//GO:0021510//GO:0021549//GO:0021794//GO:0030282//GO:0030324//GO:0030336//GO:0030902//GO:0032355//GO:0032570//GO:0034644//GO:0036120//GO:0042493//GO:0043065//GO:0044849//GO:0045446//GO:0045837//GO:0050680//GO:0060041//GO:0060221//GO:0060253//GO:0060291//GO:…	regulation of receptor activity//negative regulation of phosphoprotein phosphatase activity//ossification//liver development//brain development//heart development//learning//regulation of cell shape//positive regulation of cell-substrate adhesion//positive regulation of neuron projection development//response to activity//negative regulation of angiogenesis//spinal cord development//cerebellum de…	GO:0005576//GO:0005615//GO:0005604//GO:0005737//GO:0009986//GO:0016020//GO:0031594//GO:0048471//GO:0005783//GO:0032991//GO:0005575//GO:0044421//GO:0005578//GO:0031012//GO:0044420//GO:0005622//GO:0005623//GO:0044424//GO:0044464//GO:0045202//GO:0044444//GO:0043231//GO:0012505//GO:0043226//GO:0043227//GO:0043229	extracellular region//extracellular space//basement membrane//cytoplasm//cell surface//membrane//neuromuscular junction//perinuclear region of cytoplasm//endoplasmic reticulum//macromolecular complex//cellular_component//extracellular region part//proteinaceous extracellular matrix//extracellular matrix//extracellular matrix component//intracellular//cell//intracellular part//cell part//synapse//…	GO:0008083//GO:0005539//GO:0008201//GO:0035373//GO:0038085//GO:0043394//GO:1904399//GO:0019901//GO:0035374//GO:0004864//GO:0005515//GO:0003674//GO:0005102//GO:0005488//GO:0097367//GO:0043167//GO:0043168//GO:1901681//GO:0001948//GO:0019838//GO:0019899//GO:0019900//GO:0004857//GO:0019208//GO:0019212//GO:0019888//GO:0030234//GO:0098772	growth factor activity//glycosaminoglycan binding//heparin binding//chondroitin sulfate proteoglycan binding//vascular endothelial growth factor binding//proteoglycan binding//heparan sulfate binding//protein kinase binding//chondroitin sulfate binding//protein phosphatase inhibitor activity//protein binding//molecular_function//receptor binding//binding//carbohydrate derivative binding//ion bind…	K16642 pleiotrophin | (RefSeq) PTN, HARP, HB-GAM, HBBM, HBGF-8, HBGF8, HBNF, HBNF-1, NEGF1, OSF-1; pleiotrophin	http://www.genome.jp/dbget-bin/www_bget?hsa:5764
ENSG00000271755	AL031118.1	6	27404010	27406964	-	2955	lincRNA	--	5	98	20	97	30	19	0.0987513	1.67403	0.370614	1.6229	0.48428	0.297156	91.1624	5.38096	4.05317	2.28341e-09	6.88683e-07	UP	18.6948	30.4888	-0.701762	0.309909	1	FALSE	91.7499	21.1482	2.11104	8.44412e-05	0.00845855	UP	-//-	-//-	-//-	-//-	-//-	-//-	--	--
ENSG00000132164	SLC6A11	3	10816200	10940733	+	6700	protein_coding	solute carrier family 6 member 11 [Source:HGNC Symbol;Acc:HGNC:11044]	59	3	65	2	3	1	0.513934	0.0226017	0.531236	0.0147582	0.0213589	0.00689785	2.7848	63.4274	-4.44596	2.44185e-09	7.20961e-07	DOWN	0.982619	3.05014	-1.51693	0.63929	1	FALSE	1.88712	68.7208	-5.09323	7.618e-10	2.35639e-07	DOWN	GO:0006836//GO:0055085//GO:0015812//GO:0007420//GO:0042493//GO:0006810//GO:0008150//GO:0044699//GO:0044765//GO:0051179//GO:0051234//GO:1902578//GO:0006811//GO:0006820//GO:0006865//GO:0015711//GO:0015718//GO:0015849//GO:0046942//GO:0071702//GO:0071705//GO:0007275//GO:0007399//GO:0007417//GO:0032501//GO:0032502//GO:0044707//GO:0044767//GO:0048513//GO:0048731//GO:0048856//GO:0060322//GO:0042221//GO:…	neurotransmitter transport//transmembrane transport//gamma-aminobutyric acid transport//brain development//response to drug//transport//biological_process//single-organism process//single-organism transport//localization//establishment of localization//single-organism localization//ion transport//anion transport//amino acid transport//organic anion transport//monocarboxylic acid transport//organi…	GO:0016021//GO:0016020//GO:0005887//GO:0005886//GO:0005737//GO:0042995//GO:0005575//GO:0031224//GO:0044425//GO:0005623//GO:0031226//GO:0044459//GO:0044464//GO:0071944//GO:0005622//GO:0044424	integral component of membrane//membrane//integral component of plasma membrane//plasma membrane//cytoplasm//cell projection//cellular_component//intrinsic component of membrane//membrane part//cell//intrinsic component of plasma membrane//plasma membrane part//cell part//cell periphery//intracellular//intracellular part	GO:0005328//GO:0005332//GO:0015293//GO:0005215//GO:0042165//GO:0003674//GO:0046873//GO:0022857//GO:0005326//GO:0015291//GO:0008324//GO:0015075//GO:0015077//GO:0015081//GO:0015294//GO:0015370//GO:0022804//GO:0022891//GO:0022890//GO:0022892//GO:0005283//GO:0015171//GO:0005343//GO:0005342//GO:0005416//GO:0008028//GO:0008509//GO:0008514//GO:0015185//GO:0015296//GO:0022853//GO:0046943//GO:0005488	neurotransmitter:sodium symporter activity//gamma-aminobutyric acid:sodium symporter activity//symporter activity//transporter activity//neurotransmitter binding//molecular_function//metal ion transmembrane transporter activity//transmembrane transporter activity//neurotransmitter transporter activity//secondary active transmembrane transporter activity//cation transmembrane transporter activity/…	K05039 solute carrier family 6 (neurotransmitter transporter, GABA) member 6/8/11/12/13 | (RefSeq) SLC6A11, GAT-3, GAT3, GAT4; solute carrier family 6 member 11	http://www.genome.jp/dbget-bin/www_bget?hsa:6538
ENSG00000116132	PRRX1	1	170662728	170739419	+	8246	protein_coding	paired related homeobox 1 [Source:HGNC Symbol;Acc:HGNC:9142]	59	2	65	0	0	2	0.417579	0.0122428	0.431638	0	0	0.0112092	1.85447	63.4274	-5.0004	2.44185e-09	7.20961e-07	DOWN	1.96664	1.38778e-17	4.06576	0.509804	1	FALSE	1.38778e-17	68.7208	-9.10742	6.14343e-12	2.54302e-09	DOWN	GO:0006355//GO:0006366//GO:0007275//GO:0000122//GO:0002053//GO:0030326//GO:0042472//GO:0042474//GO:0045880//GO:0045944//GO:0048664//GO:0048701//GO:0048704//GO:0048844//GO:0051216//GO:0060021//GO:0070570//GO:0097150//GO:0008152//GO:0006139//GO:0006351//GO:0006725//GO:0006807//GO:0008150//GO:0009058//GO:0009059//GO:0009889//GO:0009987//GO:0010467//GO:0010468//GO:0010556//GO:0016070//GO:0018130//GO:…	regulation of transcription, DNA-templated//transcription from RNA polymerase II promoter//multicellular organism development//negative regulation of transcription from RNA polymerase II promoter//positive regulation of mesenchymal cell proliferation//embryonic limb morphogenesis//inner ear morphogenesis//middle ear morphogenesis//positive regulation of smoothened signaling pathway//positive regu…	GO:0005634//GO:0005829//GO:0005654//GO:0005622//GO:0005575//GO:0005623//GO:0043231//GO:0043226//GO:0043227//GO:0043229//GO:0044424//GO:0044464//GO:0005737//GO:0044444//GO:0031974//GO:0031981//GO:0043233//GO:0044422//GO:0044428//GO:0044446//GO:0070013	nucleus//cytosol//nucleoplasm//intracellular//cellular_component//cell//intracellular membrane-bounded organelle//organelle//membrane-bounded organelle//intracellular organelle//intracellular part//cell part//cytoplasm//cytoplasmic part//membrane-enclosed lumen//nuclear lumen//organelle lumen//organelle part//nuclear part//intracellular organelle part//intracellular organelle lumen	GO:0003677//GO:0043565//GO:0000981//GO:0003713//GO:0000978//GO:0001078//GO:0001105//GO:0071837//GO:0003674//GO:0003676//GO:0005488//GO:0097159//GO:1901363//GO:0001071//GO:0003700//GO:0000988//GO:0000989//GO:0003712//GO:0000975//GO:0000976//GO:0000977//GO:0000987//GO:0001012//GO:0001067//GO:0001159//GO:0003690//GO:0044212//GO:1990837//GO:0000982//GO:0001227//GO:0001076//GO:0001104//GO:0001190//GO:…	DNA binding//sequence-specific DNA binding//RNA polymerase II transcription factor activity, sequence-specific DNA binding//transcription coactivator activity//RNA polymerase II core promoter proximal region sequence-specific DNA binding//transcriptional repressor activity, RNA polymerase II core promoter proximal region sequence-specific binding//RNA polymerase II transcription coactivator activ…	K09329 paired mesoderm homeobox protein | (RefSeq) PRRX1, AGOTC, PHOX1, PMX1, PRX-1, PRX1; paired related homeobox 1	http://www.genome.jp/dbget-bin/www_bget?hsa:5396
ENSG00000158296	SLC13A3	20	46557823	46684467	-	6055	protein_coding	solute carrier family 13 member 3 [Source:HGNC Symbol;Acc:HGNC:14430]	92	8	101	10	14	2	0.886755	0.0666914	0.91339	0.0816515	0.110293	0.0152653	7.43633	98.9003	-3.70991	2.58598e-09	7.55564e-07	DOWN	1.96664	14.2289	-2.77765	0.0118324	0.893664	FALSE	9.45461	106.779	-3.47947	5.59044e-09	1.52776e-06	DOWN	GO:0055085//GO:0006814//GO:0006811//GO:0015746//GO:0071422//GO:0006835//GO:0006810//GO:0008150//GO:0051179//GO:0051234//GO:0006812//GO:0030001//GO:0015672//GO:0006820//GO:0006842//GO:0015711//GO:0015849//GO:0044699//GO:0044765//GO:0046942//GO:0071702//GO:1902578//GO:0015740//GO:0015744//GO:0034220//GO:0098656//GO:1903825//GO:1905039	transmembrane transport//sodium ion transport//ion transport//citrate transport//succinate transmembrane transport//dicarboxylic acid transport//transport//biological_process//localization//establishment of localization//cation transport//metal ion transport//monovalent inorganic cation transport//anion transport//tricarboxylic acid transport//organic anion transport//organic acid transport//sing…	GO:0016020//GO:0016021//GO:0005886//GO:0005887//GO:0070062//GO:0005575//GO:0031224//GO:0044425//GO:0005623//GO:0044464//GO:0071944//GO:0031226//GO:0044459//GO:0005576//GO:0031982//GO:0043226//GO:0043227//GO:0043230//GO:0044421//GO:1903561	membrane//integral component of membrane//plasma membrane//integral component of plasma membrane//extracellular exosome//cellular_component//intrinsic component of membrane//membrane part//cell//cell part//cell periphery//intrinsic component of plasma membrane//plasma membrane part//extracellular region//vesicle//organelle//membrane-bounded organelle//extracellular organelle//extracellular region…	GO:0005215//GO:0015293//GO:0015141//GO:0015137//GO:0017153//GO:0015362//GO:0003674//GO:0022857//GO:0015291//GO:0022804//GO:0005310//GO:0005342//GO:0008509//GO:0008514//GO:0015075//GO:0015556//GO:0022891//GO:0022892//GO:0046943//GO:0015142//GO:0046873//GO:0005343//GO:0008324//GO:0015077//GO:0015081//GO:0015294//GO:0015296//GO:0015370//GO:0022853//GO:0022890	transporter activity//symporter activity//succinate transmembrane transporter activity//citrate transmembrane transporter activity//sodium:dicarboxylate symporter activity//high-affinity sodium:dicarboxylate symporter activity//molecular_function//transmembrane transporter activity//secondary active transmembrane transporter activity//active transmembrane transporter activity//dicarboxylic acid t…	K14445 solute carrier family 13 (sodium-dependent dicarboxylate transporter), member 2/3/5 | (RefSeq) SLC13A3, NADC3, SDCT2; solute carrier family 13 member 3	http://www.genome.jp/dbget-bin/www_bget?hsa:64849
ENSG00000144451	SPAG16	2	213284379	214410501	+	8257	protein_coding	sperm associated antigen 16 [Source:HGNC Symbol;Acc:HGNC:23225]	196	27	229	24	24	23	1.38536	0.165058	1.51867	0.143703	0.138651	0.128734	25.1119	210.694	-3.06203	2.96835e-09	8.4855e-07	DOWN	22.6309	24.3913	-0.107338	1	1	FALSE	22.6975	242.097	-3.40749	4.73527e-11	1.85123e-08	DOWN	GO:0060271//GO:0030030//GO:0035082//GO:0007288//GO:0051012//GO:0060294//GO:0097231//GO:0006996//GO:0008150//GO:0009987//GO:0022607//GO:0016043//GO:0030031//GO:0044782//GO:0044085//GO:0044699//GO:0044763//GO:0070925//GO:0071840//GO:1902589//GO:0007017//GO:0000226//GO:0001578//GO:0007010//GO:0000003//GO:0003006//GO:0006928//GO:0007276//GO:0007281//GO:0007283//GO:0007286//GO:0019953//GO:0022412//GO:…	cilium assembly//cell projection organization//axoneme assembly//sperm axoneme assembly//microtubule sliding//cilium movement involved in cell motility//cell motility in response to calcium ion//organelle organization//biological_process//cellular process//cellular component assembly//cellular component organization//cell projection assembly//cilium organization//cellular component biogenesis//si…	GO:0005737//GO:0031514//GO:0005856//GO:0042995//GO:0005929//GO:0005930//GO:0005634//GO:1990716//GO:0005622//GO:0005575//GO:0005623//GO:0044424//GO:0044464//GO:0043226//GO:0120025//GO:0043228//GO:0043229//GO:0043232//GO:0044422//GO:0044430//GO:0044441//GO:0044446//GO:0044463//GO:0097014//GO:0043231//GO:0043227//GO:0044447	cytoplasm//motile cilium//cytoskeleton//cell projection//cilium//axoneme//nucleus//axonemal central apparatus//intracellular//cellular_component//cell//intracellular part//cell part//organelle//plasma membrane bounded cell projection//non-membrane-bounded organelle//intracellular organelle//intracellular non-membrane-bounded organelle//organelle part//cytoskeletal part//ciliary part//intracellula…	GO:0005515//GO:0003674//GO:0005488	protein binding//molecular_function//binding	no KO assigned | (RefSeq) SPAG16, PF20, WDR29; sperm associated antigen 16	http://www.genome.jp/dbget-bin/www_bget?hsa:79582
ENSG00000100599	RIN3	14	92513774	92688994	+	8683	protein_coding	Ras and Rab interactor 3 [Source:HGNC Symbol;Acc:HGNC:18751]	133	15	124	19	44	59	0.893947	0.0871999	0.78199	0.108184	0.241722	0.31403	13.9484	142.973	-3.34532	2.98093e-09	8.4855e-07	DOWN	58.0553	44.7163	0.375778	0.500315	1	FALSE	17.9679	131.094	-2.85807	1.47896e-07	3.30394e-05	DOWN	GO:0007165//GO:0043547//GO:0065009//GO:0006897//GO:0007154//GO:0008150//GO:0009987//GO:0023052//GO:0044699//GO:0044700//GO:0050789//GO:0050794//GO:0050896//GO:0051716//GO:0065007//GO:0043087//GO:0043085//GO:0044093//GO:0050790//GO:0051336//GO:0051345//GO:0016192//GO:0006810//GO:0051179//GO:0051234	signal transduction//positive regulation of GTPase activity//regulation of molecular function//endocytosis//cell communication//biological_process//cellular process//signaling//single-organism process//single organism signaling//regulation of biological process//regulation of cellular process//response to stimulus//cellular response to stimulus//biological regulation//regulation of GTPase activit…	GO:0005737//GO:0031410//GO:0005768//GO:0005829//GO:0005769//GO:0005622//GO:0005575//GO:0005623//GO:0044424//GO:0044464//GO:0031982//GO:0043226//GO:0043227//GO:0043229//GO:0044444//GO:0097708//GO:0012505	cytoplasm//cytoplasmic vesicle//endosome//cytosol//early endosome//intracellular//cellular_component//cell//intracellular part//cell part//vesicle//organelle//membrane-bounded organelle//intracellular organelle//cytoplasmic part//intracellular vesicle//endomembrane system	GO:0005515//GO:0005096//GO:0017112//GO:0017137//GO:0003674//GO:0005488//GO:0008047//GO:0030234//GO:0030695//GO:0060589//GO:0098772//GO:0005085//GO:0005088//GO:0017016//GO:0019899//GO:0031267//GO:0051020	protein binding//GTPase activator activity//Rab guanyl-nucleotide exchange factor activity//Rab GTPase binding//molecular_function//binding//enzyme activator activity//enzyme regulator activity//GTPase regulator activity//nucleoside-triphosphatase regulator activity//molecular function regulator//guanyl-nucleotide exchange factor activity//Ras guanyl-nucleotide exchange factor activity//Ras GTPas…	no KO assigned | (RefSeq) RIN3; Ras and Rab interactor 3	http://www.genome.jp/dbget-bin/www_bget?hsa:79890
ENSG00000170949	ZNF160	19	53066606	53103436	-	8511	protein_coding	zinc finger protein 160 [Source:HGNC Symbol;Acc:HGNC:12948]	42	0	60	0	1	0	0.288004	0	0.386029	0	0.0056047	0	1.38778e-17	45.1535	-8.50431	3.08575e-09	8.4855e-07	DOWN	--	--	--	--	--	--	1.38778e-17	63.435	-8.99216	2.09311e-11	8.29813e-09	DOWN	GO:0006355//GO:0006351//GO:0006357//GO:0030097//GO:0008152//GO:0006139//GO:0006725//GO:0006807//GO:0008150//GO:0009058//GO:0009059//GO:0009889//GO:0009987//GO:0010467//GO:0010468//GO:0010556//GO:0016070//GO:0018130//GO:0019219//GO:0019222//GO:0019438//GO:0031323//GO:0031326//GO:0032774//GO:0034641//GO:0034645//GO:0034654//GO:0043170//GO:0044237//GO:0044238//GO:0044249//GO:0044260//GO:0044271//GO:…	regulation of transcription, DNA-templated//transcription, DNA-templated//regulation of transcription from RNA polymerase II promoter//hemopoiesis//metabolic process//nucleobase-containing compound metabolic process//cellular aromatic compound metabolic process//nitrogen compound metabolic process//biological_process//biosynthetic process//macromolecule biosynthetic process//regulation of biosynt…	GO:0005622//GO:0005634//GO:0005575//GO:0005623//GO:0044464//GO:0043231//GO:0043226//GO:0043227//GO:0043229//GO:0044424	intracellular//nucleus//cellular_component//cell//cell part//intracellular membrane-bounded organelle//organelle//membrane-bounded organelle//intracellular organelle//intracellular part	GO:0003676//GO:0046872//GO:0003677//GO:0000981//GO:0003674//GO:0005488//GO:0097159//GO:1901363//GO:0043167//GO:0043169//GO:0001071//GO:0003700	nucleic acid binding//metal ion binding//DNA binding//RNA polymerase II transcription factor activity, sequence-specific DNA binding//molecular_function//binding//organic cyclic compound binding//heterocyclic compound binding//ion binding//cation binding//nucleic acid binding transcription factor activity//transcription factor activity, sequence-specific DNA binding	--	--
ENSG00000104611	SH2D4A	8	19313617	19396218	+	4148	protein_coding	SH2 domain containing 4A [Source:HGNC Symbol;Acc:HGNC:26102]	42	0	52	1	0	0	0.590936	0	0.686458	0.011919	0	0	1.38778e-17	45.1535	-8.50431	3.08575e-09	8.4855e-07	DOWN	--	--	--	--	--	--	0.941183	54.9776	-5.68533	2.40073e-09	7.03914e-07	DOWN	GO:0010923//GO:0008152//GO:0006793//GO:0006796//GO:0008150//GO:0009892//GO:0009987//GO:0010563//GO:0010921//GO:0016311//GO:0019220//GO:0019222//GO:0031323//GO:0031324//GO:0035303//GO:0035305//GO:0043086//GO:0044092//GO:0044237//GO:0045936//GO:0048519//GO:0048523//GO:0050789//GO:0050790//GO:0050794//GO:0051174//GO:0051336//GO:0051346//GO:0065007//GO:0065009	negative regulation of phosphatase activity//metabolic process//phosphorus metabolic process//phosphate-containing compound metabolic process//biological_process//negative regulation of metabolic process//cellular process//negative regulation of phosphorus metabolic process//regulation of phosphatase activity//dephosphorylation//regulation of phosphate metabolic process//regulation of metabolic p…	GO:0005737//GO:0005829//GO:0005622//GO:0005575//GO:0005623//GO:0044424//GO:0044464//GO:0044444	cytoplasm//cytosol//intracellular//cellular_component//cell//intracellular part//cell part//cytoplasmic part	GO:0005515//GO:0019902//GO:0003674//GO:0005488//GO:0019899	protein binding//phosphatase binding//molecular_function//binding//enzyme binding	K17577 SH2 domain-containing protein 4A | (RefSeq) SH2D4A, PPP1R38, SH2A; SH2 domain containing 4A	http://www.genome.jp/dbget-bin/www_bget?hsa:63898
ENSG00000205663	FAM239B	X	3891438	3920746	-	3700	lincRNA	family with sequence similarity 239 member B (non-protein coding) [Source:HGNC Symbol;Acc:HGNC:53415]	42	0	46	0	0	0	0.662488	0	0.680778	0	0	0	1.38778e-17	45.1535	-8.50431	3.08575e-09	8.4855e-07	DOWN	--	--	--	--	--	--	1.38778e-17	48.6346	-8.6097	1.2482e-09	3.77787e-07	DOWN	-//-	-//-	-//-	-//-	-//-	-//-	no KO assigned | (RefSeq) ZNF839, C14orf131; zinc finger protein 839	http://www.genome.jp/dbget-bin/www_bget?hsa:55778
ENSG00000186446	ZNF501	3	44729596	44737083	+	3910	protein_coding	zinc finger protein 501 [Source:HGNC Symbol;Acc:HGNC:23717]	42	0	24	0	0	0	0.626906	0	0.336112	0	0	0	1.38778e-17	45.1535	-8.50431	3.08575e-09	8.4855e-07	DOWN	--	--	--	--	--	--	1.38778e-17	25.3769	-7.67448	3.60565e-06	0.000590069	DOWN	GO:0006351//GO:0006355//GO:0008152//GO:0006139//GO:0006725//GO:0006807//GO:0008150//GO:0009058//GO:0009059//GO:0009987//GO:0010467//GO:0016070//GO:0018130//GO:0019438//GO:0032774//GO:0034641//GO:0034645//GO:0034654//GO:0043170//GO:0044237//GO:0044238//GO:0044249//GO:0044260//GO:0044271//GO:0046483//GO:0071704//GO:0090304//GO:0097659//GO:1901360//GO:1901362//GO:1901576//GO:0009889//GO:0010468//GO:…	transcription, DNA-templated//regulation of transcription, DNA-templated//metabolic process//nucleobase-containing compound metabolic process//cellular aromatic compound metabolic process//nitrogen compound metabolic process//biological_process//biosynthetic process//macromolecule biosynthetic process//cellular process//gene expression//RNA metabolic process//heterocycle biosynthetic process//aro…	GO:0005634//GO:0005622//GO:0005575//GO:0005623//GO:0043231//GO:0043226//GO:0043227//GO:0043229//GO:0044424//GO:0044464	nucleus//intracellular//cellular_component//cell//intracellular membrane-bounded organelle//organelle//membrane-bounded organelle//intracellular organelle//intracellular part//cell part	GO:0003676//GO:0046872//GO:0003677//GO:0003700//GO:0005515//GO:0003674//GO:0005488//GO:0097159//GO:1901363//GO:0043167//GO:0043169//GO:0001071	nucleic acid binding//metal ion binding//DNA binding//transcription factor activity, sequence-specific DNA binding//protein binding//molecular_function//binding//organic cyclic compound binding//heterocyclic compound binding//ion binding//cation binding//nucleic acid binding transcription factor activity	--	--
ENSG00000188211	NCR3LG1	11	17351726	17377341	+	6438	protein_coding	natural killer cell cytotoxicity receptor 3 ligand 1 [Source:HGNC Symbol;Acc:HGNC:42400]	78	604	84	277	649	250	0.707088	4.73566	0.714459	2.12719	4.80869	1.79464	561.888	83.8512	2.74268	3.22226e-09	8.77488e-07	UP	246.001	659.547	-1.42234	0.00100018	0.386167	FALSE	262.016	88.807	1.55967	0.000627553	0.0393416	UP	GO:0050776//GO:0002376//GO:0002682//GO:0006955//GO:0008150//GO:0048583//GO:0050789//GO:0050896//GO:0065007	regulation of immune response//immune system process//regulation of immune system process//immune response//biological_process//regulation of response to stimulus//regulation of biological process//response to stimulus//biological regulation	GO:0019028//GO:0016020//GO:0016021//GO:0005886//GO:0005575//GO:0019012//GO:0044423//GO:0031224//GO:0044425//GO:0005623//GO:0044464//GO:0071944	viral capsid//membrane//integral component of membrane//plasma membrane//cellular_component//virion//virion part//intrinsic component of membrane//membrane part//cell//cell part//cell periphery	GO:0005198//GO:0005515//GO:0003674//GO:0005488	structural molecule activity//protein binding//molecular_function//binding	K16349 natural cytotoxicity triggering receptor 3 ligand 1 | (RefSeq) NCR3LG1, B7-H6, B7H6, DKFZp686O24166; natural killer cell cytotoxicity receptor 3 ligand 1	http://www.genome.jp/dbget-bin/www_bget?hsa:374383
ENSG00000270127	AC027020.2	15	100547765	100550153	-	2389	lincRNA	--	182	25	172	59	58	189	4.44616	0.528224	3.94241	1.221	1.1581	3.65624	23.2513	195.644	-3.06564	3.76974e-09	1.01671e-06	DOWN	185.977	58.9438	1.65567	0.000452603	0.25344	FALSE	55.8048	181.838	-1.7018	0.000340348	0.0247548	DOWN	-//-	-//-	-//-	-//-	-//-	-//-	K17985 activating molecule in BECN1-regulated autophagy protein 1 | (RefSeq) AMBRA1, DCAF3, WDR94; autophagy and beclin 1 regulator 1	http://www.genome.jp/dbget-bin/www_bget?hsa:55626
ENSG00000171502	COL24A1	1	85729233	86156943	-	9568	protein_coding	collagen type XXIV alpha 1 chain [Source:HGNC Symbol;Acc:HGNC:20821]	95	9	108	1	6	0	0.579472	0.0474805	0.61809	0.00516722	0.0299132	0	8.36663	102.125	-3.58887	3.89549e-09	1.03624e-06	DOWN	1.38778e-17	6.09887	-5.63768	0.0409646	1	FALSE	0.941183	114.179	-6.73808	1.24369e-14	7.61028e-12	DOWN	GO:0002244//GO:0002376//GO:0002520//GO:0007275//GO:0008150//GO:0009987//GO:0030097//GO:0030154//GO:0032501//GO:0032502//GO:0044699//GO:0044707//GO:0044763//GO:0044767//GO:0048513//GO:0048534//GO:0048731//GO:0048856//GO:0048869	hematopoietic progenitor cell differentiation//immune system process//immune system development//multicellular organism development//biological_process//cellular process//hemopoiesis//cell differentiation//multicellular organismal process//developmental process//single-organism process//single-multicellular organism process//single-organism cellular process//single-organism developmental process/…	GO:0005576//GO:0005581//GO:0005578//GO:0005788//GO:0005575//GO:0032991//GO:0043234//GO:0031012//GO:0044421//GO:0005622//GO:0005783//GO:0005623//GO:0005737//GO:0043231//GO:0012505//GO:0031974//GO:0043226//GO:0043227//GO:0043229//GO:0043233//GO:0044422//GO:0044424//GO:0044432//GO:0044444//GO:0044446//GO:0044464//GO:0070013	extracellular region//collagen trimer//proteinaceous extracellular matrix//endoplasmic reticulum lumen//cellular_component//macromolecular complex//protein complex//extracellular matrix//extracellular region part//intracellular//endoplasmic reticulum//cell//cytoplasm//intracellular membrane-bounded organelle//endomembrane system//membrane-enclosed lumen//organelle//membrane-bounded organelle//int…	GO:0005201//GO:0005515//GO:0003674//GO:0005198//GO:0005488	extracellular matrix structural constituent//protein binding//molecular_function//structural molecule activity//binding	--	--
ENSG00000204710	SPDYC	11	65170154	65173244	+	991	protein_coding	speedy/RINGO cell cycle regulator family member C [Source:HGNC Symbol;Acc:HGNC:32681]	142	18	164	23	7	9	8.36267	0.916839	9.0619	1.14745	0.336944	0.419718	16.7393	152.647	-3.1788	3.91607e-09	1.03624e-06	DOWN	8.85474	7.11512	0.311152	0.82928	1	FALSE	21.7516	173.381	-2.98719	9.55536e-09	2.5374e-06	DOWN	GO:0007049//GO:0008150//GO:0009987//GO:0044699//GO:0044763	cell cycle//biological_process//cellular process//single-organism process//single-organism cellular process	GO:0005634//GO:0005737//GO:0005622//GO:0005575//GO:0005623//GO:0043231//GO:0043226//GO:0043227//GO:0043229//GO:0044424//GO:0044464	nucleus//cytoplasm//intracellular//cellular_component//cell//intracellular membrane-bounded organelle//organelle//membrane-bounded organelle//intracellular organelle//intracellular part//cell part	GO:0019901//GO:0005515//GO:0003674//GO:0005488//GO:0019899//GO:0019900	protein kinase binding//protein binding//molecular_function//binding//enzyme binding//kinase binding	K08694 speedy | (RefSeq) SPDYC, RINGOC, Ringo2; speedy/RINGO cell cycle regulator family member C	http://www.genome.jp/dbget-bin/www_bget?hsa:387778
ENSG00000162687	KCNT2	1	196225779	196609225	-	7100	protein_coding	potassium sodium-activated channel subfamily T member 2 [Source:HGNC Symbol;Acc:HGNC:18866]	49	1	82	1	0	0	0.40278	0.00710945	0.632419	0.00696337	0	0	0.924163	52.6781	-5.64518	5.3911e-09	1.41322e-06	DOWN	--	--	--	--	--	--	0.941183	86.6927	-6.34124	1.94561e-12	8.69286e-10	DOWN	GO:0006813//GO:0006811//GO:0071805//GO:0006810//GO:0006812//GO:0030001//GO:0008150//GO:0015672//GO:0051179//GO:0051234//GO:0009987//GO:0034220//GO:0044699//GO:0044763//GO:0044765//GO:0055085//GO:0071804//GO:0098655//GO:0098660//GO:0098662//GO:1902578	potassium ion transport//ion transport//potassium ion transmembrane transport//transport//cation transport//metal ion transport//biological_process//monovalent inorganic cation transport//localization//establishment of localization//cellular process//ion transmembrane transport//single-organism process//single-organism cellular process//single-organism transport//transmembrane transport//cellular…	GO:0016020//GO:0016021//GO:0005886//GO:0008076//GO:0005575//GO:0031224//GO:0044425//GO:0005623//GO:0044464//GO:0071944//GO:0005887//GO:0031226//GO:0032991//GO:0034702//GO:0034703//GO:0034705//GO:0044459//GO:1902495//GO:1990351	membrane//integral component of membrane//plasma membrane//voltage-gated potassium channel complex//cellular_component//intrinsic component of membrane//membrane part//cell//cell part//cell periphery//integral component of plasma membrane//intrinsic component of plasma membrane//macromolecular complex//ion channel complex//cation channel complex//potassium channel complex//plasma membrane part//t…	GO:0000166//GO:0005524//GO:0005267//GO:0005249//GO:0015269//GO:0003674//GO:0005488//GO:0036094//GO:0097159//GO:1901265//GO:1901363//GO:0017076//GO:0030554//GO:0032553//GO:0032555//GO:0032559//GO:0035639//GO:0043167//GO:0043168//GO:0097367//GO:0046873//GO:0005215//GO:0005216//GO:0005261//GO:0022857//GO:0008324//GO:0015075//GO:0015077//GO:0015079//GO:0015267//GO:0022803//GO:0022891//GO:0022838//GO:…	nucleotide binding//ATP binding//potassium channel activity//voltage-gated potassium channel activity//calcium-activated potassium channel activity//molecular_function//binding//small molecule binding//organic cyclic compound binding//nucleoside phosphate binding//heterocyclic compound binding//purine nucleotide binding//adenyl nucleotide binding//ribonucleotide binding//purine ribonucleotide bin…	K04947 potassium channel subfamily T member 2 | (RefSeq) KCNT2, KCa4.2, SLICK, SLO2.1; potassium sodium-activated channel subfamily T member 2	http://www.genome.jp/dbget-bin/www_bget?hsa:343450
ENSG00000130700	GATA5	20	62463497	62475970	-	2595	protein_coding	GATA binding protein 5 [Source:HGNC Symbol;Acc:HGNC:15802]	39	0	40	3	0	2	0.877117	0	0.844057	0.057156	0	0.0356189	1.38778e-17	41.9287	-8.3977	1.08849e-08	2.75054e-06	DOWN	1.96664	1.38778e-17	4.06576	0.509804	1	FALSE	2.83307	42.2916	-3.83954	2.92109e-06	0.000486525	DOWN	GO:0006355//GO:0045893//GO:0006366//GO:0006351//GO:0045944//GO:0007596//GO:0060575//GO:0071773//GO:0008152//GO:0006139//GO:0006725//GO:0006807//GO:0008150//GO:0009058//GO:0009059//GO:0009889//GO:0009987//GO:0010467//GO:0010468//GO:0010556//GO:0016070//GO:0018130//GO:0019219//GO:0019222//GO:0019438//GO:0031323//GO:0031326//GO:0032774//GO:0034641//GO:0034645//GO:0034654//GO:0043170//GO:0044237//GO:…	regulation of transcription, DNA-templated//positive regulation of transcription, DNA-templated//transcription from RNA polymerase II promoter//transcription, DNA-templated//positive regulation of transcription from RNA polymerase II promoter//blood coagulation//intestinal epithelial cell differentiation//cellular response to BMP stimulus//metabolic process//nucleobase-containing compound metabol…	GO:0005634//GO:0005654//GO:0005667//GO:0005622//GO:0005575//GO:0005623//GO:0043231//GO:0043226//GO:0043227//GO:0043229//GO:0044424//GO:0044464//GO:0031974//GO:0031981//GO:0043233//GO:0044422//GO:0044428//GO:0044446//GO:0070013//GO:0032991//GO:0043234	nucleus//nucleoplasm//transcription factor complex//intracellular//cellular_component//cell//intracellular membrane-bounded organelle//organelle//membrane-bounded organelle//intracellular organelle//intracellular part//cell part//membrane-enclosed lumen//nuclear lumen//organelle lumen//organelle part//nuclear part//intracellular organelle part//intracellular organelle lumen//macromolecular comple…	GO:0003677//GO:0008270//GO:0003700//GO:0043565//GO:0046872//GO:0003682//GO:0000981//GO:0000977//GO:0001228//GO:0001085//GO:0044212//GO:0001158//GO:0003705//GO:0003674//GO:0003676//GO:0005488//GO:0097159//GO:1901363//GO:0043167//GO:0043169//GO:0046914//GO:0001071//GO:0000975//GO:0000976//GO:0001012//GO:0001067//GO:0003690//GO:1990837//GO:0005515//GO:0008134//GO:0035326	DNA binding//zinc ion binding//transcription factor activity, sequence-specific DNA binding//sequence-specific DNA binding//metal ion binding//chromatin binding//RNA polymerase II transcription factor activity, sequence-specific DNA binding//RNA polymerase II regulatory region sequence-specific DNA binding//transcriptional activator activity, RNA polymerase II transcription regulatory region sequ…	K17896 GATA-binding protein 5 | (RefSeq) GATA5, GATAS, bB379O24.1; GATA binding protein 5	http://www.genome.jp/dbget-bin/www_bget?hsa:140628
ENSG00000128253	RFPL2	22	32190435	32203477	-	2718	protein_coding	ret finger protein like 2 [Source:HGNC Symbol;Acc:HGNC:9979]	38	0	48	0	0	1	0.815951	0	0.967032	0	0	0.0170035	1.38778e-17	40.8538	-8.36034	1.50714e-08	3.77444e-06	DOWN	--	--	--	--	--	--	1.38778e-17	50.7489	-8.67094	6.94986e-10	2.24856e-07	DOWN	-//-	-//-	-//-	-//-	GO:0005515//GO:0046872//GO:0003674//GO:0005488//GO:0043167//GO:0043169	protein binding//metal ion binding//molecular_function//binding//ion binding//cation binding	no KO assigned | (RefSeq) RFPL2, RNF79; ret finger protein like 2	http://www.genome.jp/dbget-bin/www_bget?hsa:10739
ENSG00000164241	C5orf63	5	127042558	127073492	-	7190	protein_coding	chromosome 5 open reading frame 63 [Source:HGNC Symbol;Acc:HGNC:40051]	70	6	80	5	0	0	0.568197	0.0421227	0.609271	0.0343811	0	0	5.57573	75.2517	-3.72334	1.60831e-08	3.99216e-06	DOWN	--	--	--	--	--	--	4.72496	84.5784	-4.12496	7.19539e-10	2.30154e-07	DOWN	GO:0055114//GO:0008152//GO:0008150//GO:0044699//GO:0044710	oxidation-reduction process//metabolic process//biological_process//single-organism process//single-organism metabolic process	-//-	-//-	-//-	-//-	no KO assigned | (RefSeq) C5orf63, YDR286C; chromosome 5 open reading frame 63	http://www.genome.jp/dbget-bin/www_bget?hsa:401207
ENSG00000100427	MLC1	22	50059391	50085902	-	4297	protein_coding	megalencephalic leukoencephalopathy with subcortical cysts 1 [Source:HGNC Symbol;Acc:HGNC:17082]	45	1	64	4	0	2	0.611191	0.0117471	0.815575	0.0460228	0	0.0215106	0.924163	48.3783	-5.52262	1.65322e-08	4.03228e-06	DOWN	1.96664	1.38778e-17	4.06576	0.509804	1	FALSE	3.77902	67.6636	-4.11625	2.31856e-08	5.87954e-06	DOWN	GO:0006811//GO:0016192//GO:0051259//GO:0071397//GO:0072584//GO:0032388//GO:0047484//GO:0015031//GO:0006810//GO:0008150//GO:0051179//GO:0051234//GO:0006461//GO:0009987//GO:0022607//GO:0016043//GO:0043933//GO:0044085//GO:0065003//GO:0070271//GO:0071822//GO:0071840//GO:0010033//GO:0014070//GO:0070887//GO:0033993//GO:0036314//GO:0036315//GO:0042221//GO:0050896//GO:0051716//GO:0070723//GO:0071310//GO:…	ion transport//vesicle-mediated transport//protein oligomerization//cellular response to cholesterol//caveolin-mediated endocytosis//positive regulation of intracellular transport//regulation of response to osmotic stress//protein transport//transport//biological_process//localization//establishment of localization//protein complex assembly//cellular process//cellular component assembly//cellular…	GO:0016021//GO:0005737//GO:0016020//GO:0005783//GO:0005886//GO:0005901//GO:0048471//GO:0031410//GO:0045121//GO:0005764//GO:0005768//GO:0016323//GO:0005769//GO:0055037//GO:0005911//GO:0016324//GO:0005575//GO:0031224//GO:0044425//GO:0005622//GO:0005623//GO:0044424//GO:0044464//GO:0043231//GO:0012505//GO:0043226//GO:0043227//GO:0043229//GO:0044444//GO:0071944//GO:0044459//GO:0044853//GO:0098589//GO:…	integral component of membrane//cytoplasm//membrane//endoplasmic reticulum//plasma membrane//caveola//perinuclear region of cytoplasm//cytoplasmic vesicle//membrane raft//lysosome//endosome//basolateral plasma membrane//early endosome//recycling endosome//cell-cell junction//apical plasma membrane//cellular_component//intrinsic component of membrane//membrane part//intracellular//cell//intracellu…	GO:0008565//GO:0005515//GO:0044877//GO:0003674//GO:0005215//GO:0015197//GO:0022892//GO:0005488	protein transporter activity//protein binding//macromolecular complex binding//molecular_function//transporter activity//peptide transporter activity//substrate-specific transporter activity//binding	K20070 membrane protein MLC1 | (RefSeq) MLC1, LVM, MLC, VL; megalencephalic leukoencephalopathy with subcortical cysts 1	http://www.genome.jp/dbget-bin/www_bget?hsa:23209
ENSG00000214076	CPSF1P1	22	32269381	32273110	+	3730	processed_pseudogene	cleavage and polyadenylation specific factor 1 pseudogene 1 [Source:HGNC Symbol;Acc:HGNC:19251]	45	1	47	3	0	0	0.704099	0.0135327	0.689983	0.039764	0	0	0.924163	48.3783	-5.52262	1.65322e-08	4.03228e-06	DOWN	--	--	--	--	--	--	2.83307	49.6918	-4.07156	4.27064e-07	8.83897e-05	DOWN	-//-	-//-	-//-	-//-	-//-	-//-	K14401 cleavage and polyadenylation specificity factor subunit 1 | (RefSeq) CPSF1, CPSF160, HSU37012, P/cl.18; cleavage and polyadenylation specific factor 1	http://www.genome.jp/dbget-bin/www_bget?hsa:29894
ENSG00000158164	TMSB15A	X	102513676	102516784	-	685	protein_coding	thymosin beta 15a [Source:HGNC Symbol;Acc:HGNC:30744]	297	53	275	40	65	55	25.3044	3.90553	21.9832	2.887	4.52643	3.71074	49.2994	319.262	-2.69182	1.90632e-08	4.60951e-06	DOWN	54.1192	66.0576	-0.286916	0.587415	1	FALSE	37.8323	290.726	-2.93764	1.93053e-09	5.78091e-07	DOWN	GO:0007015//GO:0030036//GO:0007010//GO:0006996//GO:0008150//GO:0009987//GO:0016043//GO:0030029//GO:0044699//GO:0044763//GO:0071840//GO:0097435//GO:1902589	actin filament organization//actin cytoskeleton organization//cytoskeleton organization//organelle organization//biological_process//cellular process//cellular component organization//actin filament-based process//single-organism process//single-organism cellular process//cellular component organization or biogenesis//supramolecular fiber organization//single-organism organelle organization	GO:0005737//GO:0005856//GO:0005622//GO:0005575//GO:0005623//GO:0044424//GO:0044464//GO:0043226//GO:0043228//GO:0043229//GO:0043232	cytoplasm//cytoskeleton//intracellular//cellular_component//cell//intracellular part//cell part//organelle//non-membrane-bounded organelle//intracellular organelle//intracellular non-membrane-bounded organelle	GO:0003785//GO:0003779//GO:0005515//GO:0003674//GO:0005488//GO:0008092	actin monomer binding//actin binding//protein binding//molecular_function//binding//cytoskeletal protein binding	no KO assigned | (RefSeq) TMSB15B, Tbeta15b; thymosin beta 15B	http://www.genome.jp/dbget-bin/www_bget?hsa:286527
ENSG00000104267	CA2	8	85463852	85481493	+	2123	protein_coding	carbonic anhydrase 2 [Source:HGNC Symbol;Acc:HGNC:1373]	3643	772	3970	635	569	670	100.147	18.3553	102.398	14.7877	12.7848	14.5852	718.177	3916	-2.44675	1.97454e-08	4.73365e-06	DOWN	659.286	578.247	0.189185	0.655203	1	FALSE	600.656	4196.97	-2.80447	2.25765e-10	7.56527e-08	DOWN	GO:0006730//GO:0015701//GO:0038166//GO:0001822//GO:0002009//GO:0009268//GO:0010033//GO:0010043//GO:0015670//GO:0032230//GO:0032849//GO:0042475//GO:0043627//GO:0044070//GO:0045672//GO:0045780//GO:0046903//GO:0048545//GO:0051453//GO:0071498//GO:2001150//GO:2001225//GO:0008152//GO:0008150//GO:0009987//GO:0044237//GO:0044281//GO:0044699//GO:0044710//GO:0044763//GO:0006810//GO:0006811//GO:0006820//GO:…	one-carbon metabolic process//bicarbonate transport//angiotensin-activated signaling pathway//kidney development//morphogenesis of an epithelium//response to pH//response to organic substance//response to zinc ion//carbon dioxide transport//positive regulation of synaptic transmission, GABAergic//positive regulation of cellular pH reduction//odontogenesis of dentin-containing tooth//response to e…	GO:0005737//GO:0016020//GO:0005886//GO:0005829//GO:0070062//GO:0045177//GO:0005615//GO:0005902//GO:0016323//GO:0030424//GO:0043209//GO:0005622//GO:0005575//GO:0005623//GO:0044424//GO:0044464//GO:0071944//GO:0044444//GO:0005576//GO:0031982//GO:0043226//GO:0043227//GO:0043230//GO:0044421//GO:1903561//GO:0042995//GO:0098858//GO:0120025//GO:0044425//GO:0044459//GO:0098590//GO:0043005//GO:0097458	cytoplasm//membrane//plasma membrane//cytosol//extracellular exosome//apical part of cell//extracellular space//microvillus//basolateral plasma membrane//axon//myelin sheath//intracellular//cellular_component//cell//intracellular part//cell part//cell periphery//cytoplasmic part//extracellular region//vesicle//organelle//membrane-bounded organelle//extracellular organelle//extracellular region pa…	GO:0008270//GO:0004089//GO:0046872//GO:0016829//GO:0005515//GO:0004064//GO:0003674//GO:0005488//GO:0043167//GO:0043169//GO:0046914//GO:0003824//GO:0016835//GO:0016836//GO:0016787//GO:0016788//GO:0052689	zinc ion binding//carbonate dehydratase activity//metal ion binding//lyase activity//protein binding//arylesterase activity//molecular_function//binding//ion binding//cation binding//transition metal ion binding//catalytic activity//carbon-oxygen lyase activity//hydro-lyase activity//hydrolase activity//hydrolase activity, acting on ester bonds//carboxylic ester hydrolase activity	K18245 carbonic anhydrase 2 [EC:4.2.1.1] | (RefSeq) CA2, CA-II, CAC, CAII, Car2, HEL-76, HEL-S-282; carbonic anhydrase 2	http://www.genome.jp/dbget-bin/www_bget?hsa:760
ENSG00000247516	MIR4458HG	5	8450743	8463095	+	4339	lincRNA	MIR4458 host gene [Source:HGNC Symbol;Acc:HGNC:49008]	81	8	55	7	4	14	1.0895	0.0930668	0.6941	0.0797602	0.0439748	0.149117	7.43633	87.076	-3.52645	2.00311e-08	4.76146e-06	DOWN	13.7748	4.06638	1.73019	0.0632343	1	FALSE	6.61682	58.1491	-3.11057	1.8279e-06	0.000315655	DOWN	-//-	-//-	-//-	-//-	-//-	-//-	--	--
ENSG00000143184	XCL1	1	168576473	168582077	+	1367	protein_coding	X-C motif chemokine ligand 1 [Source:HGNC Symbol;Acc:HGNC:10645]	44	1	31	7	5	5	1.87851	0.0369254	1.24177	0.253167	0.174476	0.16904	0.924163	47.3034	-5.49029	2.20515e-08	5.19766e-06	DOWN	4.91869	5.08263	-0.0453748	1	1	FALSE	6.61682	32.777	-2.2858	0.000877744	0.049814	DOWN	GO:0006955//GO:0010469//GO:0006935//GO:0007186//GO:0002548//GO:0043547//GO:0070098//GO:0070374//GO:0071346//GO:0071347//GO:0071356//GO:0043433//GO:0032689//GO:0032733//GO:0045892//GO:0051209//GO:0090023//GO:0010820//GO:0002725//GO:0071560//GO:0051281//GO:0007267//GO:0007165//GO:0050727//GO:0009615//GO:0002726//GO:0030593//GO:0032703//GO:0002690//GO:2000553//GO:0071636//GO:0001916//GO:2000563//GO:…	immune response//regulation of receptor activity//chemotaxis//G-protein coupled receptor signaling pathway//monocyte chemotaxis//positive regulation of GTPase activity//chemokine-mediated signaling pathway//positive regulation of ERK1 and ERK2 cascade//cellular response to interferon-gamma//cellular response to interleukin-1//cellular response to tumor necrosis factor//negative regulation of sequ…	GO:0005576//GO:0005623//GO:0005615//GO:0005575//GO:0044421	extracellular region//cell//extracellular space//cellular_component//extracellular region part	GO:0008009//GO:0005125//GO:0048020//GO:0042803//GO:0042379//GO:0005515//GO:0001664//GO:0003674//GO:0005102//GO:0005126//GO:0005488//GO:0046983//GO:0042802	chemokine activity//cytokine activity//CCR chemokine receptor binding//protein homodimerization activity//chemokine receptor binding//protein binding//G-protein coupled receptor binding//molecular_function//receptor binding//cytokine receptor binding//binding//protein dimerization activity//identical protein binding	K05507 C motif chemokine 1/2 | (RefSeq) XCL1, ATAC, LPTN, LTN, SCM-1, SCM-1a, SCM1, SCM1A, SCYC1; X-C motif chemokine ligand 1	http://www.genome.jp/dbget-bin/www_bget?hsa:6375
ENSG00000197020	ZNF100	19	21722766	21767628	-	6612	protein_coding	zinc finger protein 100 [Source:HGNC Symbol;Acc:HGNC:12880]	107	13	138	11	21	16	0.944455	0.0992441	1.14287	0.0822504	0.151502	0.111834	12.0878	115.024	-3.23629	2.30219e-08	5.38118e-06	DOWN	15.7428	21.3426	-0.435843	0.61982	1	FALSE	10.4005	145.894	-3.79354	7.35574e-11	2.72433e-08	DOWN	GO:0006355//GO:0006351//GO:0008152//GO:0006139//GO:0006725//GO:0006807//GO:0008150//GO:0009058//GO:0009059//GO:0009889//GO:0009987//GO:0010467//GO:0010468//GO:0010556//GO:0016070//GO:0018130//GO:0019219//GO:0019222//GO:0019438//GO:0031323//GO:0031326//GO:0032774//GO:0034641//GO:0034645//GO:0034654//GO:0043170//GO:0044237//GO:0044238//GO:0044249//GO:0044260//GO:0044271//GO:0046483//GO:0050789//GO:…	regulation of transcription, DNA-templated//transcription, DNA-templated//metabolic process//nucleobase-containing compound metabolic process//cellular aromatic compound metabolic process//nitrogen compound metabolic process//biological_process//biosynthetic process//macromolecule biosynthetic process//regulation of biosynthetic process//cellular process//gene expression//regulation of gene expre…	GO:0005622//GO:0005634//GO:0005575//GO:0005623//GO:0044464//GO:0043231//GO:0043226//GO:0043227//GO:0043229//GO:0044424	intracellular//nucleus//cellular_component//cell//cell part//intracellular membrane-bounded organelle//organelle//membrane-bounded organelle//intracellular organelle//intracellular part	GO:0003676//GO:0046872//GO:0003677//GO:0003674//GO:0005488//GO:0097159//GO:1901363//GO:0043167//GO:0043169	nucleic acid binding//metal ion binding//DNA binding//molecular_function//binding//organic cyclic compound binding//heterocyclic compound binding//ion binding//cation binding	--	--
ENSG00000128408	RIBC2	22	45413691	45432496	+	1815	protein_coding	RIB43A domain with coiled-coils 2 [Source:HGNC Symbol;Acc:HGNC:13241]	50	2	65	2	1	0	1.60777	0.0556221	1.96104	0.0544793	0.0262819	0	1.85447	53.753	-4.76213	2.9815e-08	6.79903e-06	DOWN	--	--	--	--	--	--	1.88712	68.7208	-5.09323	7.618e-10	2.35639e-07	DOWN	-//-	-//-	-//-	-//-	-//-	-//-	no KO assigned | (RefSeq) RIBC2, C22orf11, TRIB; RIB43A domain with coiled-coils 2	http://www.genome.jp/dbget-bin/www_bget?hsa:26150
ENSG00000206557	TRIM71	3	32818018	32897826	+	8685	protein_coding	tripartite motif containing 71 [Source:HGNC Symbol;Acc:HGNC:32669]	130	19	118	21	23	25	0.873582	0.110428	0.74398	0.119544	0.126326	0.133033	17.6696	139.748	-2.97409	3.21504e-08	7.27247e-06	DOWN	24.5989	23.3751	0.0734025	0.918367	1	FALSE	19.8598	124.751	-2.64315	9.99008e-07	0.000187467	DOWN	GO:0016567//GO:0051865//GO:0007275//GO:0031047//GO:0010608//GO:0008543//GO:0021915//GO:2000177//GO:0000082//GO:0072089//GO:0035278//GO:0060964//GO:0035196//GO:0001843//GO:0010586//GO:0017148//GO:0051246//GO:0061158//GO:0071310//GO:2000637//GO:0008152//GO:0006464//GO:0008150//GO:0009987//GO:0019538//GO:0032446//GO:0036211//GO:0043170//GO:0043412//GO:0044237//GO:0044238//GO:0044260//GO:0044267//GO:…	protein ubiquitination//protein autoubiquitination//multicellular organism development//gene silencing by RNA//posttranscriptional regulation of gene expression//fibroblast growth factor receptor signaling pathway//neural tube development//regulation of neural precursor cell proliferation//G1/S transition of mitotic cell cycle//stem cell proliferation//miRNA mediated inhibition of translation//re…	GO:0005622//GO:0005737//GO:0000932//GO:0005575//GO:0005623//GO:0044464//GO:0044424//GO:0030529//GO:0032991//GO:0035770//GO:0036464//GO:0043226//GO:0043228//GO:0043229//GO:0043232//GO:0044444//GO:1990904	intracellular//cytoplasm//P-body//cellular_component//cell//cell part//intracellular part//intracellular ribonucleoprotein complex//macromolecular complex//ribonucleoprotein granule//cytoplasmic ribonucleoprotein granule//organelle//non-membrane-bounded organelle//intracellular organelle//intracellular non-membrane-bounded organelle//cytoplasmic part//ribonucleoprotein complex	GO:0008270//GO:0005515//GO:0003723//GO:0046872//GO:0016740//GO:0004842//GO:0035198//GO:0030371//GO:0061630//GO:0003674//GO:0005488//GO:0043167//GO:0043169//GO:0046914//GO:0003676//GO:0097159//GO:1901363//GO:0003824//GO:0019787//GO:0045182//GO:0061659	zinc ion binding//protein binding//RNA binding//metal ion binding//transferase activity//ubiquitin-protein transferase activity//miRNA binding//translation repressor activity//ubiquitin protein ligase activity//molecular_function//binding//ion binding//cation binding//transition metal ion binding//nucleic acid binding//organic cyclic compound binding//heterocyclic compound binding//catalytic acti…	K12035 tripartite motif-containing protein 71 [EC:2.3.2.27] | (RefSeq) TRIM71, LIN-41, LIN41; tripartite motif containing 71	http://www.genome.jp/dbget-bin/www_bget?hsa:131405
ENSG00000146858	ZC3HAV1L	7	139025706	139036029	-	1753	protein_coding	zinc finger CCCH-type containing, antiviral 1 like [Source:HGNC Symbol;Acc:HGNC:22423]	42	1	52	0	0	0	1.39829	0.0287947	1.62432	0	0	0	0.924163	45.1535	-5.42335	3.96275e-08	8.89209e-06	DOWN	--	--	--	--	--	--	1.38778e-17	54.9776	-8.78615	1.70322e-10	5.84662e-08	DOWN	-//-	-//-	GO:0005829//GO:0005622//GO:0005575//GO:0005623//GO:0005737//GO:0044424//GO:0044444//GO:0044464	cytosol//intracellular//cellular_component//cell//cytoplasm//intracellular part//cytoplasmic part//cell part	GO:0046872//GO:0003674//GO:0005488//GO:0043167//GO:0043169	metal ion binding//molecular_function//binding//ion binding//cation binding	no KO assigned | (RefSeq) ZC3HAV1L, C7orf39; zinc finger CCCH-type containing, antiviral 1 like	http://www.genome.jp/dbget-bin/www_bget?hsa:92092
ENSG00000157399	ARSE	X	2934632	2968310	-	2878	protein_coding	arylsulfatase E (chondrodysplasia punctata 1) [Source:HGNC Symbol;Acc:HGNC:719]	35	0	15	0	0	0	0.709753	0	0.285397	0	0	0	1.38778e-17	37.629	-8.24207	4.10802e-08	9.14491e-06	DOWN	--	--	--	--	--	--	1.38778e-17	15.8623	-7.00064	0.000193974	0.0161062	DOWN	GO:0008152//GO:0006687//GO:0043687//GO:0001501//GO:0008150//GO:0006629//GO:0006643//GO:0006664//GO:0006665//GO:0006807//GO:0009987//GO:0044237//GO:0044238//GO:0044255//GO:0044699//GO:0044710//GO:0044763//GO:0071704//GO:1901135//GO:1901564//GO:1903509//GO:0006464//GO:0019538//GO:0036211//GO:0043170//GO:0043412//GO:0044260//GO:0044267//GO:0007275//GO:0032501//GO:0032502//GO:0044707//GO:0044767//GO:…	metabolic process//glycosphingolipid metabolic process//post-translational protein modification//skeletal system development//biological_process//lipid metabolic process//membrane lipid metabolic process//glycolipid metabolic process//sphingolipid metabolic process//nitrogen compound metabolic process//cellular process//cellular metabolic process//primary metabolic process//cellular lipid metabol…	GO:0005794//GO:0070062//GO:0005795//GO:0005788//GO:0016020//GO:0016021//GO:0005622//GO:0005575//GO:0005623//GO:0005737//GO:0043231//GO:0012505//GO:0043226//GO:0043227//GO:0043229//GO:0044424//GO:0044444//GO:0044464//GO:0005576//GO:0031982//GO:0043230//GO:0044421//GO:1903561//GO:0031984//GO:0044422//GO:0044431//GO:0044446//GO:0098791//GO:0005783//GO:0031974//GO:0043233//GO:0044432//GO:0070013//GO:…	Golgi apparatus//extracellular exosome//Golgi stack//endoplasmic reticulum lumen//membrane//integral component of membrane//intracellular//cellular_component//cell//cytoplasm//intracellular membrane-bounded organelle//endomembrane system//organelle//membrane-bounded organelle//intracellular organelle//intracellular part//cytoplasmic part//cell part//extracellular region//vesicle//extracellular or…	GO:0003824//GO:0008484//GO:0046872//GO:0016787//GO:0004065//GO:0003674//GO:0016788//GO:0005488//GO:0043167//GO:0043169	catalytic activity//sulfuric ester hydrolase activity//metal ion binding//hydrolase activity//arylsulfatase activity//molecular_function//hydrolase activity, acting on ester bonds//binding//ion binding//cation binding	--	--
ENSG00000234147	AL035446.1	6	140845958	140852924	-	453	lincRNA	--	152	24	169	33	17	10	19.5828	2.67428	20.4286	3.60159	1.79013	1.02021	22.321	163.396	-2.86453	4.30833e-08	9.5153e-06	DOWN	9.83875	17.2776	-0.804234	0.352653	1	FALSE	31.2109	178.666	-2.51215	5.89707e-07	0.000116895	DOWN	-//-	-//-	-//-	-//-	-//-	-//-	no KO assigned | (RefSeq) uncharacterized LOC100144595	http://www.genome.jp/dbget-bin/www_bget?hsa:100144595
ENSG00000165588	OTX2	14	56799905	56810479	-	3272	protein_coding	orthodenticle homeobox 2 [Source:HGNC Symbol;Acc:HGNC:8522]	34	0	54	0	0	1	0.606451	0	0.903711	0	0	0.0141246	1.38778e-17	36.554	-8.20039	5.79163e-08	1.24961e-05	DOWN	--	--	--	--	--	--	1.38778e-17	57.0919	-8.84047	9.91633e-11	3.57852e-08	DOWN	GO:0006355//GO:0007275//GO:0006366//GO:0045893//GO:0045944//GO:0007411//GO:0065003//GO:0071542//GO:0030901//GO:0008589//GO:0040036//GO:0030900//GO:0040019//GO:0090009//GO:2000543//GO:0008152//GO:0006139//GO:0006351//GO:0006725//GO:0006807//GO:0008150//GO:0009058//GO:0009059//GO:0009889//GO:0009987//GO:0010467//GO:0010468//GO:0010556//GO:0016070//GO:0018130//GO:0019219//GO:0019222//GO:0019438//GO:…	regulation of transcription, DNA-templated//multicellular organism development//transcription from RNA polymerase II promoter//positive regulation of transcription, DNA-templated//positive regulation of transcription from RNA polymerase II promoter//axon guidance//macromolecular complex assembly//dopaminergic neuron differentiation//midbrain development//regulation of smoothened signaling pathway…	GO:0005634//GO:0030426//GO:0032991//GO:0005622//GO:0005575//GO:0005623//GO:0043231//GO:0043226//GO:0043227//GO:0043229//GO:0044424//GO:0044464//GO:0043005//GO:0030427//GO:0042995//GO:0044463//GO:0097458//GO:0120025	nucleus//growth cone//macromolecular complex//intracellular//cellular_component//cell//intracellular membrane-bounded organelle//organelle//membrane-bounded organelle//intracellular organelle//intracellular part//cell part//neuron projection//site of polarized growth//cell projection//cell projection part//neuron part//plasma membrane bounded cell projection	GO:0003677//GO:0003700//GO:0043565//GO:0005515//GO:0000978//GO:0000981//GO:0008190//GO:0001077//GO:0003674//GO:0003676//GO:0005488//GO:0097159//GO:1901363//GO:0001071//GO:0000975//GO:0000976//GO:0000977//GO:0000987//GO:0001012//GO:0001067//GO:0001159//GO:0003690//GO:0044212//GO:1990837//GO:0031369//GO:0000982//GO:0001228	DNA binding//transcription factor activity, sequence-specific DNA binding//sequence-specific DNA binding//protein binding//RNA polymerase II core promoter proximal region sequence-specific DNA binding//RNA polymerase II transcription factor activity, sequence-specific DNA binding//eukaryotic initiation factor 4E binding//transcriptional activator activity, RNA polymerase II core promoter proximal…	K18490 homeobox protein OTX2 | (RefSeq) OTX2, CPHD6, MCOPS5; orthodenticle homeobox 2	http://www.genome.jp/dbget-bin/www_bget?hsa:5015
ENSG00000147872	PLIN2	9	19108375	19149290	-	5086	protein_coding	perilipin 2 [Source:HGNC Symbol;Acc:HGNC:248]	267	51	237	82	78	70	3.06383	0.50616	2.55165	0.797105	0.731562	0.636078	47.4388	287.014	-2.59361	6.57968e-08	1.39813e-05	DOWN	68.8794	79.2688	-0.202286	0.711298	1	FALSE	77.561	250.554	-1.69	0.00022589	0.0183238	DOWN	GO:0019216//GO:0014070//GO:0015909//GO:0019915//GO:0042493//GO:0008152//GO:0006629//GO:0008150//GO:0019222//GO:0044238//GO:0044699//GO:0044710//GO:0050789//GO:0065007//GO:0071704//GO:0080090//GO:0010033//GO:0042221//GO:0050896//GO:0006810//GO:0006811//GO:0006820//GO:0006869//GO:0010876//GO:0015711//GO:0015718//GO:0015849//GO:0015908//GO:0033036//GO:0044765//GO:0046942//GO:0051179//GO:0051234//GO:…	regulation of lipid metabolic process//response to organic cyclic compound//long-chain fatty acid transport//lipid storage//response to drug//metabolic process//lipid metabolic process//biological_process//regulation of metabolic process//primary metabolic process//single-organism process//single-organism metabolic process//regulation of biological process//biological regulation//organic substanc…	GO:0016020//GO:0005811//GO:0005886//GO:0005783//GO:0005576//GO:0005634//GO:0005737//GO:0005829//GO:0005575//GO:0005622//GO:0005623//GO:0043226//GO:0043228//GO:0043229//GO:0043232//GO:0044424//GO:0044464//GO:0071944//GO:0043231//GO:0012505//GO:0043227//GO:0044444	membrane//lipid particle//plasma membrane//endoplasmic reticulum//extracellular region//nucleus//cytoplasm//cytosol//cellular_component//intracellular//cell//organelle//non-membrane-bounded organelle//intracellular organelle//intracellular non-membrane-bounded organelle//intracellular part//cell part//cell periphery//intracellular membrane-bounded organelle//endomembrane system//membrane-bounded …	-//-	-//-	--	--
ENSG00000227124	ZNF717	3	75709643	75785583	-	6871	protein_coding	zinc finger protein 717 [Source:HGNC Symbol;Acc:HGNC:29448]	109	15	133	26	13	8	0.925842	0.110196	1.05994	0.187082	0.0902519	0.0538094	13.9484	117.174	-3.0585	6.68246e-08	1.40929e-05	DOWN	7.87073	13.2126	-0.737808	0.46563	1	FALSE	24.5894	140.608	-2.50923	1.16591e-06	0.000210372	DOWN	GO:0006355//GO:0008152//GO:0006139//GO:0006351//GO:0006725//GO:0006807//GO:0008150//GO:0009058//GO:0009059//GO:0009889//GO:0009987//GO:0010467//GO:0010468//GO:0010556//GO:0016070//GO:0018130//GO:0019219//GO:0019222//GO:0019438//GO:0031323//GO:0031326//GO:0032774//GO:0034641//GO:0034645//GO:0034654//GO:0043170//GO:0044237//GO:0044238//GO:0044249//GO:0044260//GO:0044271//GO:0046483//GO:0050789//GO:…	regulation of transcription, DNA-templated//metabolic process//nucleobase-containing compound metabolic process//transcription, DNA-templated//cellular aromatic compound metabolic process//nitrogen compound metabolic process//biological_process//biosynthetic process//macromolecule biosynthetic process//regulation of biosynthetic process//cellular process//gene expression//regulation of gene expre…	GO:0005622//GO:0005575//GO:0005623//GO:0044464	intracellular//cellular_component//cell//cell part	GO:0003676//GO:0046872//GO:0003674//GO:0005488//GO:0097159//GO:1901363//GO:0043167//GO:0043169	nucleic acid binding//metal ion binding//molecular_function//binding//organic cyclic compound binding//heterocyclic compound binding//ion binding//cation binding	K09228 KRAB domain-containing zinc finger protein | (RefSeq) ZNF717, X17, ZNF838; zinc finger protein 717	http://www.genome.jp/dbget-bin/www_bget?hsa:100131827
ENSG00000210112	MT-TM	MT	4402	4469	+	68	Mt_tRNA	mitochondrially encoded tRNA methionine [Source:HGNC Symbol;Acc:HGNC:7492]	33	0	22	1	4	14	28.3227	0	17.7159	0.727058	2.80598	9.51497	1.38778e-17	35.4791	-8.15747	8.20482e-08	1.69218e-05	DOWN	13.7748	4.06638	1.73019	0.0632343	1	FALSE	0.941183	23.2625	-4.44877	7.35111e-05	0.00766367	DOWN	-//-	-//-	-//-	-//-	-//-	-//-	--	--
ENSG00000115138	POMC	2	25160853	25168903	-	1538	protein_coding	proopiomelanocortin [Source:HGNC Symbol;Acc:HGNC:9201]	33	0	27	0	3	1	1.25224	0	0.961295	0	0.0930461	0.0300491	1.38778e-17	35.4791	-8.15747	8.20482e-08	1.69218e-05	DOWN	0.982619	3.05014	-1.51693	0.63929	1	FALSE	1.38778e-17	28.5484	-7.84362	1.08934e-06	0.000197823	DOWN	GO:0010469//GO:0007165//GO:0007218//GO:0045944//GO:0007186//GO:0008217//GO:0032720//GO:0019221//GO:0007267//GO:0006091//GO:0016486//GO:0032098//GO:0033059//GO:0042593//GO:0070873//GO:2000852//GO:0007154//GO:0008150//GO:0009966//GO:0009987//GO:0010646//GO:0023052//GO:0023051//GO:0044699//GO:0044700//GO:0048583//GO:0050789//GO:0050794//GO:0050896//GO:0051716//GO:0065007//GO:0065009//GO:0008152//GO:…	regulation of receptor activity//signal transduction//neuropeptide signaling pathway//positive regulation of transcription from RNA polymerase II promoter//G-protein coupled receptor signaling pathway//regulation of blood pressure//negative regulation of tumor necrosis factor production//cytokine-mediated signaling pathway//cell-cell signaling//generation of precursor metabolites and energy//pept…	GO:0005576//GO:0005737//GO:0005615//GO:0030141//GO:0034774//GO:0005575//GO:0005622//GO:0005623//GO:0044424//GO:0044464//GO:0044421//GO:0012505//GO:0031410//GO:0031982//GO:0043226//GO:0043227//GO:0043229//GO:0044444//GO:0097708//GO:0099503//GO:0031974//GO:0031983//GO:0043233//GO:0044422//GO:0044433//GO:0044446//GO:0060205//GO:0070013	extracellular region//cytoplasm//extracellular space//secretory granule//secretory granule lumen//cellular_component//intracellular//cell//intracellular part//cell part//extracellular region part//endomembrane system//cytoplasmic vesicle//vesicle//organelle//membrane-bounded organelle//intracellular organelle//cytoplasmic part//intracellular vesicle//secretory vesicle//membrane-enclosed lumen//ve…	GO:0005179//GO:0005102//GO:0005184//GO:0001664//GO:0031781//GO:0031782//GO:0070996//GO:0005515//GO:0003674//GO:0005488//GO:0031779//GO:0071855	hormone activity//receptor binding//neuropeptide hormone activity//G-protein coupled receptor binding//type 3 melanocortin receptor binding//type 4 melanocortin receptor binding//type 1 melanocortin receptor binding//protein binding//molecular_function//binding//melanocortin receptor binding//neuropeptide receptor binding	K05228 proopiomelanocortin | (RefSeq) POMC, ACTH, CLIP, LPH, MSH, NPP, POC; proopiomelanocortin	http://www.genome.jp/dbget-bin/www_bget?hsa:5443
ENSG00000225255	LINC01297	22	15746630	15778297	+	855	lincRNA	long intergenic non-protein coding RNA 1297 [Source:HGNC Symbol;Acc:HGNC:50443]	33	0	18	1	0	0	2.25257	0	1.1528	0.0578245	0	0	1.38778e-17	35.4791	-8.15747	8.20482e-08	1.69218e-05	DOWN	--	--	--	--	--	--	0.941183	19.0338	-4.16097	0.000376589	0.0267683	DOWN	-//-	-//-	-//-	-//-	-//-	-//-	--	--
ENSG00000147180	ZNF711	X	85244032	85273362	+	5004	protein_coding	zinc finger protein 711 [Source:HGNC Symbol;Acc:HGNC:13128]	1483	8475	2206	9576	6304	6119	17.2963	85.4903	24.14	94.6117	60.0941	56.5134	7884.19	1594.14	2.30611	8.9941e-08	1.84143e-05	UP	6021.16	6406.44	-0.0894789	0.828077	1	FALSE	9058.14	2332.12	1.95752	4.29433e-06	0.000675289	UP	GO:0006355//GO:0006351//GO:0045893//GO:0006357//GO:0008152//GO:0006139//GO:0006725//GO:0006807//GO:0008150//GO:0009058//GO:0009059//GO:0009889//GO:0009987//GO:0010467//GO:0010468//GO:0010556//GO:0016070//GO:0018130//GO:0019219//GO:0019222//GO:0019438//GO:0031323//GO:0031326//GO:0032774//GO:0034641//GO:0034645//GO:0034654//GO:0043170//GO:0044237//GO:0044238//GO:0044249//GO:0044260//GO:0044271//GO:…	regulation of transcription, DNA-templated//transcription, DNA-templated//positive regulation of transcription, DNA-templated//regulation of transcription from RNA polymerase II promoter//metabolic process//nucleobase-containing compound metabolic process//cellular aromatic compound metabolic process//nitrogen compound metabolic process//biological_process//biosynthetic process//macromolecule bio…	GO:0005634//GO:0070062//GO:0005622//GO:0005575//GO:0005623//GO:0043231//GO:0043226//GO:0043227//GO:0043229//GO:0044424//GO:0044464//GO:0005576//GO:0031982//GO:0043230//GO:0044421//GO:1903561	nucleus//extracellular exosome//intracellular//cellular_component//cell//intracellular membrane-bounded organelle//organelle//membrane-bounded organelle//intracellular organelle//intracellular part//cell part//extracellular region//vesicle//extracellular organelle//extracellular region part//extracellular vesicle	GO:0003677//GO:0046872//GO:0003676//GO:0043565//GO:0005515//GO:0000981//GO:0003674//GO:0005488//GO:0097159//GO:1901363//GO:0043167//GO:0043169//GO:0001071//GO:0003700	DNA binding//metal ion binding//nucleic acid binding//sequence-specific DNA binding//protein binding//RNA polymerase II transcription factor activity, sequence-specific DNA binding//molecular_function//binding//organic cyclic compound binding//heterocyclic compound binding//ion binding//cation binding//nucleic acid binding transcription factor activity//transcription factor activity, sequence-spe…	no KO assigned | (RefSeq) ZNF711, CMPX1, MRX97, ZNF4, ZNF5, ZNF6, Zfp711, dJ75N13.1; zinc finger protein 711	http://www.genome.jp/dbget-bin/www_bget?hsa:7552
ENSG00000175287	PHYHD1	9	128920895	128942041	+	2915	protein_coding	phytanoyl-CoA dioxygenase domain containing 1 [Source:HGNC Symbol;Acc:HGNC:23396]	627	137	654	195	230	280	12.5533	2.37234	12.2854	3.3073	3.76376	4.43923	127.444	673.991	-2.40165	9.60513e-08	1.95228e-05	DOWN	275.522	233.739	0.237167	0.588801	1	FALSE	184.45	691.394	-1.90552	1.42408e-05	0.0018908	DOWN	GO:0055114//GO:0008152//GO:0008150//GO:0044699//GO:0044710	oxidation-reduction process//metabolic process//biological_process//single-organism process//single-organism metabolic process	-//-	-//-	GO:0046872//GO:0016491//GO:0005515//GO:0051213//GO:0003674//GO:0005488//GO:0043167//GO:0043169//GO:0003824	metal ion binding//oxidoreductase activity//protein binding//dioxygenase activity//molecular_function//binding//ion binding//cation binding//catalytic activity	no KO assigned | (RefSeq) PHYHD1; phytanoyl-CoA dioxygenase domain containing 1	http://www.genome.jp/dbget-bin/www_bget?hsa:254295
ENSG00000270091	AC015726.1	17	19896590	19897287	-	698	lincRNA	--	96	13	116	22	19	63	8.02686	0.940118	9.10022	1.55828	1.29847	4.17132	12.0878	103.2	-3.07997	1.0981e-07	2.21588e-05	DOWN	61.9913	19.3101	1.67644	0.00259576	0.523944	FALSE	20.8057	122.636	-2.5518	2.07923e-06	0.000356866	DOWN	-//-	-//-	-//-	-//-	-//-	-//-	--	--
ENSG00000135917	SLC19A3	2	227683763	227718031	-	7738	protein_coding	solute carrier family 19 member 3 [Source:HGNC Symbol;Acc:HGNC:16266]	39	1	36	0	0	0	0.294148	0.00652327	0.254755	0	0	0	0.924163	41.9287	-5.31674	1.33489e-07	2.65549e-05	DOWN	--	--	--	--	--	--	1.38778e-17	38.0629	-8.25708	2.92755e-08	7.29246e-06	DOWN	GO:0051180//GO:0015888//GO:0071934//GO:0035461//GO:0042723//GO:0006810//GO:0008150//GO:0044699//GO:0044765//GO:0051179//GO:0051234//GO:1902578//GO:0045117//GO:0071702//GO:0071705//GO:0072348//GO:0055085//GO:0072531//GO:0006790//GO:0008152//GO:0006725//GO:0006766//GO:0006767//GO:0006807//GO:0009987//GO:0034641//GO:0044237//GO:0044281//GO:0044710//GO:0044763//GO:0046483//GO:0071704//GO:0072527//GO:…	vitamin transport//thiamine transport//thiamine transmembrane transport//vitamin transmembrane transport//thiamine-containing compound metabolic process//transport//biological_process//single-organism process//single-organism transport//localization//establishment of localization//single-organism localization//azole transport//organic substance transport//nitrogen compound transport//sulfur compo…	GO:0016021//GO:0016020//GO:0005886//GO:0005575//GO:0031224//GO:0044425//GO:0005623//GO:0044464//GO:0071944	integral component of membrane//membrane//plasma membrane//cellular_component//intrinsic component of membrane//membrane part//cell//cell part//cell periphery	GO:0090482//GO:0015234//GO:0003674//GO:0005215//GO:0022857//GO:0051183//GO:0015238//GO:0022891//GO:0022892//GO:0045118//GO:0090484//GO:1901474//GO:1901682	vitamin transmembrane transporter activity//thiamine transmembrane transporter activity//molecular_function//transporter activity//transmembrane transporter activity//vitamin transporter activity//drug transmembrane transporter activity//substrate-specific transmembrane transporter activity//substrate-specific transporter activity//azole transporter activity//drug transporter activity//azole tran…	K14610 solute carrier family 19 (thiamine transporter), member 2/3 | (RefSeq) SLC19A3, BBGD, THMD2, THTR2; solute carrier family 19 member 3	http://www.genome.jp/dbget-bin/www_bget?hsa:80704
ENSG00000273151	AC073957.3	7	879790	886547	-	6758	antisense	--	47	313	49	217	223	161	0.405891	2.33787	0.397033	1.58752	1.57405	1.10102	291.174	50.5282	2.52399	1.42478e-07	2.81434e-05	UP	158.424	226.625	-0.51615	0.239074	1	FALSE	205.261	51.8061	1.98383	3.15318e-05	0.00369816	UP	-//-	-//-	-//-	-//-	-//-	-//-	no KO assigned | (RefSeq) C16orf89; chromosome 16 open reading frame 89	http://www.genome.jp/dbget-bin/www_bget?hsa:146556
ENSG00000251363	LINC02315	14	40954898	40975877	+	696	lincRNA	long intergenic non-protein coding RNA 2315 [Source:HGNC Symbol;Acc:HGNC:53234]	31	0	27	0	0	0	2.59946	0	2.12424	0	0	0	1.38778e-17	33.3292	-8.0676	1.67165e-07	3.21152e-05	DOWN	--	--	--	--	--	--	1.38778e-17	28.5484	-7.84362	1.08934e-06	0.000197823	DOWN	-//-	-//-	-//-	-//-	-//-	-//-	--	--
ENSG00000103832	GOLGA8UP	15	30791573	30801859	+	1755	unprocessed_pseudogene	golgin A8 family member U, pseudogene [Source:HGNC Symbol;Acc:HGNC:44411]	1	43	8	49	19	27	0.0332547	1.23676	0.24961	1.38037	0.516428	0.711009	39.9965	1.08135	5.06394	1.82531e-07	3.45933e-05	UP	26.5669	19.3101	0.457913	0.457586	1	FALSE	46.3456	8.46215	2.43704	0.000266845	0.0204664	UP	-//-	-//-	-//-	-//-	-//-	-//-	no KO assigned | (RefSeq) GOLGA8J; golgin A8 family member J	http://www.genome.jp/dbget-bin/www_bget?hsa:653073
ENSG00000182612	TSPAN10	17	81637171	81648749	+	4745	protein_coding	tetraspanin 10 [Source:HGNC Symbol;Acc:HGNC:29942]	276	57	231	73	105	205	3.39471	0.606363	2.66578	0.760615	1.05557	1.99667	53.0206	296.688	-2.48135	1.92979e-07	3.60858e-05	DOWN	201.721	106.708	0.91793	0.0426236	1	FALSE	69.0477	244.211	-1.82047	8.85332e-05	0.00874397	DOWN	-//-	-//-	GO:0016021//GO:0016020//GO:0005575//GO:0031224//GO:0044425	integral component of membrane//membrane//cellular_component//intrinsic component of membrane//membrane part	-//-	-//-	K17351 tetraspanin-10 | (RefSeq) TSPAN10, OCSP; tetraspanin 10	http://www.genome.jp/dbget-bin/www_bget?hsa:83882
ENSG00000278558	TMEM191B	22	18527802	18530573	+	2067	protein_coding	transmembrane protein 191B [Source:HGNC Symbol;Acc:HGNC:33600]	43	2	47	11	7	12	1.21411	0.0488409	1.24511	0.263106	0.161544	0.268305	1.85447	46.2285	-4.54508	2.01077e-07	3.7351e-05	DOWN	11.8068	7.11512	0.721161	0.436353	1	FALSE	10.4005	49.6918	-2.24199	0.000336783	0.024559	DOWN	-//-	-//-	GO:0016020//GO:0016021//GO:0005575//GO:0031224//GO:0044425	membrane//integral component of membrane//cellular_component//intrinsic component of membrane//membrane part	-//-	-//-	no KO assigned | (RefSeq) TMEM191B; transmembrane protein 191B	http://www.genome.jp/dbget-bin/www_bget?hsa:728229
ENSG00000111058	ACSS3	12	80936414	81261205	+	14301	protein_coding	acyl-CoA synthetase short chain family member 3 [Source:HGNC Symbol;Acc:HGNC:24723]	78	10	102	6	4	3	0.318316	0.0352962	0.390556	0.0207426	0.0133422	0.0096949	9.29693	83.8512	-3.15491	2.31996e-07	4.25312e-05	DOWN	2.95066	4.06638	-0.445412	1	1	FALSE	5.67089	107.836	-4.21816	5.24168e-11	2.02114e-08	DOWN	GO:0008152//GO:0046951//GO:0008150//GO:0009058//GO:0009987//GO:0044237//GO:0044249//GO:0044281//GO:0044283//GO:0044699//GO:0044710//GO:0044711//GO:0044763//GO:0046950//GO:0071704//GO:1901576//GO:1902224	metabolic process//ketone body biosynthetic process//biological_process//biosynthetic process//cellular process//cellular metabolic process//cellular biosynthetic process//small molecule metabolic process//small molecule biosynthetic process//single-organism process//single-organism metabolic process//single-organism biosynthetic process//single-organism cellular process//cellular ketone body met…	GO:0005739//GO:0005759//GO:0005622//GO:0005575//GO:0005623//GO:0005737//GO:0043231//GO:0043226//GO:0043227//GO:0043229//GO:0044424//GO:0044444//GO:0044464//GO:0031974//GO:0043233//GO:0044422//GO:0044429//GO:0044446//GO:0070013	mitochondrion//mitochondrial matrix//intracellular//cellular_component//cell//cytoplasm//intracellular membrane-bounded organelle//organelle//membrane-bounded organelle//intracellular organelle//intracellular part//cytoplasmic part//cell part//membrane-enclosed lumen//organelle lumen//organelle part//mitochondrial part//intracellular organelle part//intracellular organelle lumen	GO:0003824//GO:0000166//GO:0005524//GO:0016874//GO:0003987//GO:0003674//GO:0005488//GO:0036094//GO:0097159//GO:1901265//GO:1901363//GO:0017076//GO:0030554//GO:0032553//GO:0032555//GO:0032559//GO:0035639//GO:0043167//GO:0043168//GO:0097367//GO:0016405//GO:0016877//GO:0016878	catalytic activity//nucleotide binding//ATP binding//ligase activity//acetate-CoA ligase activity//molecular_function//binding//small molecule binding//organic cyclic compound binding//nucleoside phosphate binding//heterocyclic compound binding//purine nucleotide binding//adenyl nucleotide binding//ribonucleotide binding//purine ribonucleotide binding//adenyl ribonucleotide binding//purine ribonu…	K01908 propionyl-CoA synthetase [EC:6.2.1.17] | (RefSeq) ACSS3; acyl-CoA synthetase short-chain family member 3	http://www.genome.jp/dbget-bin/www_bget?hsa:79611
ENSG00000101938	CHRDL1	X	110673856	110795819	-	3920	protein_coding	chordin like 1 [Source:HGNC Symbol;Acc:HGNC:29861]	30	0	25	2	0	0	0.446648	0	0.349223	0.0252245	0	0	1.38778e-17	32.2543	-8.02047	2.40483e-07	4.38008e-05	DOWN	--	--	--	--	--	--	1.88712	26.434	-3.7189	0.000116677	0.010984	DOWN	GO:0007275//GO:0030154//GO:0007399//GO:0044267//GO:0001654//GO:0043687//GO:0001503//GO:0030509//GO:0048749//GO:0030514//GO:0008150//GO:0032501//GO:0032502//GO:0044699//GO:0044707//GO:0044767//GO:0048856//GO:0009987//GO:0044763//GO:0048869//GO:0048731//GO:0008152//GO:0019538//GO:0043170//GO:0044237//GO:0044238//GO:0044260//GO:0071704//GO:0007423//GO:0048513//GO:0006464//GO:0036211//GO:0043412//GO:…	multicellular organism development//cell differentiation//nervous system development//cellular protein metabolic process//eye development//post-translational protein modification//ossification//BMP signaling pathway//compound eye development//negative regulation of BMP signaling pathway//biological_process//multicellular organismal process//developmental process//single-organism process//single-m…	GO:0005576//GO:0005788//GO:0005575//GO:0005622//GO:0005783//GO:0005623//GO:0005737//GO:0043231//GO:0012505//GO:0031974//GO:0043226//GO:0043227//GO:0043229//GO:0043233//GO:0044422//GO:0044424//GO:0044432//GO:0044444//GO:0044446//GO:0044464//GO:0070013	extracellular region//endoplasmic reticulum lumen//cellular_component//intracellular//endoplasmic reticulum//cell//cytoplasm//intracellular membrane-bounded organelle//endomembrane system//membrane-enclosed lumen//organelle//membrane-bounded organelle//intracellular organelle//organelle lumen//organelle part//intracellular part//endoplasmic reticulum part//cytoplasmic part//intracellular organell…	GO:0005515//GO:0003674//GO:0005488	protein binding//molecular_function//binding	no KO assigned | (RefSeq) CHRDL1, CHL, MGC1, MGCN, NRLN1, VOPT, dA141H5.1; chordin like 1	http://www.genome.jp/dbget-bin/www_bget?hsa:91851
ENSG00000007314	SCN4A	17	63938554	63972918	-	8243	protein_coding	sodium voltage-gated channel alpha subunit 4 [Source:HGNC Symbol;Acc:HGNC:10591]	37	1	42	0	1	7	0.261967	0.00612363	0.279006	0	0.00578692	0.0392465	0.924163	39.7789	-5.24103	2.50562e-07	4.4481e-05	DOWN	6.88671	1.01765	2.61945	0.0922987	1	FALSE	1.38778e-17	44.4059	-8.4788	4.20377e-09	1.16008e-06	DOWN	GO:0006811//GO:0055085//GO:0006814//GO:0034220//GO:0034765//GO:0035725//GO:0006936//GO:0086010//GO:0019228//GO:0006810//GO:0008150//GO:0051179//GO:0051234//GO:0006812//GO:0030001//GO:0015672//GO:0032879//GO:0034762//GO:0043269//GO:0050789//GO:0051049//GO:0065007//GO:0098655//GO:0098660//GO:0098662//GO:0003008//GO:0003012//GO:0032501//GO:0001508//GO:0042391//GO:0051899//GO:0065008//GO:0007154//GO:…	ion transport//transmembrane transport//sodium ion transport//ion transmembrane transport//regulation of ion transmembrane transport//sodium ion transmembrane transport//muscle contraction//membrane depolarization during action potential//neuronal action potential//transport//biological_process//localization//establishment of localization//cation transport//metal ion transport//monovalent inorgan…	GO:0016020//GO:0001518//GO:0016021//GO:0005886//GO:0005887//GO:0005575//GO:0005623//GO:0031224//GO:0031226//GO:0032991//GO:0034702//GO:0034703//GO:0034706//GO:0044425//GO:0044459//GO:0044464//GO:0071944//GO:1902495//GO:1990351	membrane//voltage-gated sodium channel complex//integral component of membrane//plasma membrane//integral component of plasma membrane//cellular_component//cell//intrinsic component of membrane//intrinsic component of plasma membrane//macromolecular complex//ion channel complex//cation channel complex//sodium channel complex//membrane part//plasma membrane part//cell part//cell periphery//transme…	GO:0005515//GO:0005216//GO:0005248//GO:0005244//GO:0005272//GO:0003674//GO:0005488//GO:0005215//GO:0022857//GO:0015075//GO:0015267//GO:0022803//GO:0022891//GO:0022838//GO:0022892//GO:0046873//GO:0005261//GO:0008324//GO:0015077//GO:0015081//GO:0022832//GO:0022836//GO:0022890//GO:1905030	protein binding//ion channel activity//voltage-gated sodium channel activity//voltage-gated ion channel activity//sodium channel activity//molecular_function//binding//transporter activity//transmembrane transporter activity//ion transmembrane transporter activity//channel activity//passive transmembrane transporter activity//substrate-specific transmembrane transporter activity//substrate-specif…	K04837 voltage-gated sodium channel type IV alpha | (RefSeq) SCN4A, CMS16, HOKPP2, HYKPP, HYPP, NAC1A, Na(V)1.4, Nav1.4, SkM1; sodium voltage-gated channel alpha subunit 4	http://www.genome.jp/dbget-bin/www_bget?hsa:6329
ENSG00000102230	PCYT1B	X	24558087	24672677	-	5555	protein_coding	phosphate cytidylyltransferase 1, choline, beta [Source:HGNC Symbol;Acc:HGNC:8755]	37	1	40	1	0	2	0.38873	0.00908678	0.394298	0.00890008	0	0.0166393	0.924163	39.7789	-5.24103	2.50562e-07	4.4481e-05	DOWN	1.96664	1.38778e-17	4.06576	0.509804	1	FALSE	0.941183	42.2916	-5.30779	9.79951e-08	2.26096e-05	DOWN	GO:0009058//GO:0006629//GO:0008654//GO:0006656//GO:0006657//GO:0001541//GO:0007283//GO:0008152//GO:0008150//GO:0044238//GO:0044699//GO:0044710//GO:0071704//GO:0006644//GO:0006793//GO:0006796//GO:0008610//GO:0009987//GO:0019637//GO:0044237//GO:0044249//GO:0044255//GO:0044711//GO:0044763//GO:0090407//GO:1901576//GO:0006650//GO:0006807//GO:0045017//GO:0046470//GO:0046474//GO:0046486//GO:0097164//GO:…	biosynthetic process//lipid metabolic process//phospholipid biosynthetic process//phosphatidylcholine biosynthetic process//CDP-choline pathway//ovarian follicle development//spermatogenesis//metabolic process//biological_process//primary metabolic process//single-organism process//single-organism metabolic process//organic substance metabolic process//phospholipid metabolic process//phosphorus m…	GO:0005783//GO:0005789//GO:0005737//GO:0005622//GO:0005575//GO:0005623//GO:0043231//GO:0012505//GO:0043226//GO:0043227//GO:0043229//GO:0044424//GO:0044444//GO:0044464//GO:0016020//GO:0042175//GO:0044422//GO:0044425//GO:0044432//GO:0044446	endoplasmic reticulum//endoplasmic reticulum membrane//cytoplasm//intracellular//cellular_component//cell//intracellular membrane-bounded organelle//endomembrane system//organelle//membrane-bounded organelle//intracellular organelle//intracellular part//cytoplasmic part//cell part//membrane//nuclear outer membrane-endoplasmic reticulum membrane network//organelle part//membrane part//endoplasmic …	GO:0003824//GO:0016740//GO:0016779//GO:0004105//GO:0003674//GO:0016772//GO:0070567	catalytic activity//transferase activity//nucleotidyltransferase activity//choline-phosphate cytidylyltransferase activity//molecular_function//transferase activity, transferring phosphorus-containing groups//cytidylyltransferase activity	K00968 choline-phosphate cytidylyltransferase [EC:2.7.7.15] | (RefSeq) PCYT1B, CCTB, CTB; phosphate cytidylyltransferase 1, choline, beta	http://www.genome.jp/dbget-bin/www_bget?hsa:9468
ENSG00000188897	AC099489.1	16	11359845	11523588	-	12005	protein_coding	--	118	20	206	22	22	21	0.573654	0.0840934	0.939624	0.0906022	0.0874165	0.0808436	18.5999	126.849	-2.761	2.67e-07	4.71011e-05	DOWN	20.6629	22.3589	-0.112966	1	1	FALSE	20.8057	217.782	-3.37968	1.04665e-10	3.72926e-08	DOWN	GO:0006869//GO:0006810//GO:0008150//GO:0010876//GO:0033036//GO:0044699//GO:0044765//GO:0051179//GO:0051234//GO:0071702//GO:1902578	lipid transport//transport//biological_process//lipid localization//macromolecule localization//single-organism process//single-organism transport//localization//establishment of localization//organic substance transport//single-organism localization	-//-	-//-	GO:0005319//GO:0003674//GO:0005215//GO:0022892	lipid transporter activity//molecular_function//transporter activity//substrate-specific transporter activity	no KO assigned | (RefSeq) vitellogenin	http://www.genome.jp/dbget-bin/www_bget?hsa:400499
ENSG00000167232	ZNF91	19	23304991	23395560	-	10397	protein_coding	zinc finger protein 91 [Source:HGNC Symbol;Acc:HGNC:13166]	104	17	152	6	8	8	0.583788	0.0825344	0.800543	0.0285313	0.0367041	0.0355607	15.809	111.8	-2.81176	2.88963e-07	5.06569e-05	DOWN	7.87073	8.13137	-0.0457936	1	1	FALSE	5.67089	160.695	-4.79312	3.41702e-14	1.9629e-11	DOWN	GO:0006355//GO:0006351//GO:0006357//GO:0045892//GO:0070895//GO:0008152//GO:0006139//GO:0006725//GO:0006807//GO:0008150//GO:0009058//GO:0009059//GO:0009889//GO:0009987//GO:0010467//GO:0010468//GO:0010556//GO:0016070//GO:0018130//GO:0019219//GO:0019222//GO:0019438//GO:0031323//GO:0031326//GO:0032774//GO:0034641//GO:0034645//GO:0034654//GO:0043170//GO:0044237//GO:0044238//GO:0044249//GO:0044260//GO:…	regulation of transcription, DNA-templated//transcription, DNA-templated//regulation of transcription from RNA polymerase II promoter//negative regulation of transcription, DNA-templated//negative regulation of transposon integration//metabolic process//nucleobase-containing compound metabolic process//cellular aromatic compound metabolic process//nitrogen compound metabolic process//biological_p…	GO:0005622//GO:0005634//GO:0005575//GO:0005623//GO:0044464//GO:0043231//GO:0043226//GO:0043227//GO:0043229//GO:0044424	intracellular//nucleus//cellular_component//cell//cell part//intracellular membrane-bounded organelle//organelle//membrane-bounded organelle//intracellular organelle//intracellular part	GO:0003676//GO:0046872//GO:0003677//GO:0003700//GO:0008270//GO:0000981//GO:0003674//GO:0005488//GO:0097159//GO:1901363//GO:0043167//GO:0043169//GO:0001071//GO:0046914	nucleic acid binding//metal ion binding//DNA binding//transcription factor activity, sequence-specific DNA binding//zinc ion binding//RNA polymerase II transcription factor activity, sequence-specific DNA binding//molecular_function//binding//organic cyclic compound binding//heterocyclic compound binding//ion binding//cation binding//nucleic acid binding transcription factor activity//transition …	K09228 KRAB domain-containing zinc finger protein | (RefSeq) ZNF91, HPF7, HTF10; zinc finger protein 91	http://www.genome.jp/dbget-bin/www_bget?hsa:7644
ENSG00000161551	ZNF577	19	51804816	51890950	-	7510	protein_coding	zinc finger protein 577 [Source:HGNC Symbol;Acc:HGNC:28673]	57	6	45	6	5	9	0.442961	0.0403279	0.328112	0.0394993	0.0317587	0.0553849	5.57573	61.2776	-3.42749	3.11289e-07	5.42319e-05	DOWN	8.85474	5.08263	0.786649	0.480955	1	FALSE	5.67089	47.5774	-3.0397	8.67405e-06	0.00126506	DOWN	GO:0006355//GO:0006351//GO:0008152//GO:0006139//GO:0006725//GO:0006807//GO:0008150//GO:0009058//GO:0009059//GO:0009889//GO:0009987//GO:0010467//GO:0010468//GO:0010556//GO:0016070//GO:0018130//GO:0019219//GO:0019222//GO:0019438//GO:0031323//GO:0031326//GO:0032774//GO:0034641//GO:0034645//GO:0034654//GO:0043170//GO:0044237//GO:0044238//GO:0044249//GO:0044260//GO:0044271//GO:0046483//GO:0050789//GO:…	regulation of transcription, DNA-templated//transcription, DNA-templated//metabolic process//nucleobase-containing compound metabolic process//cellular aromatic compound metabolic process//nitrogen compound metabolic process//biological_process//biosynthetic process//macromolecule biosynthetic process//regulation of biosynthetic process//cellular process//gene expression//regulation of gene expre…	GO:0005622//GO:0005634//GO:0005575//GO:0005623//GO:0044464//GO:0043231//GO:0043226//GO:0043227//GO:0043229//GO:0044424	intracellular//nucleus//cellular_component//cell//cell part//intracellular membrane-bounded organelle//organelle//membrane-bounded organelle//intracellular organelle//intracellular part	GO:0003676//GO:0046872//GO:0003677//GO:0003700//GO:0003674//GO:0005488//GO:0097159//GO:1901363//GO:0043167//GO:0043169//GO:0001071	nucleic acid binding//metal ion binding//DNA binding//transcription factor activity, sequence-specific DNA binding//molecular_function//binding//organic cyclic compound binding//heterocyclic compound binding//ion binding//cation binding//nucleic acid binding transcription factor activity	--	--
ENSG00000161940	BCL6B	17	7023020	7030290	+	4373	protein_coding	B cell CLL/lymphoma 6B [Source:HGNC Symbol;Acc:HGNC:1002]	71	9	114	10	13	5	0.947565	0.103886	1.42749	0.113057	0.141807	0.052842	8.36663	76.3267	-3.16935	3.31413e-07	5.73815e-05	DOWN	4.91869	13.2126	-1.40241	0.153585	1	FALSE	9.45461	120.522	-3.65396	7.30261e-10	2.30959e-07	DOWN	GO:0042127//GO:0050727//GO:0042092//GO:0045595//GO:0000122//GO:0008150//GO:0008283//GO:0009987//GO:0044699//GO:0050789//GO:0050794//GO:0065007//GO:0006952//GO:0006950//GO:0006954//GO:0009605//GO:0031347//GO:0032101//GO:0048583//GO:0050896//GO:0080134//GO:0002376//GO:0006955//GO:0030154//GO:0032502//GO:0044763//GO:0044767//GO:0048869//GO:0050793//GO:0008152//GO:0006366//GO:0006139//GO:0006351//GO:…	regulation of cell proliferation//regulation of inflammatory response//type 2 immune response//regulation of cell differentiation//negative regulation of transcription from RNA polymerase II promoter//biological_process//cell proliferation//cellular process//single-organism process//regulation of biological process//regulation of cellular process//biological regulation//defense response//response…	GO:0005634//GO:0005622//GO:0005575//GO:0005623//GO:0043231//GO:0043226//GO:0043227//GO:0043229//GO:0044424//GO:0044464	nucleus//intracellular//cellular_component//cell//intracellular membrane-bounded organelle//organelle//membrane-bounded organelle//intracellular organelle//intracellular part//cell part	GO:0005515//GO:0003676//GO:0046872//GO:0000981//GO:0000977//GO:0001227//GO:0003677//GO:0003674//GO:0005488//GO:0097159//GO:1901363//GO:0043167//GO:0043169//GO:0001071//GO:0003700//GO:0000975//GO:0000976//GO:0001012//GO:0001067//GO:0003690//GO:0044212//GO:0043565//GO:1990837	protein binding//nucleic acid binding//metal ion binding//RNA polymerase II transcription factor activity, sequence-specific DNA binding//RNA polymerase II regulatory region sequence-specific DNA binding//transcriptional repressor activity, RNA polymerase II transcription regulatory region sequence-specific binding//DNA binding//molecular_function//binding//organic cyclic compound binding//hetero…	no KO assigned | (RefSeq) BCL6B, BAZF, ZBTB28, ZNF62; B-cell CLL/lymphoma 6B	http://www.genome.jp/dbget-bin/www_bget?hsa:255877
ENSG00000132821	VSTM2L	20	37903104	37945350	+	1959	protein_coding	V-set and transmembrane domain containing 2 like [Source:HGNC Symbol;Acc:HGNC:16096]	46	4	51	8	5	2	1.37042	0.103067	1.42556	0.201899	0.12175	0.0471828	3.71511	49.4533	-3.68815	4.27064e-07	7.3041e-05	DOWN	1.96664	5.08263	-1.31466	0.483528	1	FALSE	7.56275	53.9204	-2.81258	1.16813e-05	0.00161179	DOWN	GO:0043524//GO:0006915//GO:0008219//GO:0012501//GO:0008150//GO:0043066//GO:0009987//GO:0010941//GO:0042981//GO:0043067//GO:0043069//GO:0043523//GO:0044699//GO:0044763//GO:0048519//GO:0048523//GO:0050789//GO:0050794//GO:0051402//GO:0060548//GO:0065007//GO:0070997//GO:1901214//GO:1901215	negative regulation of neuron apoptotic process//apoptotic process//cell death//programmed cell death//biological_process//negative regulation of apoptotic process//cellular process//regulation of cell death//regulation of apoptotic process//regulation of programmed cell death//negative regulation of programmed cell death//regulation of neuron apoptotic process//single-organism process//single-or…	GO:0005737//GO:0005576//GO:0005622//GO:0005575//GO:0005623//GO:0044424//GO:0044464	cytoplasm//extracellular region//intracellular//cellular_component//cell//intracellular part//cell part	GO:0005515//GO:0003674//GO:0005488	protein binding//molecular_function//binding	no KO assigned | (RefSeq) VSTM2L, C20orf102, dJ1118M15.2; V-set and transmembrane domain containing 2 like	http://www.genome.jp/dbget-bin/www_bget?hsa:128434
ENSG00000133710	SPINK5	5	148025683	148137289	+	4381	protein_coding	serine peptidase inhibitor, Kazal type 5 [Source:HGNC Symbol;Acc:HGNC:15464]	40	2	40	0	1	2	0.532865	0.0230436	0.499961	0	0.0108883	0.0210982	1.85447	43.0037	-4.44103	4.76602e-07	8.07427e-05	DOWN	1.96664	1.01765	0.874982	1	1	FALSE	1.38778e-17	42.2916	-8.40862	7.89453e-09	2.11634e-06	DOWN	GO:0010466//GO:0030855//GO:0016525//GO:0070268//GO:0045580//GO:0050777//GO:0030198//GO:0009913//GO:0035315//GO:0051884//GO:0002787//GO:0030155//GO:0045861//GO:1900004//GO:1902572//GO:0008152//GO:0006508//GO:0008150//GO:0009892//GO:0009987//GO:0010605//GO:0019222//GO:0019538//GO:0030162//GO:0031323//GO:0031324//GO:0032268//GO:0032269//GO:0043086//GO:0043170//GO:0044092//GO:0044237//GO:0044238//GO:…	negative regulation of peptidase activity//epithelial cell differentiation//negative regulation of angiogenesis//cornification//regulation of T cell differentiation//negative regulation of immune response//extracellular matrix organization//epidermal cell differentiation//hair cell differentiation//regulation of timing of anagen//negative regulation of antibacterial peptide production//regulation…	GO:0005737//GO:0043231//GO:0005829//GO:0005783//GO:0005789//GO:0005576//GO:0048471//GO:0070062//GO:0005938//GO:0097209//GO:0005622//GO:0005575//GO:0005623//GO:0044424//GO:0044464//GO:0043226//GO:0043227//GO:0043229//GO:0044444//GO:0012505//GO:0016020//GO:0042175//GO:0044422//GO:0044425//GO:0044432//GO:0044446//GO:0031982//GO:0043230//GO:0044421//GO:1903561//GO:0071944//GO:0099568//GO:0030141//GO:…	cytoplasm//intracellular membrane-bounded organelle//cytosol//endoplasmic reticulum//endoplasmic reticulum membrane//extracellular region//perinuclear region of cytoplasm//extracellular exosome//cell cortex//epidermal lamellar body//intracellular//cellular_component//cell//intracellular part//cell part//organelle//membrane-bounded organelle//intracellular organelle//cytoplasmic part//endomembrane…	GO:0005515//GO:0030414//GO:0004867//GO:0003674//GO:0005488//GO:0004857//GO:0030234//GO:0061134//GO:0098772//GO:0004866//GO:0061135	protein binding//peptidase inhibitor activity//serine-type endopeptidase inhibitor activity//molecular_function//binding//enzyme inhibitor activity//enzyme regulator activity//peptidase regulator activity//molecular function regulator//endopeptidase inhibitor activity//endopeptidase regulator activity	no KO assigned | (RefSeq) SPINK5, LEKTI, LETKI, NETS, NS, VAKTI; serine peptidase inhibitor, Kazal type 5	http://www.genome.jp/dbget-bin/www_bget?hsa:11005
ENSG00000166750	SLFN5	17	35243036	35273655	+	10709	protein_coding	schlafen family member 5 [Source:HGNC Symbol;Acc:HGNC:28286]	94	535	111	502	359	245	0.512282	2.52173	0.567575	2.31757	1.59911	1.05732	497.699	101.05	2.29889	4.84117e-07	8.13113e-05	UP	241.081	364.835	-0.597458	0.165769	1	FALSE	474.848	117.351	2.01556	7.66203e-06	0.00115332	UP	GO:0030154//GO:0008150//GO:0009987//GO:0032502//GO:0044699//GO:0044763//GO:0044767//GO:0048869	cell differentiation//biological_process//cellular process//developmental process//single-organism process//single-organism cellular process//single-organism developmental process//cellular developmental process	GO:0005634//GO:0005622//GO:0005575//GO:0005623//GO:0043231//GO:0043226//GO:0043227//GO:0043229//GO:0044424//GO:0044464	nucleus//intracellular//cellular_component//cell//intracellular membrane-bounded organelle//organelle//membrane-bounded organelle//intracellular organelle//intracellular part//cell part	GO:0005524//GO:0000166//GO:0003674//GO:0005488//GO:0017076//GO:0030554//GO:0032553//GO:0032555//GO:0032559//GO:0035639//GO:0036094//GO:0043167//GO:0043168//GO:0097159//GO:0097367//GO:1901265//GO:1901363	ATP binding//nucleotide binding//molecular_function//binding//purine nucleotide binding//adenyl nucleotide binding//ribonucleotide binding//purine ribonucleotide binding//adenyl ribonucleotide binding//purine ribonucleoside triphosphate binding//small molecule binding//ion binding//anion binding//organic cyclic compound binding//carbohydrate derivative binding//nucleoside phosphate binding//heter…	no KO assigned | (RefSeq) SLFN5; schlafen family member 5	http://www.genome.jp/dbget-bin/www_bget?hsa:162394
ENSG00000196172	ZNF681	19	23739195	23758891	-	6497	protein_coding	zinc finger protein 681 [Source:HGNC Symbol;Acc:HGNC:26457]	28	0	36	3	1	1	0.251522	0	0.303416	0.022829	0.0073421	0.00711337	1.38778e-17	30.1044	-7.92133	5.05952e-07	8.44729e-05	DOWN	0.982619	1.01765	-0.0413418	1	1	FALSE	2.83307	38.0629	-3.688	9.34721e-06	0.00133556	DOWN	GO:0006355//GO:0006351//GO:0008152//GO:0006139//GO:0006725//GO:0006807//GO:0008150//GO:0009058//GO:0009059//GO:0009889//GO:0009987//GO:0010467//GO:0010468//GO:0010556//GO:0016070//GO:0018130//GO:0019219//GO:0019222//GO:0019438//GO:0031323//GO:0031326//GO:0032774//GO:0034641//GO:0034645//GO:0034654//GO:0043170//GO:0044237//GO:0044238//GO:0044249//GO:0044260//GO:0044271//GO:0046483//GO:0050789//GO:…	regulation of transcription, DNA-templated//transcription, DNA-templated//metabolic process//nucleobase-containing compound metabolic process//cellular aromatic compound metabolic process//nitrogen compound metabolic process//biological_process//biosynthetic process//macromolecule biosynthetic process//regulation of biosynthetic process//cellular process//gene expression//regulation of gene expre…	GO:0005622//GO:0005634//GO:0005575//GO:0005623//GO:0044464//GO:0043231//GO:0043226//GO:0043227//GO:0043229//GO:0044424	intracellular//nucleus//cellular_component//cell//cell part//intracellular membrane-bounded organelle//organelle//membrane-bounded organelle//intracellular organelle//intracellular part	GO:0003676//GO:0046872//GO:0003677//GO:0003700//GO:0003674//GO:0005488//GO:0097159//GO:1901363//GO:0043167//GO:0043169//GO:0001071	nucleic acid binding//metal ion binding//DNA binding//transcription factor activity, sequence-specific DNA binding//molecular_function//binding//organic cyclic compound binding//heterocyclic compound binding//ion binding//cation binding//nucleic acid binding transcription factor activity	no KO assigned | (RefSeq) ZNF681; zinc finger protein 681	http://www.genome.jp/dbget-bin/www_bget?hsa:148213
ENSG00000237978	KCNMB2-AS1	3	178526505	178860405	-	1691	antisense	KCNMB2 antisense RNA 1 [Source:HGNC Symbol;Acc:HGNC:51409]	45	4	38	9	7	5	1.5531	0.119402	1.23052	0.263134	0.197464	0.136652	3.71511	48.3783	-3.65652	5.57417e-07	9.19705e-05	DOWN	4.91869	7.11512	-0.520872	0.797614	1	FALSE	8.50868	40.1772	-2.2219	0.000660415	0.0405341	DOWN	-//-	-//-	-//-	-//-	-//-	-//-	--	--
ENSG00000259129	LINC00648	14	47764954	47795092	-	3043	lincRNA	long intergenic non-protein coding RNA 648 [Source:HGNC Symbol;Acc:HGNC:44302]	81	12	113	21	33	50	1.55351	0.199055	2.03341	0.341189	0.517303	0.759375	11.1575	87.076	-2.94943	6.06258e-07	9.94441e-05	DOWN	49.1992	33.5376	0.551247	0.346369	1	FALSE	19.8598	119.465	-2.58075	1.80435e-06	0.000313512	DOWN	-//-	-//-	-//-	-//-	-//-	-//-	--	--
ENSG00000133134	BEX2	X	103309346	103311046	-	1176	protein_coding	brain expressed X-linked 2 [Source:HGNC Symbol;Acc:HGNC:30933]	702	175	635	172	170	196	34.8385	7.51147	29.5676	7.23101	6.89564	7.7026	162.795	754.611	-2.21175	6.11869e-07	9.97808e-05	DOWN	192.865	172.764	0.158701	0.731757	1	FALSE	162.694	671.308	-2.04392	3.7175e-06	0.000596768	DOWN	GO:0007049//GO:0006915//GO:0042981//GO:0051726//GO:0008150//GO:0009987//GO:0044699//GO:0044763//GO:0008219//GO:0012501//GO:0010941//GO:0043067//GO:0050789//GO:0050794//GO:0065007	cell cycle//apoptotic process//regulation of apoptotic process//regulation of cell cycle//biological_process//cellular process//single-organism process//single-organism cellular process//cell death//programmed cell death//regulation of cell death//regulation of programmed cell death//regulation of biological process//regulation of cellular process//biological regulation	GO:0005634//GO:0005737//GO:0005622//GO:0005575//GO:0005623//GO:0043231//GO:0043226//GO:0043227//GO:0043229//GO:0044424//GO:0044464	nucleus//cytoplasm//intracellular//cellular_component//cell//intracellular membrane-bounded organelle//organelle//membrane-bounded organelle//intracellular organelle//intracellular part//cell part	GO:0005515//GO:0003674//GO:0005488	protein binding//molecular_function//binding	no KO assigned | (RefSeq) BEX2, BEX1, DJ79P11.1; brain expressed X-linked 2	http://www.genome.jp/dbget-bin/www_bget?hsa:84707
ENSG00000205542	TMSB4X	X	12975108	12977227	+	1705	protein_coding	thymosin beta 4, X-linked [Source:HGNC Symbol;Acc:HGNC:11881]	2239	11343	2894	12875	8886	8178	76.6408	335.813	92.9444	373.337	248.608	221.672	10552.3	2406.79	2.13232	6.41137e-07	0.000103352	UP	8047.24	9030.39	-0.166293	0.685935	1	FALSE	12178.7	3059.45	1.99298	2.9085e-06	0.000486525	UP	GO:0007015//GO:0002576//GO:0043536//GO:2001171//GO:0033209//GO:0007253//GO:0032088//GO:0042989//GO:0050727//GO:1901222//GO:1901223//GO:1903026//GO:1905273//GO:2000483//GO:2001028//GO:0030036//GO:0007010//GO:0006996//GO:0008150//GO:0009987//GO:0016043//GO:0030029//GO:0044699//GO:0044763//GO:0071840//GO:0097435//GO:1902589//GO:0016192//GO:0046903//GO:0006810//GO:0006887//GO:0032940//GO:0044765//GO:…	actin filament organization//platelet degranulation//positive regulation of blood vessel endothelial cell migration//positive regulation of ATP biosynthetic process//tumor necrosis factor-mediated signaling pathway//cytoplasmic sequestering of NF-kappaB//negative regulation of NF-kappaB transcription factor activity//sequestering of actin monomers//regulation of inflammatory response//regulation …	GO:0005737//GO:0005856//GO:0005576//GO:0005829//GO:0031093//GO:0005634//GO:0005622//GO:0005575//GO:0005623//GO:0044424//GO:0044464//GO:0043226//GO:0043228//GO:0043229//GO:0043232//GO:0044444//GO:0030141//GO:0012505//GO:0031091//GO:0031410//GO:0031974//GO:0031982//GO:0031983//GO:0034774//GO:0043227//GO:0043233//GO:0044422//GO:0044433//GO:0044446//GO:0060205//GO:0070013//GO:0097708//GO:0099503//GO:…	cytoplasm//cytoskeleton//extracellular region//cytosol//platelet alpha granule lumen//nucleus//intracellular//cellular_component//cell//intracellular part//cell part//organelle//non-membrane-bounded organelle//intracellular organelle//intracellular non-membrane-bounded organelle//cytoplasmic part//secretory granule//endomembrane system//platelet alpha granule//cytoplasmic vesicle//membrane-enclos…	GO:0003785//GO:0003723//GO:0003779//GO:0005515//GO:0019899//GO:0003674//GO:0005488//GO:0008092//GO:0003676//GO:0097159//GO:1901363	actin monomer binding//RNA binding//actin binding//protein binding//enzyme binding//molecular_function//binding//cytoskeletal protein binding//nucleic acid binding//organic cyclic compound binding//heterocyclic compound binding	K05764 thymosin, beta 4 | (RefSeq) TMSB4X, FX, PTMB4, TB4X, TMSB4; thymosin beta 4, X-linked	http://www.genome.jp/dbget-bin/www_bget?hsa:7114
ENSG00000197768	STPG3	9	137251261	137253483	+	1611	protein_coding	sperm-tail PG-rich repeat containing 3 [Source:HGNC Symbol;Acc:HGNC:37285]	40	247	53	225	220	124	1.44909	7.73919	1.80148	6.90502	6.51419	3.55725	229.775	43.0037	2.41454	6.47779e-07	0.000103826	UP	122.016	223.576	-0.873002	0.0503162	1	FALSE	212.828	56.0348	1.92308	4.73758e-05	0.00527261	UP	-//-	-//-	-//-	-//-	-//-	-//-	no KO assigned | (RefSeq) STPG3, C9orf173; sperm-tail PG-rich repeat containing 3	http://www.genome.jp/dbget-bin/www_bget?hsa:441476
ENSG00000151640	DPYSL4	10	132186900	132205776	+	3176	protein_coding	dihydropyrimidinase like 4 [Source:HGNC Symbol;Acc:HGNC:3016]	372	89	441	101	177	167	6.83585	1.4145	7.60339	1.57224	2.65843	2.4301	82.7898	399.882	-2.2702	7.09367e-07	0.000112413	DOWN	164.328	179.878	-0.130316	0.774283	1	FALSE	95.5336	466.217	-2.28534	4.97467e-07	0.000101469	DOWN	GO:0070997//GO:0097485//GO:0007399//GO:0008219//GO:0008150//GO:0009987//GO:0044699//GO:0044763//GO:0000902//GO:0006928//GO:0006935//GO:0007275//GO:0009653//GO:0009605//GO:0016043//GO:0022008//GO:0030030//GO:0030154//GO:0030182//GO:0031175//GO:0032501//GO:0032502//GO:0032989//GO:0032990//GO:0040011//GO:0042221//GO:0042330//GO:0044707//GO:0044767//GO:0048468//GO:0048666//GO:0048699//GO:0048731//GO:…	neuron death//neuron projection guidance//nervous system development//cell death//biological_process//cellular process//single-organism process//single-organism cellular process//cell morphogenesis//movement of cell or subcellular component//chemotaxis//multicellular organism development//anatomical structure morphogenesis//response to external stimulus//cellular component organization//neurogene…	GO:0005737//GO:0005829//GO:0005622//GO:0005575//GO:0005623//GO:0044424//GO:0044464//GO:0044444	cytoplasm//cytosol//intracellular//cellular_component//cell//intracellular part//cell part//cytoplasmic part	GO:0016787//GO:0016810//GO:0005515//GO:0031005//GO:0003674//GO:0003824//GO:0005488//GO:0008092	hydrolase activity//hydrolase activity, acting on carbon-nitrogen (but not peptide) bonds//protein binding//filamin binding//molecular_function//catalytic activity//binding//cytoskeletal protein binding	no KO assigned | (RefSeq) DPYSL4, CRMP3, DRP-4, ULIP4; dihydropyrimidinase like 4	http://www.genome.jp/dbget-bin/www_bget?hsa:10570
ENSG00000178567	EPM2AIP1	3	36985043	36993168	-	8126	protein_coding	EPM2A interacting protein 1 [Source:HGNC Symbol;Acc:HGNC:19735]	213	1101	266	915	916	835	1.52979	6.83919	1.79248	5.56701	5.37715	4.74896	1024.24	228.967	2.16078	8.67808e-07	0.000135229	UP	821.647	930.886	-0.180055	0.66879	1	FALSE	865.514	281.212	1.6215	0.000177327	0.0154056	UP	GO:0006357//GO:0032868//GO:0045725//GO:2000467//GO:0008152//GO:0006366//GO:0006139//GO:0006351//GO:0006355//GO:0006725//GO:0006807//GO:0008150//GO:0009058//GO:0009059//GO:0009889//GO:0009987//GO:0010467//GO:0010468//GO:0010556//GO:0016070//GO:0018130//GO:0019219//GO:0019222//GO:0019438//GO:0031323//GO:0031326//GO:0032774//GO:0034641//GO:0034645//GO:0034654//GO:0043170//GO:0044237//GO:0044238//GO:…	regulation of transcription from RNA polymerase II promoter//response to insulin//positive regulation of glycogen biosynthetic process//positive regulation of glycogen (starch) synthase activity//metabolic process//transcription from RNA polymerase II promoter//nucleobase-containing compound metabolic process//transcription, DNA-templated//regulation of transcription, DNA-templated//cellular arom…	GO:0005783//GO:0005737//GO:0005654//GO:0005634//GO:0005622//GO:0005575//GO:0005623//GO:0043231//GO:0012505//GO:0043226//GO:0043227//GO:0043229//GO:0044424//GO:0044444//GO:0044464//GO:0031974//GO:0031981//GO:0043233//GO:0044422//GO:0044428//GO:0044446//GO:0070013	endoplasmic reticulum//cytoplasm//nucleoplasm//nucleus//intracellular//cellular_component//cell//intracellular membrane-bounded organelle//endomembrane system//organelle//membrane-bounded organelle//intracellular organelle//intracellular part//cytoplasmic part//cell part//membrane-enclosed lumen//nuclear lumen//organelle lumen//organelle part//nuclear part//intracellular organelle part//intracell…	GO:0005515//GO:0042802//GO:0000981//GO:0003677//GO:0003674//GO:0005488//GO:0001071//GO:0003700//GO:0003676//GO:0097159//GO:1901363	protein binding//identical protein binding//RNA polymerase II transcription factor activity, sequence-specific DNA binding//DNA binding//molecular_function//binding//nucleic acid binding transcription factor activity//transcription factor activity, sequence-specific DNA binding//nucleic acid binding//organic cyclic compound binding//heterocyclic compound binding	no KO assigned | (RefSeq) EPM2AIP1; EPM2A interacting protein 1	http://www.genome.jp/dbget-bin/www_bget?hsa:9852
ENSG00000215146	BX322639.1	10	42331866	42367974	-	7024	transcribed_unprocessed_pseudogene	--	33	1	31	0	0	0	0.274195	0.00718637	0.241672	0	0	0	0.924163	35.4791	-5.07651	9.26662e-07	0.000143602	DOWN	--	--	--	--	--	--	1.38778e-17	32.777	-8.04212	2.40483e-07	5.24739e-05	DOWN	-//-	-//-	-//-	-//-	-//-	-//-	K09228 KRAB domain-containing zinc finger protein | (RefSeq) ZNF273, HZF9; zinc finger protein 273	http://www.genome.jp/dbget-bin/www_bget?hsa:10793
ENSG00000182700	IGIP	5	140125935	140129392	+	3458	protein_coding	IgA inducing protein [Source:HGNC Symbol;Acc:HGNC:33847]	83	457	122	444	184	165	1.40082	6.67092	1.9319	6.34799	2.5382	2.2052	425.136	89.2259	2.25092	9.42792e-07	0.000145299	UP	162.36	186.991	-0.203603	0.650574	1	FALSE	419.985	128.979	1.7023	0.00013069	0.0118667	UP	-//-	-//-	GO:0005576//GO:0005575	extracellular region//cellular_component	-//-	-//-	no KO assigned | (RefSeq) IGIP, C5orf53; IgA inducing protein	http://www.genome.jp/dbget-bin/www_bget?hsa:492311
ENSG00000179855	GIPC3	19	3585553	3593541	+	4348	protein_coding	GIPC PDZ domain containing family member 3 [Source:HGNC Symbol;Acc:HGNC:18183]	225	51	216	38	27	34	3.02011	0.592073	2.72028	0.432088	0.296215	0.361391	47.4388	241.867	-2.34681	9.80935e-07	0.000150351	DOWN	33.455	27.4401	0.284889	0.664878	1	FALSE	35.9405	228.353	-2.66316	7.71901e-08	1.79566e-05	DOWN	-//-	-//-	GO:0031982//GO:0005575//GO:0043226//GO:0043227	vesicle//cellular_component//organelle//membrane-bounded organelle	GO:0005515//GO:0003674//GO:0005488	protein binding//molecular_function//binding	K20056 PDZ domain-containing protein GIPC | (RefSeq) GIPC3, C19orf64, DFNB15, DFNB72, DFNB95; GIPC PDZ domain containing family member 3	http://www.genome.jp/dbget-bin/www_bget?hsa:126326
ENSG00000179862	CITED4	1	40861051	40862366	-	1316	protein_coding	Cbp/p300 interacting transactivator with Glu/Asp rich carboxy-terminal domain 4 [Source:HGNC Symbol;Acc:HGNC:18696]	95	17	88	13	20	18	4.21306	0.65206	3.66164	0.488389	0.724949	0.632128	15.809	102.125	-2.68132	9.88025e-07	0.000150615	DOWN	17.7108	20.3264	-0.197212	0.903284	1	FALSE	12.2924	93.0357	-2.90677	4.93221e-07	0.000101337	DOWN	GO:0006355//GO:0006366//GO:0006351//GO:0006357//GO:0045944//GO:0043627//GO:0032502//GO:0045893//GO:0008152//GO:0006139//GO:0006725//GO:0006807//GO:0008150//GO:0009058//GO:0009059//GO:0009889//GO:0009987//GO:0010467//GO:0010468//GO:0010556//GO:0016070//GO:0018130//GO:0019219//GO:0019222//GO:0019438//GO:0031323//GO:0031326//GO:0032774//GO:0034641//GO:0034645//GO:0034654//GO:0043170//GO:0044237//GO:…	regulation of transcription, DNA-templated//transcription from RNA polymerase II promoter//transcription, DNA-templated//regulation of transcription from RNA polymerase II promoter//positive regulation of transcription from RNA polymerase II promoter//response to estrogen//developmental process//positive regulation of transcription, DNA-templated//metabolic process//nucleobase-containing compound…	GO:0005634//GO:0005737//GO:0005654//GO:0005622//GO:0005575//GO:0005623//GO:0043231//GO:0043226//GO:0043227//GO:0043229//GO:0044424//GO:0044464//GO:0031974//GO:0031981//GO:0043233//GO:0044422//GO:0044428//GO:0044446//GO:0070013	nucleus//cytoplasm//nucleoplasm//intracellular//cellular_component//cell//intracellular membrane-bounded organelle//organelle//membrane-bounded organelle//intracellular organelle//intracellular part//cell part//membrane-enclosed lumen//nuclear lumen//organelle lumen//organelle part//nuclear part//intracellular organelle part//intracellular organelle lumen	GO:0003713//GO:0001105//GO:0000988//GO:0000989//GO:0003674//GO:0003712//GO:0001076//GO:0001104//GO:0001190//GO:0001191//GO:0098811	transcription coactivator activity//RNA polymerase II transcription coactivator activity//transcription factor activity, protein binding//transcription factor activity, transcription factor binding//molecular_function//transcription cofactor activity//transcription factor activity, RNA polymerase II transcription factor binding//RNA polymerase II transcription cofactor activity//transcriptional a…	no KO assigned | (RefSeq) CITED4; Cbp/p300 interacting transactivator with Glu/Asp rich carboxy-terminal domain 4	http://www.genome.jp/dbget-bin/www_bget?hsa:163732
ENSG00000205611	LINC01597	20	30278906	30288479	-	4472	lincRNA	long intergenic non-protein coding RNA 1597 [Source:HGNC Symbol;Acc:HGNC:51594]	26	0	37	0	0	0	0.339314	0	0.453053	0	0	0	1.38778e-17	27.9546	-7.81487	1.08934e-06	0.000163394	DOWN	--	--	--	--	--	--	1.38778e-17	39.1201	-8.29648	2.09586e-08	5.36312e-06	DOWN	-//-	-//-	-//-	-//-	-//-	-//-	--	--
ENSG00000153930	ANKFN1	17	55882301	56511659	+	7498	protein_coding	ankyrin repeat and fibronectin type III domain containing 1 [Source:HGNC Symbol;Acc:HGNC:26766]	26	0	21	0	0	3	0.202376	0	0.153364	0	0	0.0184912	1.38778e-17	27.9546	-7.81487	1.08934e-06	0.000163394	DOWN	2.95066	1.38778e-17	4.62172	0.264706	1	FALSE	1.38778e-17	22.2053	-7.48284	1.26863e-05	0.00170859	DOWN	-//-	-//-	-//-	-//-	GO:0005515//GO:0003674//GO:0005488	protein binding//molecular_function//binding	no KO assigned | (RefSeq) ANKFN1; ankyrin repeat and fibronectin type III domain containing 1	http://www.genome.jp/dbget-bin/www_bget?hsa:162282
ENSG00000213401	MAGEA12	X	152733779	152737669	+	1943	protein_coding	MAGE family member A12 [Source:HGNC Symbol;Acc:HGNC:6799]	26	0	16	0	0	0	0.780963	0	0.450917	0	0	0	1.38778e-17	27.9546	-7.81487	1.08934e-06	0.000163394	DOWN	--	--	--	--	--	--	1.38778e-17	16.9195	-7.09304	0.000120499	0.0110769	DOWN	GO:0008150	biological_process	GO:0005575	cellular_component	GO:0005515//GO:0003674//GO:0005488	protein binding//molecular_function//binding	no KO assigned | (RefSeq) MAGEA12, CT1.12, MAGE12; MAGE family member A12	http://www.genome.jp/dbget-bin/www_bget?hsa:4111
ENSG00000168071	CCDC88B	11	64340223	64357534	+	8331	protein_coding	coiled-coil domain containing 88B [Source:HGNC Symbol;Acc:HGNC:26757]	251	58	328	84	58	71	1.75836	0.351419	2.15589	0.498494	0.332096	0.393867	53.9509	269.815	-2.3194	1.09966e-06	0.000164065	DOWN	69.8634	58.9438	0.24478	0.643047	1	FALSE	79.4529	346.756	-2.1239	3.72991e-06	0.000596768	DOWN	GO:0001819//GO:0030705//GO:0031122//GO:0042102//GO:0042832//GO:0050870//GO:0001816//GO:0001817//GO:0008150//GO:0032501//GO:0044699//GO:0044707//GO:0048518//GO:0050789//GO:0051239//GO:0051240//GO:0065007//GO:0006810//GO:0046907//GO:0051179//GO:0051234//GO:0051641//GO:0051649//GO:0007017//GO:0000226//GO:0007010//GO:0006996//GO:0009987//GO:0016043//GO:0044763//GO:0071840//GO:0097435//GO:1902589//GO:…	positive regulation of cytokine production//cytoskeleton-dependent intracellular transport//cytoplasmic microtubule organization//positive regulation of T cell proliferation//defense response to protozoan//positive regulation of T cell activation//cytokine production//regulation of cytokine production//biological_process//multicellular organismal process//single-organism process//single-multicell…	GO:0005737//GO:0016020//GO:0005794//GO:0005783//GO:0005856//GO:0005813//GO:0005622//GO:0005575//GO:0005623//GO:0044424//GO:0044464//GO:0043231//GO:0012505//GO:0043226//GO:0043227//GO:0043229//GO:0044444//GO:0043228//GO:0043232//GO:0005815//GO:0015630//GO:0044422//GO:0044430//GO:0044446	cytoplasm//membrane//Golgi apparatus//endoplasmic reticulum//cytoskeleton//centrosome//intracellular//cellular_component//cell//intracellular part//cell part//intracellular membrane-bounded organelle//endomembrane system//organelle//membrane-bounded organelle//intracellular organelle//cytoplasmic part//non-membrane-bounded organelle//intracellular non-membrane-bounded organelle//microtubule organ…	GO:0008017//GO:0051959//GO:0005515//GO:0003674//GO:0005488//GO:0008092//GO:0015631	microtubule binding//dynein light intermediate chain binding//protein binding//molecular_function//binding//cytoskeletal protein binding//tubulin binding	no KO assigned | (RefSeq) CCDC88B, BRLZ, CCDC88, HKRP3, gipie; coiled-coil domain containing 88B	http://www.genome.jp/dbget-bin/www_bget?hsa:283234
ENSG00000273325	AL008723.3	22	32284683	32285131	+	449	lincRNA	--	32	1	32	0	0	0	4.15943	0.112421	3.90259	0	0	0	0.924163	34.4042	-5.03228	1.29886e-06	0.000189749	DOWN	--	--	--	--	--	--	1.38778e-17	33.8342	-8.08775	1.16814e-07	2.65169e-05	DOWN	-//-	-//-	-//-	-//-	-//-	-//-	--	--
ENSG00000260265	LINC02562	4	75081702	75084717	-	1033	lincRNA	long intergenic non-protein coding RNA 2562 [Source:HGNC Symbol;Acc:HGNC:53602]	32	1	17	0	0	3	1.80792	0.0488646	0.901151	0	0	0.134218	0.924163	34.4042	-5.03228	1.29886e-06	0.000189749	DOWN	2.95066	1.38778e-17	4.62172	0.264706	1	FALSE	1.38778e-17	17.9767	-7.17988	7.55368e-05	0.00775989	DOWN	-//-	-//-	-//-	-//-	-//-	-//-	--	--
ENSG00000235961	PNMA6A	X	153072482	153075018	+	2209	protein_coding	PNMA family member 6A [Source:HGNC Symbol;Acc:HGNC:28248]	231	54	205	61	53	102	6.10304	1.23394	5.08168	1.36525	1.14449	2.13399	50.2297	248.316	-2.30251	1.39793e-06	0.000202116	DOWN	100.368	53.8626	0.896447	0.0692539	1	FALSE	57.6967	216.725	-1.90687	4.82657e-05	0.00530696	DOWN	-//-	-//-	-//-	-//-	GO:0005515//GO:0003674//GO:0005488	protein binding//molecular_function//binding	no KO assigned | (RefSeq) PNMA6A, MA6, PNMA6, PNMA6C; paraneoplastic Ma antigen family member 6A	http://www.genome.jp/dbget-bin/www_bget?hsa:84968
ENSG00000241749	RPSAP52	12	65758020	65826997	-	2035	transcribed_processed_pseudogene	ribosomal protein SA pseudogene 52 [Source:HGNC Symbol;Acc:HGNC:35752]	2	41	2	30	15	7	0.0573582	1.01698	0.0538164	0.728845	0.351609	0.158973	38.1359	2.15624	4.07243	1.57716e-06	0.00022686	UP	6.88671	15.2451	-1.13188	0.211733	1	FALSE	28.3731	2.11922	3.67007	4.06483e-05	0.00463227	UP	-//-	-//-	-//-	-//-	-//-	-//-	--	--
ENSG00000054983	GALC	14	87837820	87993665	-	6825	protein_coding	galactosylceramidase [Source:HGNC Symbol;Acc:HGNC:4115]	25	0	33	3	8	9	0.21378	0	0.264765	0.0217318	0.055914	0.0609436	1.38778e-17	26.8796	-7.75855	1.61305e-06	0.000228508	DOWN	8.85474	8.13137	0.121624	1	1	FALSE	2.83307	34.8914	-3.5629	2.31155e-05	0.00282894	DOWN	GO:0006683//GO:0006629//GO:0016042//GO:0008152//GO:0006665//GO:0006687//GO:0006643//GO:0006664//GO:0006672//GO:0006677//GO:0006681//GO:0006807//GO:0008150//GO:0009056//GO:0009987//GO:0019374//GO:0019376//GO:0019377//GO:0030149//GO:0034641//GO:0043603//GO:0044237//GO:0044238//GO:0044242//GO:0044248//GO:0044255//GO:0044699//GO:0044710//GO:0044712//GO:0044763//GO:0046466//GO:0046477//GO:0046479//GO:…	galactosylceramide catabolic process//lipid metabolic process//lipid catabolic process//metabolic process//sphingolipid metabolic process//glycosphingolipid metabolic process//membrane lipid metabolic process//glycolipid metabolic process//ceramide metabolic process//glycosylceramide metabolic process//galactosylceramide metabolic process//nitrogen compound metabolic process//biological_process//…	GO:0005764//GO:0070062//GO:0043202//GO:0005739//GO:0005622//GO:0005575//GO:0000323//GO:0005773//GO:0005623//GO:0005737//GO:0043231//GO:0043226//GO:0043227//GO:0043229//GO:0044424//GO:0044444//GO:0044464//GO:0005576//GO:0031982//GO:0043230//GO:0044421//GO:1903561//GO:0005775//GO:0031974//GO:0043233//GO:0044422//GO:0044437//GO:0044446//GO:0070013	lysosome//extracellular exosome//lysosomal lumen//mitochondrion//intracellular//cellular_component//lytic vacuole//vacuole//cell//cytoplasm//intracellular membrane-bounded organelle//organelle//membrane-bounded organelle//intracellular organelle//intracellular part//cytoplasmic part//cell part//extracellular region//vesicle//extracellular organelle//extracellular region part//extracellular vesicl…	GO:0004336//GO:0016787//GO:0003824//GO:0016798//GO:0003674//GO:0004553	galactosylceramidase activity//hydrolase activity//catalytic activity//hydrolase activity, acting on glycosyl bonds//molecular_function//hydrolase activity, hydrolyzing O-glycosyl compounds	K01202 galactosylceramidase [EC:3.2.1.46] | (RefSeq) GALC; galactosylceramidase	http://www.genome.jp/dbget-bin/www_bget?hsa:2581
ENSG00000266743	AC103808.6	18	76173304	76177738	-	464	lincRNA	--	25	0	28	0	0	0	3.1445	0	3.30437	0	0	0	1.38778e-17	26.8796	-7.75855	1.61305e-06	0.000228508	DOWN	--	--	--	--	--	--	1.38778e-17	29.6055	-7.89586	7.40189e-07	0.000140776	DOWN	-//-	-//-	-//-	-//-	-//-	-//-	--	--
ENSG00000100292	HMOX1	22	35380361	35394214	+	2405	protein_coding	heme oxygenase 1 [Source:HGNC Symbol;Acc:HGNC:5013]	389	99	408	148	140	140	9.43984	2.07785	9.28954	3.04246	2.77681	2.6903	92.0927	418.156	-2.18125	1.71376e-06	0.00023748	DOWN	137.76	142.276	-0.0464676	0.944642	1	FALSE	139.992	431.33	-1.62252	0.000250298	0.0194624	DOWN	GO:0055114//GO:0006788//GO:0006915//GO:0045766//GO:1903589//GO:0090050//GO:0051260//GO:0043123//GO:0019221//GO:0001525//GO:0048661//GO:0071456//GO:1902042//GO:0034605//GO:0045765//GO:0008219//GO:0035556//GO:0048662//GO:0006979//GO:0006879//GO:0042542//GO:0034383//GO:0045080//GO:0055072//GO:0001666//GO:0001935//GO:0002246//GO:0002686//GO:0007264//GO:0007588//GO:0008217//GO:0008285//GO:0008630//GO:…	oxidation-reduction process//heme oxidation//apoptotic process//positive regulation of angiogenesis//positive regulation of blood vessel endothelial cell proliferation involved in sprouting angiogenesis//positive regulation of cell migration involved in sprouting angiogenesis//protein homooligomerization//positive regulation of I-kappaB kinase/NF-kappaB signaling//cytokine-mediated signaling path…	GO:0016020//GO:0016021//GO:0005783//GO:0005789//GO:0048471//GO:0005615//GO:0005634//GO:0043231//GO:0005730//GO:0005829//GO:0005901//GO:0005575//GO:0031224//GO:0044425//GO:0005622//GO:0005623//GO:0005737//GO:0012505//GO:0043226//GO:0043227//GO:0043229//GO:0044424//GO:0044444//GO:0044464//GO:0042175//GO:0044422//GO:0044432//GO:0044446//GO:0005576//GO:0044421//GO:0031974//GO:0031981//GO:0043228//GO:…	membrane//integral component of membrane//endoplasmic reticulum//endoplasmic reticulum membrane//perinuclear region of cytoplasm//extracellular space//nucleus//intracellular membrane-bounded organelle//nucleolus//cytosol//caveola//cellular_component//intrinsic component of membrane//membrane part//intracellular//cell//cytoplasm//endomembrane system//organelle//membrane-bounded organelle//intracel…	GO:0004392//GO:0046872//GO:0016491//GO:0042803//GO:0005515//GO:0004871//GO:0019899//GO:0020037//GO:0004630//GO:0003674//GO:0003824//GO:0016705//GO:0005488//GO:0043167//GO:0043169//GO:0046983//GO:0042802//GO:0046906//GO:0097159//GO:1901363//GO:0004620//GO:0008081//GO:0016298//GO:0016787//GO:0016788//GO:0042578	heme oxygenase (decyclizing) activity//metal ion binding//oxidoreductase activity//protein homodimerization activity//protein binding//signal transducer activity//enzyme binding//heme binding//phospholipase D activity//molecular_function//catalytic activity//oxidoreductase activity, acting on paired donors, with incorporation or reduction of molecular oxygen//binding//ion binding//cation binding/…	K00510 heme oxygenase 1 [EC:1.14.14.18] | (RefSeq) HMOX1, HMOX1D, HO-1, HSP32, bK286B10; heme oxygenase 1	http://www.genome.jp/dbget-bin/www_bget?hsa:3162
ENSG00000087076	HSD17B14	19	48813017	48836678	-	1281	protein_coding	hydroxysteroid 17-beta dehydrogenase 14 [Source:HGNC Symbol;Acc:HGNC:23238]	162	36	165	44	38	47	7.38067	1.41856	7.05316	1.69817	1.41504	1.69565	33.4845	174.146	-2.3741	1.71872e-06	0.00023748	DOWN	46.2471	38.6188	0.259384	0.693389	1	FALSE	41.616	174.438	-2.06402	2.04979e-05	0.00253827	DOWN	GO:0055114//GO:0006629//GO:0008202//GO:0006703//GO:0006706//GO:0008152//GO:0008150//GO:0044699//GO:0044710//GO:0044238//GO:0071704//GO:1901360//GO:0006694//GO:0008210//GO:0008610//GO:0009058//GO:0009987//GO:0010817//GO:0034754//GO:0042445//GO:0042446//GO:0044237//GO:0044249//GO:0044711//GO:0044763//GO:0065007//GO:0065008//GO:1901362//GO:1901576//GO:0009056//GO:0016042//GO:0044712//GO:1901361//GO:…	oxidation-reduction process//lipid metabolic process//steroid metabolic process//estrogen biosynthetic process//steroid catabolic process//metabolic process//biological_process//single-organism process//single-organism metabolic process//primary metabolic process//organic substance metabolic process//organic cyclic compound metabolic process//steroid biosynthetic process//estrogen metabolic proce…	GO:0005737//GO:0005829//GO:0005622//GO:0005575//GO:0005623//GO:0044424//GO:0044464//GO:0044444	cytoplasm//cytosol//intracellular//cellular_component//cell//intracellular part//cell part//cytoplasmic part	GO:0016491//GO:0005515//GO:0042802//GO:0004303//GO:0047045//GO:0003674//GO:0003824//GO:0005488//GO:0016229//GO:0016614//GO:0016616//GO:0033764	oxidoreductase activity//protein binding//identical protein binding//estradiol 17-beta-dehydrogenase activity//testosterone 17-beta-dehydrogenase (NADP+) activity//molecular_function//catalytic activity//binding//steroid dehydrogenase activity//oxidoreductase activity, acting on CH-OH group of donors//oxidoreductase activity, acting on the CH-OH group of donors, NAD or NADP as acceptor//steroid d…	no KO assigned | (RefSeq) HSD17B14, DHRS10, SDR47C1, retSDR3; hydroxysteroid 17-beta dehydrogenase 14	http://www.genome.jp/dbget-bin/www_bget?hsa:51171
ENSG00000183484	GPR132	14	105049389	105065445	-	4200	protein_coding	G protein-coupled receptor 132 [Source:HGNC Symbol;Acc:HGNC:17482]	13	100	35	175	57	46	0.180644	1.20184	0.456318	2.06	0.647379	0.506171	93.023	13.9804	2.72403	1.92509e-06	0.0002634	UP	45.2631	57.9276	-0.354969	0.500315	1	FALSE	165.532	37.0057	2.15774	1.23373e-05	0.00169401	UP	GO:0007186//GO:0007165//GO:0000082//GO:0010972//GO:0007154//GO:0008150//GO:0009987//GO:0023052//GO:0044699//GO:0044700//GO:0050789//GO:0050794//GO:0050896//GO:0051716//GO:0065007//GO:0000278//GO:0007049//GO:0044772//GO:0022402//GO:0044770//GO:0044763//GO:0044843//GO:1903047//GO:0000086//GO:0051726//GO:0007346//GO:0010389//GO:0010564//GO:0010948//GO:0044839//GO:0045786//GO:0045930//GO:0048519//GO:…	G-protein coupled receptor signaling pathway//signal transduction//G1/S transition of mitotic cell cycle//negative regulation of G2/M transition of mitotic cell cycle//cell communication//biological_process//cellular process//signaling//single-organism process//single organism signaling//regulation of biological process//regulation of cellular process//response to stimulus//cellular response to s…	GO:0016021//GO:0016020//GO:0005886//GO:0005575//GO:0031224//GO:0044425//GO:0005623//GO:0044464//GO:0071944	integral component of membrane//membrane//plasma membrane//cellular_component//intrinsic component of membrane//membrane part//cell//cell part//cell periphery	GO:0004930//GO:0004871//GO:0003674//GO:0004872//GO:0004888//GO:0038023//GO:0060089//GO:0099600	G-protein coupled receptor activity//signal transducer activity//molecular_function//receptor activity//transmembrane signaling receptor activity//signaling receptor activity//molecular transducer activity//transmembrane receptor activity	--	--
ENSG00000164683	HEY1	8	79764010	79767863	-	3232	protein_coding	hes related family bHLH transcription factor with YRPW motif 1 [Source:HGNC Symbol;Acc:HGNC:4880]	1744	486	1876	443	436	538	31.4924	7.5903	31.7842	6.77658	6.435	7.69306	452.114	1874.69	-2.05157	2.08056e-06	0.000279224	DOWN	529.396	443.086	0.256703	0.547756	1	FALSE	419.039	1983.26	-2.24236	2.58671e-07	5.55808e-05	DOWN	GO:0006355//GO:0006351//GO:0007275//GO:0007219//GO:0045944//GO:0060412//GO:0045746//GO:0000122//GO:0001525//GO:0045892//GO:0003184//GO:0060347//GO:0061314//GO:0060411//GO:0003203//GO:0060317//GO:2000678//GO:0003208//GO:0035912//GO:0060842//GO:0060716//GO:0036304//GO:2000820//GO:2001212//GO:0003190//GO:0071385//GO:0008152//GO:0006139//GO:0006725//GO:0006807//GO:0008150//GO:0009058//GO:0009059//GO:…	regulation of transcription, DNA-templated//transcription, DNA-templated//multicellular organism development//Notch signaling pathway//positive regulation of transcription from RNA polymerase II promoter//ventricular septum morphogenesis//negative regulation of Notch signaling pathway//negative regulation of transcription from RNA polymerase II promoter//angiogenesis//negative regulation of trans…	GO:0005634//GO:0005737//GO:0005654//GO:0005622//GO:0005575//GO:0005623//GO:0043231//GO:0043226//GO:0043227//GO:0043229//GO:0044424//GO:0044464//GO:0031974//GO:0031981//GO:0043233//GO:0044422//GO:0044428//GO:0044446//GO:0070013	nucleus//cytoplasm//nucleoplasm//intracellular//cellular_component//cell//intracellular membrane-bounded organelle//organelle//membrane-bounded organelle//intracellular organelle//intracellular part//cell part//membrane-enclosed lumen//nuclear lumen//organelle lumen//organelle part//nuclear part//intracellular organelle part//intracellular organelle lumen	GO:0003677//GO:0046983//GO:0003700//GO:0005515//GO:0000981//GO:0008134//GO:0000983//GO:0000989//GO:0035939//GO:0003674//GO:0003676//GO:0005488//GO:0097159//GO:1901363//GO:0001071//GO:0000988//GO:0003690//GO:0003696//GO:0043565//GO:1990837	DNA binding//protein dimerization activity//transcription factor activity, sequence-specific DNA binding//protein binding//RNA polymerase II transcription factor activity, sequence-specific DNA binding//transcription factor binding//transcription factor activity, RNA polymerase II core promoter sequence-specific//transcription factor activity, transcription factor binding//microsatellite binding/…	K09091 hairy and enhancer of split related with YRPW motif | (RefSeq) HEY1, BHLHb31, CHF2, HERP2, HESR1, HRT-1, OAF1, hHRT1; hes related family bHLH transcription factor with YRPW motif 1	http://www.genome.jp/dbget-bin/www_bget?hsa:23462
ENSG00000135046	ANXA1	9	73151757	73170393	+	4561	protein_coding	annexin A1 [Source:HGNC Symbol;Acc:HGNC:533]	53	7	86	20	30	24	0.678181	0.0774698	1.03249	0.216794	0.313758	0.243187	6.50603	56.9778	-3.10486	2.28665e-06	0.00030254	DOWN	23.6149	30.4888	-0.366724	0.638605	1	FALSE	18.9139	90.9214	-2.25724	3.95299e-05	0.00452313	DOWN	GO:0007165//GO:0006954//GO:0002376//GO:0045087//GO:0002250//GO:0035924//GO:0090050//GO:0042102//GO:0007186//GO:0000733//GO:0008360//GO:0098609//GO:0043066//GO:0007166//GO:0006909//GO:0019221//GO:0030216//GO:0031532//GO:0032743//GO:0050727//GO:0045627//GO:0045629//GO:0018149//GO:0001780//GO:0002548//GO:0002685//GO:0007187//GO:0031340//GO:0032652//GO:0045920//GO:0046632//GO:0046883//GO:0071385//GO:…	signal transduction//inflammatory response//immune system process//innate immune response//adaptive immune response//cellular response to vascular endothelial growth factor stimulus//positive regulation of cell migration involved in sprouting angiogenesis//positive regulation of T cell proliferation//G-protein coupled receptor signaling pathway//DNA strand renaturation//regulation of cell shape//…	GO:0005634//GO:0005737//GO:0016020//GO:0005829//GO:0005654//GO:0031514//GO:0005886//GO:0042995//GO:0005576//GO:0005615//GO:0030659//GO:0031410//GO:0005925//GO:0005929//GO:0005768//GO:0070062//GO:0001891//GO:0031313//GO:0031901//GO:0016323//GO:0010008//GO:0005769//GO:0019898//GO:0016324//GO:0009986//GO:0005913//GO:0016328//GO:0031982//GO:0031232//GO:0005884//GO:0001533//GO:0031966//GO:0042383//GO:…	nucleus//cytoplasm//membrane//cytosol//nucleoplasm//motile cilium//plasma membrane//cell projection//extracellular region//extracellular space//cytoplasmic vesicle membrane//cytoplasmic vesicle//focal adhesion//cilium//endosome//extracellular exosome//phagocytic cup//extrinsic component of endosome membrane//early endosome membrane//basolateral plasma membrane//endosome membrane//early endosome//…	GO:0005509//GO:0005544//GO:0004859//GO:0046872//GO:0005515//GO:0098641//GO:0005102//GO:0030674//GO:0005198//GO:0005543//GO:0048306//GO:0019834//GO:0003697//GO:0003727//GO:0004386//GO:0033676//GO:0036310//GO:0042803//GO:0003674//GO:0005488//GO:0043167//GO:0043169//GO:0008289//GO:0043168//GO:0004857//GO:0030234//GO:0055102//GO:0098772//GO:0050839//GO:0045296//GO:0098631//GO:0098632//GO:0060090//GO:…	calcium ion binding//calcium-dependent phospholipid binding//phospholipase inhibitor activity//metal ion binding//protein binding//cadherin binding involved in cell-cell adhesion//receptor binding//protein binding, bridging//structural molecule activity//phospholipid binding//calcium-dependent protein binding//phospholipase A2 inhibitor activity//single-stranded DNA binding//single-stranded RNA b…	K17091 annexin A1 | (RefSeq) ANXA1, ANX1, LPC1; annexin A1	http://www.genome.jp/dbget-bin/www_bget?hsa:301
ENSG00000136059	VILL	3	37988059	38007188	+	6476	protein_coding	villin like [Source:HGNC Symbol;Acc:HGNC:30906]	57	8	59	6	3	6	0.513686	0.0623559	0.498878	0.045806	0.0220977	0.0428186	7.43633	61.2776	-3.02035	2.54728e-06	0.000332319	DOWN	5.9027	3.05014	0.925749	0.54333	1	FALSE	5.67089	62.3778	-3.4296	2.49091e-07	5.39339e-05	DOWN	GO:0007010//GO:0051693//GO:0006996//GO:0008150//GO:0009987//GO:0016043//GO:0071840//GO:0030042//GO:0030036//GO:0030832//GO:0006461//GO:0007015//GO:0008064//GO:0008154//GO:0030041//GO:0010639//GO:0022607//GO:0022411//GO:0030029//GO:0030833//GO:0030834//GO:0030835//GO:0030837//GO:0031333//GO:0032271//GO:0032272//GO:0032535//GO:0032956//GO:0032970//GO:0032984//GO:0033043//GO:0034622//GO:0043241//GO:…	cytoskeleton organization//actin filament capping//organelle organization//biological_process//cellular process//cellular component organization//cellular component organization or biogenesis//actin filament depolymerization//actin cytoskeleton organization//regulation of actin filament length//protein complex assembly//actin filament organization//regulation of actin polymerization or depolymeri…	GO:0015629//GO:0005622//GO:0005575//GO:0005623//GO:0005856//GO:0043226//GO:0043228//GO:0043229//GO:0043232//GO:0044424//GO:0044464	actin cytoskeleton//intracellular//cellular_component//cell//cytoskeleton//organelle//non-membrane-bounded organelle//intracellular organelle//intracellular non-membrane-bounded organelle//intracellular part//cell part	GO:0051015//GO:0003779//GO:0005200//GO:0005515//GO:0003674//GO:0005488//GO:0008092//GO:0032403//GO:0044877//GO:0005198	actin filament binding//actin binding//structural constituent of cytoskeleton//protein binding//molecular_function//binding//cytoskeletal protein binding//protein complex binding//macromolecular complex binding//structural molecule activity	no KO assigned | (RefSeq) VILL; villin like	http://www.genome.jp/dbget-bin/www_bget?hsa:50853
ENSG00000099860	GADD45B	19	2476122	2478259	+	2138	protein_coding	growth arrest and DNA damage inducible beta [Source:HGNC Symbol;Acc:HGNC:4096]	398	105	478	170	205	225	10.8644	2.479	12.2425	3.93115	4.57382	4.86366	97.6744	427.831	-2.12946	2.57247e-06	0.000332813	DOWN	221.401	208.332	0.0877409	0.852225	1	FALSE	160.802	505.332	-1.65113	0.000179677	0.0155139	DOWN	GO:0006950//GO:0051726//GO:0006915//GO:0007275//GO:0030154//GO:0043065//GO:0046330//GO:0000185//GO:0000186//GO:0006469//GO:1900745//GO:0008150//GO:0050896//GO:0007049//GO:0009987//GO:0044699//GO:0044763//GO:0050789//GO:0050794//GO:0065007//GO:0008219//GO:0012501//GO:0032501//GO:0032502//GO:0044707//GO:0044767//GO:0048856//GO:0048869//GO:0010941//GO:0010942//GO:0042981//GO:0043067//GO:0043068//GO:…	response to stress//regulation of cell cycle//apoptotic process//multicellular organism development//cell differentiation//positive regulation of apoptotic process//positive regulation of JNK cascade//activation of MAPKKK activity//activation of MAPKK activity//negative regulation of protein kinase activity//positive regulation of p38MAPK cascade//biological_process//response to stimulus//cell cy…	GO:0005634//GO:0005737//GO:0005622//GO:0005575//GO:0005623//GO:0043231//GO:0043226//GO:0043227//GO:0043229//GO:0044424//GO:0044464	nucleus//cytoplasm//intracellular//cellular_component//cell//intracellular membrane-bounded organelle//organelle//membrane-bounded organelle//intracellular organelle//intracellular part//cell part	GO:0005515//GO:0003674//GO:0005488	protein binding//molecular_function//binding	K04402 growth arrest and DNA-damage-inducible protein | (RefSeq) GADD45B, GADD45BETA, MYD118; growth arrest and DNA damage inducible beta	http://www.genome.jp/dbget-bin/www_bget?hsa:4616
ENSG00000213020	ZNF611	19	52702813	52735073	-	7148	protein_coding	zinc finger protein 611 [Source:HGNC Symbol;Acc:HGNC:28766]	30	1	29	2	0	0	0.244944	0.00706171	0.222158	0.0138332	0	0	0.924163	32.2543	-4.93951	2.58666e-06	0.000332813	DOWN	--	--	--	--	--	--	1.88712	30.6627	-3.93209	2.88486e-05	0.00345545	DOWN	GO:0006355//GO:0006351//GO:0008152//GO:0006139//GO:0006725//GO:0006807//GO:0008150//GO:0009058//GO:0009059//GO:0009889//GO:0009987//GO:0010467//GO:0010468//GO:0010556//GO:0016070//GO:0018130//GO:0019219//GO:0019222//GO:0019438//GO:0031323//GO:0031326//GO:0032774//GO:0034641//GO:0034645//GO:0034654//GO:0043170//GO:0044237//GO:0044238//GO:0044249//GO:0044260//GO:0044271//GO:0046483//GO:0050789//GO:…	regulation of transcription, DNA-templated//transcription, DNA-templated//metabolic process//nucleobase-containing compound metabolic process//cellular aromatic compound metabolic process//nitrogen compound metabolic process//biological_process//biosynthetic process//macromolecule biosynthetic process//regulation of biosynthetic process//cellular process//gene expression//regulation of gene expre…	GO:0005622//GO:0005634//GO:0005575//GO:0005623//GO:0044464//GO:0043231//GO:0043226//GO:0043227//GO:0043229//GO:0044424	intracellular//nucleus//cellular_component//cell//cell part//intracellular membrane-bounded organelle//organelle//membrane-bounded organelle//intracellular organelle//intracellular part	GO:0003676//GO:0046872//GO:0003677//GO:0003700//GO:0003674//GO:0005488//GO:0097159//GO:1901363//GO:0043167//GO:0043169//GO:0001071	nucleic acid binding//metal ion binding//DNA binding//transcription factor activity, sequence-specific DNA binding//molecular_function//binding//organic cyclic compound binding//heterocyclic compound binding//ion binding//cation binding//nucleic acid binding transcription factor activity	--	--
ENSG00000133106	EPSTI1	13	42886388	42992271	-	4924	protein_coding	epithelial stromal interaction 1 [Source:HGNC Symbol;Acc:HGNC:16465]	30	1	20	0	1	2	0.355577	0.0102512	0.222413	0	0.00968757	0.0187716	0.924163	32.2543	-4.93951	2.58666e-06	0.000332813	DOWN	1.96664	1.01765	0.874982	1	1	FALSE	1.38778e-17	21.1482	-7.41285	1.95811e-05	0.00243879	DOWN	-//-	-//-	-//-	-//-	-//-	-//-	no KO assigned | (RefSeq) EPSTI1, BRESI1; epithelial stromal interaction 1	http://www.genome.jp/dbget-bin/www_bget?hsa:94240
ENSG00000156925	ZIC3	X	137566142	137577691	+	4136	protein_coding	Zic family member 3 [Source:HGNC Symbol;Acc:HGNC:12874]	329	85	373	85	71	56	4.64243	1.03737	4.9383	1.01605	0.818862	0.625743	79.0687	353.66	-2.15929	2.76932e-06	0.000354688	DOWN	55.1032	72.1551	-0.38813	0.451498	1	FALSE	80.3988	394.329	-2.29227	6.11697e-07	0.00011957	DOWN	GO:0006366//GO:0006351//GO:0006355//GO:0007275//GO:0030154//GO:0045893//GO:0007399//GO:0045944//GO:0001947//GO:0007368//GO:0035019//GO:0007389//GO:0009952//GO:0030324//GO:0035469//GO:0035545//GO:0071907//GO:0071910//GO:0008152//GO:0006139//GO:0006725//GO:0006807//GO:0008150//GO:0009058//GO:0009059//GO:0009987//GO:0010467//GO:0016070//GO:0018130//GO:0019438//GO:0032774//GO:0034641//GO:0034645//GO:…	transcription from RNA polymerase II promoter//transcription, DNA-templated//regulation of transcription, DNA-templated//multicellular organism development//cell differentiation//positive regulation of transcription, DNA-templated//nervous system development//positive regulation of transcription from RNA polymerase II promoter//heart looping//determination of left/right symmetry//somatic stem cel…	GO:0005634//GO:0005737//GO:0005654//GO:0005622//GO:0005575//GO:0005623//GO:0043231//GO:0043226//GO:0043227//GO:0043229//GO:0044424//GO:0044464//GO:0031974//GO:0031981//GO:0043233//GO:0044422//GO:0044428//GO:0044446//GO:0070013	nucleus//cytoplasm//nucleoplasm//intracellular//cellular_component//cell//intracellular membrane-bounded organelle//organelle//membrane-bounded organelle//intracellular organelle//intracellular part//cell part//membrane-enclosed lumen//nuclear lumen//organelle lumen//organelle part//nuclear part//intracellular organelle part//intracellular organelle lumen	GO:0003676//GO:0046872//GO:0003677//GO:0003700//GO:0043565//GO:0005515//GO:0000978//GO:0001077//GO:0000977//GO:0003674//GO:0005488//GO:0097159//GO:1901363//GO:0043167//GO:0043169//GO:0001071//GO:0000975//GO:0000976//GO:0000987//GO:0001012//GO:0001067//GO:0001159//GO:0003690//GO:0044212//GO:1990837//GO:0000981//GO:0000982//GO:0001228	nucleic acid binding//metal ion binding//DNA binding//transcription factor activity, sequence-specific DNA binding//sequence-specific DNA binding//protein binding//RNA polymerase II core promoter proximal region sequence-specific DNA binding//transcriptional activator activity, RNA polymerase II core promoter proximal region sequence-specific binding//RNA polymerase II regulatory region sequence-…	K18487 zinc finger protein ZIC 3 | (RefSeq) ZIC3, HTX, HTX1, VACTERLX, ZNF203; Zic family member 3	http://www.genome.jp/dbget-bin/www_bget?hsa:7547
ENSG00000213366	GSTM2	1	109668022	109709551	+	9116	protein_coding	glutathione S-transferase mu 2 [Source:HGNC Symbol;Acc:HGNC:4634]	136	30	144	17	19	19	0.870692	0.166116	0.864982	0.0921982	0.099422	0.0963247	27.9028	146.197	-2.38387	3.39895e-06	0.00043139	DOWN	18.6948	19.3101	-0.0462051	1	1	FALSE	16.0761	152.237	-3.2329	3.91607e-09	1.12341e-06	DOWN	GO:0008152//GO:0098869//GO:0010880//GO:0010881//GO:1901687//GO:0060315//GO:0071313//GO:0006749//GO:0055119//GO:0043651//GO:0018916//GO:0042178//GO:0070458//GO:0060316//GO:0014809//GO:0008150//GO:0009636//GO:0009987//GO:0042221//GO:0050896//GO:0098754//GO:1990748//GO:0051208//GO:0006810//GO:0006811//GO:0006812//GO:0006816//GO:0030001//GO:0006873//GO:0006874//GO:0006875//GO:0007204//GO:0010522//GO:…	metabolic process//cellular oxidant detoxification//regulation of release of sequestered calcium ion into cytosol by sarcoplasmic reticulum//regulation of cardiac muscle contraction by regulation of the release of sequestered calcium ion//glutathione derivative biosynthetic process//negative regulation of ryanodine-sensitive calcium-release channel activity//cellular response to caffeine//glutath…	GO:0005829//GO:0045171//GO:0005737//GO:0070062//GO:0016529//GO:0005622//GO:0005575//GO:0005623//GO:0044424//GO:0044444//GO:0044464//GO:0005576//GO:0044421//GO:0031982//GO:0043226//GO:0043227//GO:0043230//GO:1903561//GO:0005783//GO:0043231//GO:0012505//GO:0016528//GO:0043229	cytosol//intercellular bridge//cytoplasm//extracellular exosome//sarcoplasmic reticulum//intracellular//cellular_component//cell//intracellular part//cytoplasmic part//cell part//extracellular region//extracellular region part//vesicle//organelle//membrane-bounded organelle//extracellular organelle//extracellular vesicle//endoplasmic reticulum//intracellular membrane-bounded organelle//endomembra…	GO:0005515//GO:0004364//GO:0016740//GO:0042803//GO:0005102//GO:0019899//GO:0004602//GO:0043295//GO:0003674//GO:0005488//GO:0003824//GO:0016765//GO:0046983//GO:0042802//GO:0004601//GO:0016491//GO:0016209//GO:0016684//GO:0033218//GO:0042277//GO:0043167//GO:0043168//GO:0072341//GO:1900750//GO:1901681	protein binding//glutathione transferase activity//transferase activity//protein homodimerization activity//receptor binding//enzyme binding//glutathione peroxidase activity//glutathione binding//molecular_function//binding//catalytic activity//transferase activity, transferring alkyl or aryl (other than methyl) groups//protein dimerization activity//identical protein binding//peroxidase activity…	no KO assigned | (RefSeq) endogenous retrovirus group K member 19 Pol protein	http://www.genome.jp/dbget-bin/www_bget?hsa:105376906
ENSG00000165379	LRFN5	14	41607570	41904549	+	6140	protein_coding	leucine rich repeat and fibronectin type III domain containing 5 [Source:HGNC Symbol;Acc:HGNC:20360]	24	0	26	1	0	0	0.228125	0	0.231875	0.00805211	0	0	1.38778e-17	25.8047	-7.69993	3.60565e-06	0.000452224	DOWN	--	--	--	--	--	--	0.941183	27.4912	-4.68859	1.57535e-05	0.00202479	DOWN	-//-	-//-	GO:0016020//GO:0016021//GO:0005615//GO:0005578//GO:0009986//GO:0005575//GO:0031224//GO:0044425//GO:0005576//GO:0044421//GO:0031012//GO:0005623//GO:0044464	membrane//integral component of membrane//extracellular space//proteinaceous extracellular matrix//cell surface//cellular_component//intrinsic component of membrane//membrane part//extracellular region//extracellular region part//extracellular matrix//cell//cell part	GO:0005515//GO:0003674//GO:0005488	protein binding//molecular_function//binding	K16358 leucine-rich repeat and fibronectin type-III domain-containing protein 5 | (RefSeq) LRFN5, C14orf146, FIGLER8, SALM5; leucine rich repeat and fibronectin type III domain containing 5	http://www.genome.jp/dbget-bin/www_bget?hsa:145581
ENSG00000206129	AC006305.1	18	56003613	56191262	-	3011	lincRNA	--	29	1	31	1	0	2	0.562105	0.0167642	0.563768	0.0164198	0	0.0306978	0.924163	31.1794	-4.8908	3.67596e-06	0.000452224	DOWN	1.96664	1.38778e-17	4.06576	0.509804	1	FALSE	0.941183	32.777	-4.94129	2.58666e-06	0.000438611	DOWN	-//-	-//-	-//-	-//-	-//-	-//-	K17985 activating molecule in BECN1-regulated autophagy protein 1 | (RefSeq) AMBRA1, DCAF3, WDR94; autophagy and beclin 1 regulator 1	http://www.genome.jp/dbget-bin/www_bget?hsa:55626
ENSG00000111331	OAS3	12	112938352	112973249	+	8251	protein_coding	2'-5'-oligoadenylate synthetase 3 [Source:HGNC Symbol;Acc:HGNC:8088]	29	1	30	0	1	0	0.205126	0.00611769	0.199097	0	0.00578131	0	0.924163	31.1794	-4.8908	3.67596e-06	0.000452224	DOWN	--	--	--	--	--	--	1.38778e-17	31.7199	-7.99499	3.47842e-07	7.30676e-05	DOWN	GO:0006955//GO:0051607//GO:0002376//GO:0045087//GO:0009615//GO:0045071//GO:0006139//GO:0060333//GO:0060337//GO:0060700//GO:0008150//GO:0050896//GO:0002252//GO:0006952//GO:0006950//GO:0016032//GO:0009605//GO:0009607//GO:0051707//GO:0009987//GO:0044403//GO:0043207//GO:0044419//GO:0044764//GO:0051704//GO:0098542//GO:0019079//GO:0019058//GO:0043900//GO:0043901//GO:0043903//GO:0045069//GO:0048519//GO:…	immune response//defense response to virus//immune system process//innate immune response//response to virus//negative regulation of viral genome replication//nucleobase-containing compound metabolic process//interferon-gamma-mediated signaling pathway//type I interferon signaling pathway//regulation of ribonuclease activity//biological_process//response to stimulus//immune effector process//defe…	GO:0005634//GO:0005737//GO:0005829//GO:0005654//GO:0005886//GO:0005615//GO:0043231//GO:0005622//GO:0005575//GO:0005623//GO:0043226//GO:0043227//GO:0043229//GO:0044424//GO:0044464//GO:0044444//GO:0031974//GO:0031981//GO:0043233//GO:0044422//GO:0044428//GO:0044446//GO:0070013//GO:0016020//GO:0071944//GO:0005576//GO:0044421	nucleus//cytoplasm//cytosol//nucleoplasm//plasma membrane//extracellular space//intracellular membrane-bounded organelle//intracellular//cellular_component//cell//organelle//membrane-bounded organelle//intracellular organelle//intracellular part//cell part//cytoplasmic part//membrane-enclosed lumen//nuclear lumen//organelle lumen//organelle part//nuclear part//intracellular organelle part//intrac…	GO:0005524//GO:0003723//GO:0016740//GO:0016779//GO:0003725//GO:0046872//GO:0000166//GO:0005515//GO:0001730//GO:0003674//GO:0005488//GO:0017076//GO:0030554//GO:0032553//GO:0032555//GO:0032559//GO:0035639//GO:0036094//GO:0043167//GO:0043168//GO:0097159//GO:0097367//GO:1901265//GO:1901363//GO:0003676//GO:0003824//GO:0016772//GO:0043169//GO:0070566	ATP binding//RNA binding//transferase activity//nucleotidyltransferase activity//double-stranded RNA binding//metal ion binding//nucleotide binding//protein binding//2'-5'-oligoadenylate synthetase activity//molecular_function//binding//purine nucleotide binding//adenyl nucleotide binding//ribonucleotide binding//purine ribonucleotide binding//adenyl ribonucleotide binding//purine ribonucleoside …	K14216 2'-5'-oligoadenylate synthetase [EC:2.7.7.84] | (RefSeq) OAS3, p100, p100OAS; 2'-5'-oligoadenylate synthetase 3	http://www.genome.jp/dbget-bin/www_bget?hsa:4940
ENSG00000130066	SAT1	X	23783173	23786226	+	2498	protein_coding	spermidine/spermine N1-acetyltransferase 1 [Source:HGNC Symbol;Acc:HGNC:10540]	4204	18996	5162	22942	8297	7507	98.2201	383.852	113.155	454.064	158.439	138.887	17671.8	4519.03	1.96733	3.772e-06	0.000461785	UP	7386.96	8431.82	-0.190859	0.642612	1	FALSE	21701.3	5457.12	1.99155	2.89966e-06	0.000486525	UP	GO:0001525//GO:0006595//GO:0006596//GO:0006598//GO:0009447//GO:0032918//GO:0042127//GO:0046208//GO:0001568//GO:0001944//GO:0007275//GO:0009653//GO:0008150//GO:0048646//GO:0032501//GO:0032502//GO:0044699//GO:0044707//GO:0044767//GO:0048514//GO:0048731//GO:0048856//GO:0072358//GO:0072359//GO:0008152//GO:0006576//GO:0006807//GO:0009308//GO:0009987//GO:0034641//GO:0044106//GO:0044237//GO:0071704//GO:…	angiogenesis//polyamine metabolic process//polyamine biosynthetic process//polyamine catabolic process//putrescine catabolic process//spermidine acetylation//regulation of cell proliferation//spermine catabolic process//blood vessel development//vasculature development//multicellular organism development//anatomical structure morphogenesis//biological_process//anatomical structure formation invol…	GO:0005737//GO:0005829//GO:0005622//GO:0005575//GO:0005623//GO:0044424//GO:0044464//GO:0044444	cytoplasm//cytosol//intracellular//cellular_component//cell//intracellular part//cell part//cytoplasmic part	GO:0005515//GO:0004145//GO:0008080//GO:0016740//GO:0016746//GO:0042802//GO:0019809//GO:0003674//GO:0005488//GO:0003824//GO:0016407//GO:0016410//GO:0016747//GO:0019808//GO:0043167//GO:0043169//GO:0070405	protein binding//diamine N-acetyltransferase activity//N-acetyltransferase activity//transferase activity//transferase activity, transferring acyl groups//identical protein binding//spermidine binding//molecular_function//binding//catalytic activity//acetyltransferase activity//N-acyltransferase activity//transferase activity, transferring acyl groups other than amino-acyl groups//polyamine bindi…	K00657 diamine N-acetyltransferase [EC:2.3.1.57] | (RefSeq) SAT1, DC21, KFSD, KFSDX, SAT, SSAT, SSAT-1; spermidine/spermine N1-acetyltransferase 1	http://www.genome.jp/dbget-bin/www_bget?hsa:6303
ENSG00000198736	MSRB1	16	1938210	1943326	-	2157	protein_coding	methionine sulfoxide reductase B1 [Source:HGNC Symbol;Acc:HGNC:14133]	1125	323	853	317	515	735	30.4391	7.55869	21.6545	7.26586	11.3891	15.748	300.477	1209.31	-2.00837	3.78661e-06	0.000461785	DOWN	723.246	523.37	0.466568	0.267575	1	FALSE	299.853	901.771	-1.58808	0.000230539	0.0184973	DOWN	GO:0055114//GO:0006979//GO:0030091//GO:0002376//GO:0045087//GO:0030041//GO:0008152//GO:0008150//GO:0044699//GO:0044710//GO:0006950//GO:0050896//GO:0009987//GO:0019538//GO:0043170//GO:0044237//GO:0044238//GO:0044260//GO:0044267//GO:0071704//GO:0006952//GO:0006955//GO:0030036//GO:0007010//GO:0006461//GO:0006996//GO:0007015//GO:0008154//GO:0022607//GO:0016043//GO:0030029//GO:0034622//GO:0043623//GO:…	oxidation-reduction process//response to oxidative stress//protein repair//immune system process//innate immune response//actin filament polymerization//metabolic process//biological_process//single-organism process//single-organism metabolic process//response to stress//response to stimulus//cellular process//protein metabolic process//macromolecule metabolic process//cellular metabolic process/…	GO:0005634//GO:0005737//GO:0005856//GO:0005829//GO:0005575//GO:0015629//GO:0005654//GO:0005622//GO:0005623//GO:0043231//GO:0043226//GO:0043227//GO:0043229//GO:0044424//GO:0044464//GO:0043228//GO:0043232//GO:0044444//GO:0031974//GO:0031981//GO:0043233//GO:0044422//GO:0044428//GO:0044446//GO:0070013	nucleus//cytoplasm//cytoskeleton//cytosol//cellular_component//actin cytoskeleton//nucleoplasm//intracellular//cell//intracellular membrane-bounded organelle//organelle//membrane-bounded organelle//intracellular organelle//intracellular part//cell part//non-membrane-bounded organelle//intracellular non-membrane-bounded organelle//cytoplasmic part//membrane-enclosed lumen//nuclear lumen//organelle…	GO:0033743//GO:0016671//GO:0046872//GO:0016491//GO:0003779//GO:0008270//GO:0033745//GO:0070191//GO:0003674//GO:0003824//GO:0016667//GO:0005488//GO:0043167//GO:0043169//GO:0005515//GO:0008092//GO:0046914	peptide-methionine (R)-S-oxide reductase activity//oxidoreductase activity, acting on a sulfur group of donors, disulfide as acceptor//metal ion binding//oxidoreductase activity//actin binding//zinc ion binding//L-methionine-(R)-S-oxide reductase activity//methionine-R-sulfoxide reductase activity//molecular_function//catalytic activity//oxidoreductase activity, acting on a sulfur group of donors…	K07305 peptide-methionine (R)-S-oxide reductase [EC:1.8.4.12] | (RefSeq) MSRB1, HSPC270, SELR, SELX, SEPX1, SepR; methionine sulfoxide reductase B1	http://www.genome.jp/dbget-bin/www_bget?hsa:51734
ENSG00000149970	CNKSR2	X	21372801	21654695	+	31865	protein_coding	connector enhancer of kinase suppressor of Ras 2 [Source:HGNC Symbol;Acc:HGNC:19701]	3	44	6	52	48	49	0.00549462	0.0697	0.0103107	0.0806803	0.0718556	0.0710674	40.9268	3.23114	3.61563	3.889e-06	0.000470184	UP	48.2152	48.7813	-0.0167186	1	1	FALSE	49.1834	6.34782	2.93061	3.64545e-05	0.00418824	UP	GO:0009966//GO:0007165//GO:0007154//GO:0008150//GO:0009987//GO:0010646//GO:0023052//GO:0023051//GO:0044699//GO:0044700//GO:0048583//GO:0050789//GO:0050794//GO:0050896//GO:0051716//GO:0065007	regulation of signal transduction//signal transduction//cell communication//biological_process//cellular process//regulation of cell communication//signaling//regulation of signaling//single-organism process//single organism signaling//regulation of response to stimulus//regulation of biological process//regulation of cellular process//response to stimulus//cellular response to stimulus//biologic…	GO:0016020//GO:0005737//GO:0070062//GO:0014069//GO:0043005//GO:0043025//GO:0045211//GO:0005575//GO:0005622//GO:0005623//GO:0044424//GO:0044464//GO:0005576//GO:0031982//GO:0043226//GO:0043227//GO:0043230//GO:0044421//GO:1903561//GO:0032279//GO:0044456//GO:0045202//GO:0098794//GO:0098984//GO:0099572//GO:0042995//GO:0097458//GO:0120025//GO:0036477//GO:0044297//GO:0005886//GO:0044425//GO:0044459//GO:…	membrane//cytoplasm//extracellular exosome//postsynaptic density//neuron projection//neuronal cell body//postsynaptic membrane//cellular_component//intracellular//cell//intracellular part//cell part//extracellular region//vesicle//organelle//membrane-bounded organelle//extracellular organelle//extracellular region part//extracellular vesicle//asymmetric synapse//synapse part//synapse//postsynapse…	GO:0005515//GO:0042802//GO:0003674//GO:0005488	protein binding//identical protein binding//molecular_function//binding	K17536 connector enhancer of kinase suppressor of Ras 2 | (RefSeq) CNKSR2, CNK2, KSR2, MAGUIN; connector enhancer of kinase suppressor of Ras 2	http://www.genome.jp/dbget-bin/www_bget?hsa:22866
ENSG00000174599	TRAM1L1	4	117083554	117085576	-	2023	protein_coding	translocation associated membrane protein 1 like 1 [Source:HGNC Symbol;Acc:HGNC:28371]	39	3	45	5	7	4	1.12512	0.0748548	1.21805	0.122195	0.165058	0.0913803	2.7848	41.9287	-3.85017	3.889e-06	0.000470184	DOWN	3.93467	7.11512	-0.833893	0.588481	1	FALSE	4.72496	47.5774	-3.29654	8.67405e-06	0.00126506	DOWN	GO:0015031//GO:0008104//GO:0006810//GO:0008150//GO:0015833//GO:0033036//GO:0042886//GO:0045184//GO:0051179//GO:0051234//GO:0071702//GO:0071705	protein transport//protein localization//transport//biological_process//peptide transport//macromolecule localization//amide transport//establishment of protein localization//localization//establishment of localization//organic substance transport//nitrogen compound transport	GO:0016021//GO:0016020//GO:0005783//GO:0005789//GO:0005575//GO:0031224//GO:0044425//GO:0005622//GO:0005623//GO:0005737//GO:0043231//GO:0012505//GO:0043226//GO:0043227//GO:0043229//GO:0044424//GO:0044444//GO:0044464//GO:0042175//GO:0044422//GO:0044432//GO:0044446	integral component of membrane//membrane//endoplasmic reticulum//endoplasmic reticulum membrane//cellular_component//intrinsic component of membrane//membrane part//intracellular//cell//cytoplasm//intracellular membrane-bounded organelle//endomembrane system//organelle//membrane-bounded organelle//intracellular organelle//intracellular part//cytoplasmic part//cell part//nuclear outer membrane-end…	-//-	-//-	no KO assigned | (RefSeq) TRAM1L1; translocation associated membrane protein 1-like 1	http://www.genome.jp/dbget-bin/www_bget?hsa:133022
ENSG00000230910	AL391807.1	6	68629962	68635027	-	2948	antisense	--	34	2	58	2	10	6	0.673103	0.034245	1.07733	0.0335414	0.16181	0.0940616	1.85447	36.554	-4.2073	4.01499e-06	0.000483333	DOWN	5.9027	10.1639	-0.770888	0.516292	1	FALSE	1.88712	61.3206	-4.92916	3.95117e-09	1.12341e-06	DOWN	-//-	-//-	-//-	-//-	-//-	-//-	--	--
ENSG00000271781	AC026740.1	5	675826	676616	+	791	antisense	--	151	36	156	44	133	335	11.1412	2.29731	10.7993	2.75014	8.02063	19.573	33.4845	162.321	-2.27273	4.80914e-06	0.000569163	DOWN	329.642	135.163	1.28544	0.003615	0.617508	FALSE	41.616	164.923	-1.98316	4.1481e-05	0.00468919	DOWN	-//-	-//-	-//-	-//-	-//-	-//-	--	--
ENSG00000162882	HAAO	2	42767089	42792593	-	2726	protein_coding	3-hydroxyanthranilate 3,4-dioxygenase [Source:HGNC Symbol;Acc:HGNC:4796]	28	1	35	3	9	2	0.599463	0.0185169	0.703058	0.0544093	0.157489	0.0339073	0.924163	30.1044	-4.84038	5.24925e-06	0.000616052	DOWN	1.96664	9.14761	-2.14719	0.0947168	1	FALSE	2.83307	37.0057	-3.6475	1.25995e-05	0.00170859	DOWN	GO:0055114//GO:0009435//GO:0019363//GO:0022900//GO:0006569//GO:0010043//GO:0019805//GO:0046686//GO:0070050//GO:0008152//GO:0008150//GO:0044699//GO:0044710//GO:0006139//GO:0006725//GO:0006732//GO:0006733//GO:0006753//GO:0006793//GO:0006796//GO:0006807//GO:0009058//GO:0009108//GO:0009117//GO:0009165//GO:0009987//GO:0018130//GO:0019359//GO:0019362//GO:0019438//GO:0019637//GO:0019674//GO:0034641//GO:…	oxidation-reduction process//NAD biosynthetic process//pyridine nucleotide biosynthetic process//electron transport chain//tryptophan catabolic process//response to zinc ion//quinolinate biosynthetic process//response to cadmium ion//neuron cellular homeostasis//metabolic process//biological_process//single-organism process//single-organism metabolic process//nucleobase-containing compound metabo…	GO:0005737//GO:0005829//GO:0070062//GO:0005622//GO:0005575//GO:0005623//GO:0044424//GO:0044464//GO:0044444//GO:0005576//GO:0031982//GO:0043226//GO:0043227//GO:0043230//GO:0044421//GO:1903561	cytoplasm//cytosol//extracellular exosome//intracellular//cellular_component//cell//intracellular part//cell part//cytoplasmic part//extracellular region//vesicle//organelle//membrane-bounded organelle//extracellular organelle//extracellular region part//extracellular vesicle	GO:0046872//GO:0005506//GO:0000334//GO:0016491//GO:0005515//GO:0051213//GO:0009055//GO:0008198//GO:0003674//GO:0005488//GO:0043167//GO:0043169//GO:0046914//GO:0003824//GO:0016701//GO:0016702	metal ion binding//iron ion binding//3-hydroxyanthranilate 3,4-dioxygenase activity//oxidoreductase activity//protein binding//dioxygenase activity//electron carrier activity//ferrous iron binding//molecular_function//binding//ion binding//cation binding//transition metal ion binding//catalytic activity//oxidoreductase activity, acting on single donors with incorporation of molecular oxygen//oxid…	K00452 3-hydroxyanthranilate 3,4-dioxygenase [EC:1.13.11.6] | (RefSeq) HAAO, 3-HAO, HAO; 3-hydroxyanthranilate 3,4-dioxygenase	http://www.genome.jp/dbget-bin/www_bget?hsa:23498
ENSG00000166963	MAP1A	15	43510958	43531620	+	10629	protein_coding	microtubule associated protein 1A [Source:HGNC Symbol;Acc:HGNC:6835]	243	64	255	54	109	140	1.33427	0.303936	1.3137	0.251177	0.489178	0.608729	59.5326	261.216	-2.13098	5.33452e-06	0.00062345	DOWN	137.76	110.773	0.314271	0.501625	1	FALSE	51.0752	269.583	-2.39703	5.21292e-07	0.00010481	DOWN	GO:0000226//GO:0007017//GO:0007010//GO:0006996//GO:0008150//GO:0009987//GO:0016043//GO:0071840	microtubule cytoskeleton organization//microtubule-based process//cytoskeleton organization//organelle organization//biological_process//cellular process//cellular component organization//cellular component organization or biogenesis	GO:0005874//GO:0005737//GO:0005856//GO:0005875//GO:0005622//GO:0005575//GO:0005623//GO:0015630//GO:0043226//GO:0043228//GO:0043229//GO:0043232//GO:0044422//GO:0044424//GO:0044430//GO:0044446//GO:0044464//GO:0099080//GO:0099081//GO:0099512//GO:0099513//GO:0032991//GO:0043234	microtubule//cytoplasm//cytoskeleton//microtubule associated complex//intracellular//cellular_component//cell//microtubule cytoskeleton//organelle//non-membrane-bounded organelle//intracellular organelle//intracellular non-membrane-bounded organelle//organelle part//intracellular part//cytoskeletal part//intracellular organelle part//cell part//supramolecular complex//supramolecular polymer//supr…	GO:0008017//GO:0005515//GO:0005198//GO:0003674//GO:0005488//GO:0008092//GO:0015631	microtubule binding//protein binding//structural molecule activity//molecular_function//binding//cytoskeletal protein binding//tubulin binding	K10429 microtubule-associated protein 1 | (RefSeq) MAP1A, MAP1L, MTAP1A; microtubule associated protein 1A	http://www.genome.jp/dbget-bin/www_bget?hsa:4130
ENSG00000158815	FGF17	8	22042398	22048809	+	3287	protein_coding	fibroblast growth factor 17 [Source:HGNC Symbol;Acc:HGNC:3673]	56	9	64	12	11	20	0.994302	0.138209	1.06618	0.180493	0.159634	0.281202	8.36663	60.2026	-2.82759	7.67894e-06	0.000844654	DOWN	19.6789	11.1801	0.80908	0.258093	1	FALSE	11.3465	67.6636	-2.56233	1.92024e-05	0.00241299	DOWN	GO:0008543//GO:0018108//GO:0010469//GO:0065009//GO:0007275//GO:0036092//GO:0046854//GO:0000165//GO:0007399//GO:0007165//GO:0007267//GO:0051897//GO:0008284//GO:0007169//GO:0007154//GO:0007166//GO:0007167//GO:0008150//GO:0009719//GO:0009987//GO:0010033//GO:0023052//GO:0070887//GO:0042221//GO:0044344//GO:0044699//GO:0044700//GO:0050789//GO:0050794//GO:0050896//GO:0051716//GO:0070848//GO:0065007//GO:…	fibroblast growth factor receptor signaling pathway//peptidyl-tyrosine phosphorylation//regulation of receptor activity//regulation of molecular function//multicellular organism development//phosphatidylinositol-3-phosphate biosynthetic process//phosphatidylinositol phosphorylation//MAPK cascade//nervous system development//signal transduction//cell-cell signaling//positive regulation of protein …	GO:0005576//GO:0005622//GO:0005615//GO:0005575//GO:0005623//GO:0044464//GO:0044421	extracellular region//intracellular//extracellular space//cellular_component//cell//cell part//extracellular region part	GO:0008083//GO:0005104//GO:0046934//GO:0005088//GO:0016303//GO:0004713//GO:0005111//GO:0005105//GO:0005515//GO:0003674//GO:0005102//GO:0005488//GO:0070851//GO:0003824//GO:0052813//GO:0016301//GO:0016740//GO:0016772//GO:0016773//GO:0035004//GO:0005085//GO:0098772//GO:0052742//GO:0004672	growth factor activity//fibroblast growth factor receptor binding//phosphatidylinositol-4,5-bisphosphate 3-kinase activity//Ras guanyl-nucleotide exchange factor activity//1-phosphatidylinositol-3-kinase activity//protein tyrosine kinase activity//type 2 fibroblast growth factor receptor binding//type 1 fibroblast growth factor receptor binding//protein binding//molecular_function//receptor bindi…	K04358 fibroblast growth factor | (RefSeq) FGF17, FGF-13, FGF-17, HH20; fibroblast growth factor 17	http://www.genome.jp/dbget-bin/www_bget?hsa:8822
ENSG00000100206	DMC1	22	38518949	38570286	-	3524	protein_coding	DNA meiotic recombinase 1 [Source:HGNC Symbol;Acc:HGNC:2927]	128	31	158	31	28	41	2.11985	0.444038	2.45511	0.434914	0.379014	0.537696	28.833	137.598	-2.24939	8.25406e-06	0.000883207	DOWN	40.3431	28.4563	0.501828	0.385867	1	FALSE	29.319	167.038	-2.50495	7.08875e-07	0.00013761	DOWN	GO:0006281//GO:0007131//GO:0006259//GO:0007049//GO:0051321//GO:0006312//GO:0007283//GO:0010212//GO:0042148//GO:0007292//GO:0070192//GO:0000730//GO:0001541//GO:0001556//GO:0007129//GO:0007141//GO:0007276//GO:0007286//GO:0008152//GO:0006139//GO:0006725//GO:0006807//GO:0006950//GO:0006974//GO:0008150//GO:0009987//GO:0033554//GO:0034641//GO:0043170//GO:0044237//GO:0044238//GO:0044260//GO:0046483//GO:…	DNA repair//reciprocal meiotic recombination//DNA metabolic process//cell cycle//meiotic cell cycle//mitotic recombination//spermatogenesis//response to ionizing radiation//strand invasion//female gamete generation//chromosome organization involved in meiotic cell cycle//DNA recombinase assembly//ovarian follicle development//oocyte maturation//synapsis//male meiosis I//gamete generation//spermat…	GO:0005634//GO:0005694//GO:0005654//GO:0000794//GO:0000781//GO:0005622//GO:0005575//GO:0005623//GO:0043231//GO:0043226//GO:0043227//GO:0043229//GO:0044424//GO:0044464//GO:0043228//GO:0043232//GO:0031974//GO:0031981//GO:0043233//GO:0044422//GO:0044428//GO:0044446//GO:0070013//GO:0000228//GO:0000793//GO:0044427//GO:0098687	nucleus//chromosome//nucleoplasm//condensed nuclear chromosome//chromosome, telomeric region//intracellular//cellular_component//cell//intracellular membrane-bounded organelle//organelle//membrane-bounded organelle//intracellular organelle//intracellular part//cell part//non-membrane-bounded organelle//intracellular non-membrane-bounded organelle//membrane-enclosed lumen//nuclear lumen//organelle…	GO:0003677//GO:0005524//GO:0000166//GO:0008094//GO:0005515//GO:0003690//GO:0003697//GO:0004520//GO:0000150//GO:0000400//GO:0003674//GO:0003676//GO:0005488//GO:0097159//GO:1901363//GO:0017076//GO:0030554//GO:0032553//GO:0032555//GO:0032559//GO:0035639//GO:0036094//GO:0043167//GO:0043168//GO:0097367//GO:1901265//GO:0042623//GO:0003824//GO:0017111//GO:0016887//GO:0016462//GO:0016787//GO:0016817//GO:…	DNA binding//ATP binding//nucleotide binding//DNA-dependent ATPase activity//protein binding//double-stranded DNA binding//single-stranded DNA binding//endodeoxyribonuclease activity//recombinase activity//four-way junction DNA binding//molecular_function//nucleic acid binding//binding//organic cyclic compound binding//heterocyclic compound binding//purine nucleotide binding//adenyl nucleotide bi…	--	--
ENSG00000196653	ZNF502	3	44712643	44723831	+	3273	protein_coding	zinc finger protein 502 [Source:HGNC Symbol;Acc:HGNC:23718]	22	0	34	0	0	0	0.39229	0	0.568829	0	0	0	1.38778e-17	23.6548	-7.57503	8.28134e-06	0.000883207	DOWN	--	--	--	--	--	--	1.38778e-17	35.9485	-8.1749	5.79163e-08	1.35852e-05	DOWN	GO:0006351//GO:0006355//GO:0044794//GO:0044791//GO:0008152//GO:0006139//GO:0006725//GO:0006807//GO:0008150//GO:0009058//GO:0009059//GO:0009987//GO:0010467//GO:0016070//GO:0018130//GO:0019438//GO:0032774//GO:0034641//GO:0034645//GO:0034654//GO:0043170//GO:0044237//GO:0044238//GO:0044249//GO:0044260//GO:0044271//GO:0046483//GO:0071704//GO:0090304//GO:0097659//GO:1901360//GO:1901362//GO:1901576//GO:…	transcription, DNA-templated//regulation of transcription, DNA-templated//positive regulation by host of viral process//positive regulation by host of viral release from host cell//metabolic process//nucleobase-containing compound metabolic process//cellular aromatic compound metabolic process//nitrogen compound metabolic process//biological_process//biosynthetic process//macromolecule biosynthet…	GO:0005634//GO:0005622//GO:0005575//GO:0005623//GO:0043231//GO:0043226//GO:0043227//GO:0043229//GO:0044424//GO:0044464	nucleus//intracellular//cellular_component//cell//intracellular membrane-bounded organelle//organelle//membrane-bounded organelle//intracellular organelle//intracellular part//cell part	GO:0003676//GO:0046872//GO:0003677//GO:0005515//GO:0003674//GO:0005488//GO:0097159//GO:1901363//GO:0043167//GO:0043169	nucleic acid binding//metal ion binding//DNA binding//protein binding//molecular_function//binding//organic cyclic compound binding//heterocyclic compound binding//ion binding//cation binding	no KO assigned | (RefSeq) ZNF502; zinc finger protein 502	http://www.genome.jp/dbget-bin/www_bget?hsa:91392
ENSG00000154162	CDH12	5	21750673	22853622	-	5928	protein_coding	cadherin 12 [Source:HGNC Symbol;Acc:HGNC:1751]	22	0	18	0	2	2	0.216593	0	0.16627	0	0.0160937	0.0155923	1.38778e-17	23.6548	-7.57503	8.28134e-06	0.000883207	DOWN	1.96664	2.0339	-0.0437735	1	1	FALSE	1.38778e-17	19.0338	-7.26179	4.77659e-05	0.00527261	DOWN	GO:0007156//GO:0007155//GO:0034332//GO:0008150//GO:0022610//GO:0098609//GO:0098742//GO:0009987//GO:0016043//GO:0034330//GO:0044699//GO:0044763//GO:0045216//GO:0071840	homophilic cell adhesion via plasma membrane adhesion molecules//cell adhesion//adherens junction organization//biological_process//biological adhesion//cell-cell adhesion//cell-cell adhesion via plasma-membrane adhesion molecules//cellular process//cellular component organization//cell junction organization//single-organism process//single-organism cellular process//cell-cell junction organizati…	GO:0005886//GO:0016020//GO:0016021//GO:0005575//GO:0005623//GO:0044464//GO:0071944//GO:0031224//GO:0044425	plasma membrane//membrane//integral component of membrane//cellular_component//cell//cell part//cell periphery//intrinsic component of membrane//membrane part	GO:0005509//GO:0046872//GO:0003674//GO:0005488//GO:0043167//GO:0043169	calcium ion binding//metal ion binding//molecular_function//binding//ion binding//cation binding	no KO assigned | (RefSeq) putative uncharacterized protein encoded by LINC00596	http://www.genome.jp/dbget-bin/www_bget?hsa:105371063
ENSG00000225492	GBP1P1	1	89407679	89426243	+	2352	transcribed_unprocessed_pseudogene	guanylate binding protein 1 pseudogene 1 [Source:HGNC Symbol;Acc:HGNC:39561]	22	0	18	1	1	0	0.545903	0	0.419068	0.0210204	0.0202813	0	1.38778e-17	23.6548	-7.57503	8.28134e-06	0.000883207	DOWN	--	--	--	--	--	--	0.941183	19.0338	-4.16097	0.000376589	0.0267683	DOWN	-//-	-//-	-//-	-//-	-//-	-//-	K20899 guanylate-binding protein 1/3/4/7 | (RefSeq) GBP1; guanylate binding protein 1	http://www.genome.jp/dbget-bin/www_bget?hsa:2633
ENSG00000073464	CLCN4	X	10156945	10237660	+	6789	protein_coding	chloride voltage-gated channel 4 [Source:HGNC Symbol;Acc:HGNC:2022]	22	0	14	0	0	0	0.189124	0	0.11292	0	0	0	1.38778e-17	23.6548	-7.57503	8.28134e-06	0.000883207	DOWN	--	--	--	--	--	--	1.38778e-17	14.8052	-6.90191	0.000315208	0.0231257	DOWN	GO:0055085//GO:0006821//GO:0006811//GO:1902476//GO:0034220//GO:0006810//GO:0008150//GO:0051179//GO:0051234//GO:0006820//GO:0015698//GO:0098656//GO:0098660//GO:0098661	transmembrane transport//chloride transport//ion transport//chloride transmembrane transport//ion transmembrane transport//transport//biological_process//localization//establishment of localization//anion transport//inorganic anion transport//anion transmembrane transport//inorganic ion transmembrane transport//inorganic anion transmembrane transport	GO:0016020//GO:0016021//GO:0005783//GO:0005789//GO:0005887//GO:0005768//GO:0031902//GO:0031901//GO:0010008//GO:0005575//GO:0031224//GO:0044425//GO:0005622//GO:0005623//GO:0005737//GO:0043231//GO:0012505//GO:0043226//GO:0043227//GO:0043229//GO:0044424//GO:0044444//GO:0044464//GO:0042175//GO:0044422//GO:0044432//GO:0044446//GO:0005886//GO:0031226//GO:0044459//GO:0071944//GO:0031410//GO:0031982//GO:…	membrane//integral component of membrane//endoplasmic reticulum//endoplasmic reticulum membrane//integral component of plasma membrane//endosome//late endosome membrane//early endosome membrane//endosome membrane//cellular_component//intrinsic component of membrane//membrane part//intracellular//cell//cytoplasm//intracellular membrane-bounded organelle//endomembrane system//organelle//membrane-bo…	GO:0005247//GO:0000166//GO:0005524//GO:0015297//GO:0005254//GO:0003674//GO:0005215//GO:0005216//GO:0005244//GO:0005253//GO:0022857//GO:0008308//GO:0008509//GO:0015075//GO:0015103//GO:0015108//GO:0015267//GO:0022803//GO:0022891//GO:0022832//GO:0022836//GO:0022838//GO:0022892//GO:0005488//GO:0036094//GO:0097159//GO:1901265//GO:1901363//GO:0017076//GO:0030554//GO:0032553//GO:0032555//GO:0032559//GO:…	voltage-gated chloride channel activity//nucleotide binding//ATP binding//antiporter activity//chloride channel activity//molecular_function//transporter activity//ion channel activity//voltage-gated ion channel activity//anion channel activity//transmembrane transporter activity//voltage-gated anion channel activity//anion transmembrane transporter activity//ion transmembrane transporter activit…	K05012 chloride channel 3/4/5 | (RefSeq) CLCN4, CLC4, ClC-4, ClC-4A, MRX15, MRX49; chloride voltage-gated channel 4	http://www.genome.jp/dbget-bin/www_bget?hsa:1183
ENSG00000144619	CNTN4	3	2098813	3057956	+	9120	protein_coding	contactin 4 [Source:HGNC Symbol;Acc:HGNC:2174]	14	93	9	76	51	49	0.0895908	0.514733	0.0540377	0.412	0.266752	0.248307	86.511	15.0553	2.51348	8.68317e-06	0.000922554	UP	48.2152	51.8301	-0.103965	0.863189	1	FALSE	71.8855	9.51932	2.90129	3.73139e-06	0.000596768	UP	GO:0007155//GO:0007411//GO:0007399//GO:0007409//GO:0006501//GO:0007420//GO:0045665//GO:0048167//GO:0031175//GO:0007158//GO:0007413//GO:0008150//GO:0022610//GO:0000902//GO:0000904//GO:0006928//GO:0006935//GO:0007275//GO:0009653//GO:0009605//GO:0009987//GO:0016043//GO:0022008//GO:0030030//GO:0030154//GO:0030182//GO:0032501//GO:0032502//GO:0032989//GO:0032990//GO:0040011//GO:0042221//GO:0042330//GO:…	cell adhesion//axon guidance//nervous system development//axonogenesis//C-terminal protein lipidation//brain development//negative regulation of neuron differentiation//regulation of synaptic plasticity//neuron projection development//neuron cell-cell adhesion//axonal fasciculation//biological_process//biological adhesion//cell morphogenesis//cell morphogenesis involved in differentiation//moveme…	GO:0016020//GO:0005886//GO:0005576//GO:0031225//GO:0030424//GO:0005575//GO:0005623//GO:0044464//GO:0071944//GO:0031224//GO:0044425//GO:0043005//GO:0042995//GO:0097458//GO:0120025	membrane//plasma membrane//extracellular region//anchored component of membrane//axon//cellular_component//cell//cell part//cell periphery//intrinsic component of membrane//membrane part//neuron projection//cell projection//neuron part//plasma membrane bounded cell projection	GO:0005515//GO:0003674//GO:0005488	protein binding//molecular_function//binding	K06762 contactin 4 | (RefSeq) CNTN4, AXCAM, BIG-2; contactin 4	http://www.genome.jp/dbget-bin/www_bget?hsa:152330
ENSG00000162733	DDR2	1	162631373	162787400	+	10730	protein_coding	discoidin domain receptor tyrosine kinase 2 [Source:HGNC Symbol;Acc:HGNC:2731]	193	51	266	39	72	46	1.04975	0.239919	1.35747	0.179698	0.320085	0.198128	47.4388	207.469	-2.12561	9.05601e-06	0.000958536	DOWN	45.2631	73.1713	-0.691356	0.173155	1	FALSE	36.8864	281.212	-2.92606	3.34639e-09	9.71074e-07	DOWN	GO:0038063//GO:0006468//GO:0007169//GO:0016310//GO:0018108//GO:0003416//GO:0008284//GO:0010763//GO:0030199//GO:0031214//GO:0035988//GO:0046777//GO:0048146//GO:0090091//GO:0030500//GO:0001503//GO:0007165//GO:0007155//GO:0030198//GO:0051091//GO:0045860//GO:0045669//GO:0010715//GO:0007154//GO:0007166//GO:0007167//GO:0008150//GO:0009987//GO:0023052//GO:0038065//GO:0044699//GO:0044700//GO:0050789//GO:…	collagen-activated tyrosine kinase receptor signaling pathway//protein phosphorylation//transmembrane receptor protein tyrosine kinase signaling pathway//phosphorylation//peptidyl-tyrosine phosphorylation//endochondral bone growth//positive regulation of cell proliferation//positive regulation of fibroblast migration//collagen fibril organization//biomineral tissue development//chondrocyte prolif…	GO:0005887//GO:0016020//GO:0016021//GO:0005886//GO:0015629//GO:0016324//GO:0005925//GO:0070062//GO:0005575//GO:0005623//GO:0031224//GO:0031226//GO:0044425//GO:0044459//GO:0044464//GO:0071944//GO:0005622//GO:0005856//GO:0043226//GO:0043228//GO:0043229//GO:0043232//GO:0044424//GO:0045177//GO:0098590//GO:0005912//GO:0005924//GO:0030054//GO:0030055//GO:0070161//GO:0005576//GO:0031982//GO:0043227//GO:…	integral component of plasma membrane//membrane//integral component of membrane//plasma membrane//actin cytoskeleton//apical plasma membrane//focal adhesion//extracellular exosome//cellular_component//cell//intrinsic component of membrane//intrinsic component of plasma membrane//membrane part//plasma membrane part//cell part//cell periphery//intracellular//cytoskeleton//organelle//non-membrane-bo…	GO:0038062//GO:0005524//GO:0004672//GO:0004714//GO:0004713//GO:0000166//GO:0016740//GO:0016301//GO:0005515//GO:0005518//GO:0003674//GO:0003824//GO:0004871//GO:0004872//GO:0004888//GO:0016772//GO:0016773//GO:0019199//GO:0038023//GO:0038064//GO:0060089//GO:0099600//GO:0005488//GO:0017076//GO:0030554//GO:0032553//GO:0032555//GO:0032559//GO:0035639//GO:0036094//GO:0043167//GO:0043168//GO:0097159//GO:…	protein tyrosine kinase collagen receptor activity//ATP binding//protein kinase activity//transmembrane receptor protein tyrosine kinase activity//protein tyrosine kinase activity//nucleotide binding//transferase activity//kinase activity//protein binding//collagen binding//molecular_function//catalytic activity//signal transducer activity//receptor activity//transmembrane signaling receptor acti…	K05125 discoidin domain receptor family member 2 [EC:2.7.10.1] | (RefSeq) DDR2, MIG20a, NTRKR3, TKT, TYRO10; discoidin domain receptor tyrosine kinase 2	http://www.genome.jp/dbget-bin/www_bget?hsa:4921
ENSG00000198075	SULT1C4	2	108377911	108388057	+	2898	protein_coding	sulfotransferase family 1C member 4 [Source:HGNC Symbol;Acc:HGNC:11457]	31	2	35	0	25	2	0.6243	0.0348358	0.661331	0	0.411505	0.0318948	1.85447	33.3292	-4.07451	1.05718e-05	0.0010942	DOWN	1.96664	25.4076	-3.60862	0.000167283	0.134711	FALSE	1.38778e-17	37.0057	-8.21658	4.10802e-08	9.79937e-06	DOWN	GO:0050427//GO:0051923//GO:0006068//GO:0006790//GO:0008152//GO:0006082//GO:0006139//GO:0006163//GO:0006725//GO:0006753//GO:0006793//GO:0006796//GO:0006807//GO:0008150//GO:0009117//GO:0009150//GO:0009259//GO:0009987//GO:0019637//GO:0019693//GO:0033865//GO:0033875//GO:0034032//GO:0034035//GO:0034641//GO:0043436//GO:0044237//GO:0044238//GO:0044281//GO:0044699//GO:0044710//GO:0044763//GO:0046483//GO:…	3'-phosphoadenosine 5'-phosphosulfate metabolic process//sulfation//ethanol catabolic process//sulfur compound metabolic process//metabolic process//organic acid metabolic process//nucleobase-containing compound metabolic process//purine nucleotide metabolic process//cellular aromatic compound metabolic process//nucleoside phosphate metabolic process//phosphorus metabolic process//phosphate-conta…	GO:0005737//GO:0005829//GO:0005575//GO:0005622//GO:0005623//GO:0044424//GO:0044464//GO:0044444	cytoplasm//cytosol//cellular_component//intracellular//cell//intracellular part//cell part//cytoplasmic part	GO:0008146//GO:0016740//GO:0004062//GO:0003674//GO:0003824//GO:0016782	sulfotransferase activity//transferase activity//aryl sulfotransferase activity//molecular_function//catalytic activity//transferase activity, transferring sulfur-containing groups	K01025 [EC:2.8.2.-] | (RefSeq) SULT1C4, SULT1C, SULT1C2; sulfotransferase family 1C member 4	http://www.genome.jp/dbget-bin/www_bget?hsa:27233
ENSG00000274204	AL138689.1	13	106506046	106506713	-	668	sense_intronic	--	2	35	3	49	5	0	0.174737	2.64476	0.24592	3.62658	0.357048	0	32.5542	2.15624	3.84497	1.05718e-05	0.0010942	UP	1.38778e-17	5.08263	-5.38043	0.0751017	1	FALSE	46.3456	3.17636	3.81753	7.29517e-07	0.000140647	UP	-//-	-//-	-//-	-//-	-//-	-//-	--	--
ENSG00000123609	NMI	2	151270465	151290057	-	3480	protein_coding	N-myc and STAT interactor [Source:HGNC Symbol;Acc:HGNC:7854]	26	1	22	0	0	0	0.436038	0.0145049	0.346173	0	0	0	0.924163	27.9546	-4.73392	1.08654e-05	0.00111651	DOWN	--	--	--	--	--	--	1.38778e-17	23.2625	-7.54959	8.28134e-06	0.00122044	DOWN	GO:0006366//GO:0060333//GO:1903506//GO:0006954//GO:0007259//GO:0032480//GO:0045355//GO:0045358//GO:0045824//GO:1902524//GO:0008152//GO:0006139//GO:0006351//GO:0006725//GO:0006807//GO:0008150//GO:0009058//GO:0009059//GO:0009987//GO:0010467//GO:0016070//GO:0018130//GO:0019438//GO:0032774//GO:0034641//GO:0034645//GO:0034654//GO:0043170//GO:0044237//GO:0044238//GO:0044249//GO:0044260//GO:0044271//GO:…	transcription from RNA polymerase II promoter//interferon-gamma-mediated signaling pathway//regulation of nucleic acid-templated transcription//inflammatory response//JAK-STAT cascade//negative regulation of type I interferon production//negative regulation of interferon-alpha biosynthetic process//negative regulation of interferon-beta biosynthetic process//negative regulation of innate immune r…	GO:0005737//GO:0005829//GO:0005654//GO:0005622//GO:0005575//GO:0005623//GO:0044424//GO:0044464//GO:0044444//GO:0005634//GO:0043231//GO:0031974//GO:0031981//GO:0043226//GO:0043227//GO:0043229//GO:0043233//GO:0044422//GO:0044428//GO:0044446//GO:0070013	cytoplasm//cytosol//nucleoplasm//intracellular//cellular_component//cell//intracellular part//cell part//cytoplasmic part//nucleus//intracellular membrane-bounded organelle//membrane-enclosed lumen//nuclear lumen//organelle//membrane-bounded organelle//intracellular organelle//organelle lumen//organelle part//nuclear part//intracellular organelle part//intracellular organelle lumen	GO:0003712//GO:0005515//GO:0042802//GO:0000988//GO:0000989//GO:0003674//GO:0005488	transcription cofactor activity//protein binding//identical protein binding//transcription factor activity, protein binding//transcription factor activity, transcription factor binding//molecular_function//binding	no KO assigned | (RefSeq) NMI; N-myc and STAT interactor	http://www.genome.jp/dbget-bin/www_bget?hsa:9111
ENSG00000100767	PAPLN	14	73237497	73274640	+	7699	protein_coding	papilin, proteoglycan like sulfated glycoprotein [Source:HGNC Symbol;Acc:HGNC:19262]	197	866	317	1068	865	966	1.49335	5.67777	2.25462	6.85828	5.35938	5.79871	805.624	211.769	1.92705	1.08669e-05	0.00111651	UP	950.553	879.057	0.112799	0.787608	1	FALSE	1010.24	335.128	1.59158	0.000208664	0.0172094	UP	GO:0010951//GO:0006508//GO:0010466//GO:0008152//GO:0008150//GO:0009892//GO:0009987//GO:0010605//GO:0019222//GO:0019538//GO:0030162//GO:0031323//GO:0031324//GO:0032268//GO:0032269//GO:0043086//GO:0043170//GO:0044092//GO:0044237//GO:0044238//GO:0044260//GO:0044267//GO:0045861//GO:0048519//GO:0048523//GO:0050789//GO:0050790//GO:0050794//GO:0051246//GO:0051248//GO:0051336//GO:0051346//GO:0052547//GO:…	negative regulation of endopeptidase activity//proteolysis//negative regulation of peptidase activity//metabolic process//biological_process//negative regulation of metabolic process//cellular process//negative regulation of macromolecule metabolic process//regulation of metabolic process//protein metabolic process//regulation of proteolysis//regulation of cellular metabolic process//negative reg…	GO:0005576//GO:0005575	extracellular region//cellular_component	GO:0004867//GO:0008233//GO:0030414//GO:0003674//GO:0004857//GO:0004866//GO:0061135//GO:0030234//GO:0061134//GO:0098772//GO:0003824//GO:0016787	serine-type endopeptidase inhibitor activity//peptidase activity//peptidase inhibitor activity//molecular_function//enzyme inhibitor activity//endopeptidase inhibitor activity//endopeptidase regulator activity//enzyme regulator activity//peptidase regulator activity//molecular function regulator//catalytic activity//hydrolase activity	no KO assigned | (RefSeq) PAPLN; papilin, proteoglycan like sulfated glycoprotein	http://www.genome.jp/dbget-bin/www_bget?hsa:89932
ENSG00000168263	KCNV2	9	2717502	2730037	+	2186	protein_coding	potassium voltage-gated channel modifier subfamily V member 2 [Source:HGNC Symbol;Acc:HGNC:19698]	6	57	9	67	46	28	0.160188	1.31619	0.225445	1.51531	1.00379	0.591965	53.0206	6.45589	3.01519	1.4617e-05	0.00142741	UP	27.5509	46.7488	-0.760039	0.186857	1	FALSE	63.3722	9.51932	2.71979	1.66253e-05	0.00211751	UP	GO:0006811//GO:0055085//GO:0006813//GO:0051260//GO:0034765//GO:0071805//GO:0006810//GO:0008150//GO:0051179//GO:0051234//GO:0006812//GO:0030001//GO:0015672//GO:0006461//GO:0009987//GO:0022607//GO:0016043//GO:0043933//GO:0044085//GO:0051259//GO:0065003//GO:0070271//GO:0071822//GO:0071840//GO:0032879//GO:0034220//GO:0034762//GO:0043269//GO:0050789//GO:0051049//GO:0065007//GO:0044699//GO:0044763//GO:…	ion transport//transmembrane transport//potassium ion transport//protein homooligomerization//regulation of ion transmembrane transport//potassium ion transmembrane transport//transport//biological_process//localization//establishment of localization//cation transport//metal ion transport//monovalent inorganic cation transport//protein complex assembly//cellular process//cellular component assemb…	GO:0016020//GO:0008076//GO:0016021//GO:0005886//GO:0005575//GO:0005887//GO:0005623//GO:0031224//GO:0031226//GO:0032991//GO:0034702//GO:0034703//GO:0034705//GO:0044425//GO:0044459//GO:0044464//GO:0071944//GO:1902495//GO:1990351	membrane//voltage-gated potassium channel complex//integral component of membrane//plasma membrane//cellular_component//integral component of plasma membrane//cell//intrinsic component of membrane//intrinsic component of plasma membrane//macromolecular complex//ion channel complex//cation channel complex//potassium channel complex//membrane part//plasma membrane part//cell part//cell periphery//t…	GO:0005216//GO:0005249//GO:0005244//GO:0005267//GO:0003674//GO:0005215//GO:0022857//GO:0015075//GO:0015267//GO:0022803//GO:0022891//GO:0022838//GO:0022892//GO:0046873//GO:0005261//GO:0008324//GO:0015077//GO:0015079//GO:0022832//GO:0022836//GO:0022843//GO:0022890	ion channel activity//voltage-gated potassium channel activity//voltage-gated ion channel activity//potassium channel activity//molecular_function//transporter activity//transmembrane transporter activity//ion transmembrane transporter activity//channel activity//passive transmembrane transporter activity//substrate-specific transmembrane transporter activity//substrate-specific channel activity/…	K04935 potassium channel subfamily V member 2 | (RefSeq) KCNV2, KV11.1, Kv8.2, RCD3B; potassium voltage-gated channel modifier subfamily V member 2	http://www.genome.jp/dbget-bin/www_bget?hsa:169522
ENSG00000225548	LINC01980	3	27797563	27931579	+	2505	lincRNA	long intergenic non-protein coding RNA 1980 [Source:HGNC Symbol;Acc:HGNC:52808]	50	8	62	4	2	1	1.16491	0.161204	1.35529	0.078946	0.0380851	0.0184493	7.43633	53.753	-2.83173	1.4617e-05	0.00142741	DOWN	0.982619	2.0339	-0.960097	1	1	FALSE	3.77902	65.5493	-4.07053	3.60291e-08	8.81867e-06	DOWN	-//-	-//-	-//-	-//-	-//-	-//-	no KO assigned | (RefSeq) uncharacterized LOC100652901	http://www.genome.jp/dbget-bin/www_bget?hsa:100652901
ENSG00000136160	EDNRB	13	77895481	77975529	-	5607	protein_coding	endothelin receptor type B [Source:HGNC Symbol;Acc:HGNC:3180]	30	2	36	4	4	10	0.312263	0.018005	0.351578	0.0352702	0.03403	0.0824248	1.85447	32.2543	-4.02739	1.47133e-05	0.00142801	DOWN	9.83875	4.06638	1.24994	0.23595	1	FALSE	3.77902	38.0629	-3.28824	3.20597e-05	0.0037403	DOWN	GO:0007186//GO:0042310//GO:0008217//GO:0048484//GO:0007165//GO:0000122//GO:0001755//GO:0001934//GO:0006885//GO:0007200//GO:0007204//GO:0007422//GO:0007497//GO:0007568//GO:0008284//GO:0014043//GO:0014070//GO:0019233//GO:0019934//GO:0030318//GO:0031620//GO:0032496//GO:0035645//GO:0035810//GO:0035815//GO:0042045//GO:0042311//GO:0043066//GO:0043473//GO:0048066//GO:0048265//GO:0050678//GO:0051930//GO:…	G-protein coupled receptor signaling pathway//vasoconstriction//regulation of blood pressure//enteric nervous system development//signal transduction//negative regulation of transcription from RNA polymerase II promoter//neural crest cell migration//positive regulation of protein phosphorylation//regulation of pH//phospholipase C-activating G-protein coupled receptor signaling pathway//positive r…	GO:0016021//GO:0016020//GO:0005886//GO:0031965//GO:0045121//GO:0005887//GO:0005575//GO:0031224//GO:0044425//GO:0005623//GO:0044464//GO:0071944//GO:0005622//GO:0005634//GO:0005635//GO:0043231//GO:0012505//GO:0031090//GO:0031967//GO:0031975//GO:0043226//GO:0043227//GO:0043229//GO:0044422//GO:0044424//GO:0044428//GO:0044446//GO:0098589//GO:0098805//GO:0098857//GO:0031226//GO:0044459	integral component of membrane//membrane//plasma membrane//nuclear membrane//membrane raft//integral component of plasma membrane//cellular_component//intrinsic component of membrane//membrane part//cell//cell part//cell periphery//intracellular//nucleus//nuclear envelope//intracellular membrane-bounded organelle//endomembrane system//organelle membrane//organelle envelope//envelope//organelle//m…	GO:0004930//GO:0004962//GO:0005515//GO:0004871//GO:0031702//GO:0017046//GO:0003674//GO:0004872//GO:0004888//GO:0038023//GO:0060089//GO:0099600//GO:0001653//GO:0008528//GO:0005488//GO:0001664//GO:0005102//GO:0031701//GO:0033218//GO:0042277//GO:0042562	G-protein coupled receptor activity//endothelin receptor activity//protein binding//signal transducer activity//type 1 angiotensin receptor binding//peptide hormone binding//molecular_function//receptor activity//transmembrane signaling receptor activity//signaling receptor activity//molecular transducer activity//transmembrane receptor activity//peptide receptor activity//G-protein coupled pepti…	K04198 endothelin receptor type B | (RefSeq) EDNRB, ABCDS, ET-B, ET-BR, ETB, ETB1, ETBR, ETRB, HSCR, HSCR2, WS4A; endothelin receptor type B	http://www.genome.jp/dbget-bin/www_bget?hsa:1910
ENSG00000118004	COLEC11	2	3594832	3644644	+	2778	protein_coding	collectin subfamily member 11 [Source:HGNC Symbol;Acc:HGNC:17213]	25	1	34	8	13	6	0.525216	0.0181703	0.670187	0.142376	0.223226	0.0998177	0.924163	26.8796	-4.67759	1.57535e-05	0.00150808	DOWN	5.9027	13.2126	-1.14535	0.239949	1	FALSE	7.56275	35.9485	-2.22928	0.000860935	0.049814	DOWN	GO:0006508//GO:0007275//GO:0006898//GO:0006956//GO:0001867//GO:0032502//GO:0008152//GO:0008150//GO:0019538//GO:0043170//GO:0044238//GO:0071704//GO:0032501//GO:0044699//GO:0044707//GO:0044767//GO:0048856//GO:0016192//GO:0006810//GO:0006897//GO:0051179//GO:0051234//GO:0002252//GO:0002253//GO:0002376//GO:0002682//GO:0002684//GO:0006955//GO:0006959//GO:0048518//GO:0048583//GO:0048584//GO:0050776//GO:…	proteolysis//multicellular organism development//receptor-mediated endocytosis//complement activation//complement activation, lectin pathway//developmental process//metabolic process//biological_process//protein metabolic process//macromolecule metabolic process//primary metabolic process//organic substance metabolic process//multicellular organismal process//single-organism process//single-multi…	GO:0005576//GO:0005581//GO:0005575//GO:0032991//GO:0043234	extracellular region//collagen trimer//cellular_component//macromolecular complex//protein complex	GO:0030246//GO:0004252//GO:0005537//GO:0003674//GO:0005488//GO:0003824//GO:0004175//GO:0008236//GO:0008233//GO:0070011//GO:0016787//GO:0017171//GO:0036094//GO:0048029	carbohydrate binding//serine-type endopeptidase activity//mannose binding//molecular_function//binding//catalytic activity//endopeptidase activity//serine-type peptidase activity//peptidase activity//peptidase activity, acting on L-amino acid peptides//hydrolase activity//serine hydrolase activity//small molecule binding//monosaccharide binding	K10066 collectin sub-family member 11 | (RefSeq) COLEC11, 3MC2, CL-K1-I, CL-K1-II, CL-K1-IIa, CL-K1-IIb, CLK1; collectin subfamily member 11	http://www.genome.jp/dbget-bin/www_bget?hsa:78989
ENSG00000005102	MEOX1	17	43640388	43661954	-	2707	protein_coding	mesenchyme homeobox 1 [Source:HGNC Symbol;Acc:HGNC:7013]	25	1	24	3	5	10	0.538991	0.0186469	0.485481	0.0547912	0.0881079	0.170726	0.924163	26.8796	-4.67759	1.57535e-05	0.00150808	DOWN	9.83875	5.08263	0.936643	0.366109	1	FALSE	2.83307	25.3769	-3.1054	0.000589	0.0374144	DOWN	GO:0006355//GO:0006366//GO:0006351//GO:0007275//GO:0045944//GO:0008150//GO:0061053//GO:0001757//GO:0060218//GO:0061056//GO:0008152//GO:0006139//GO:0006725//GO:0006807//GO:0009058//GO:0009059//GO:0009889//GO:0009987//GO:0010467//GO:0010468//GO:0010556//GO:0016070//GO:0018130//GO:0019219//GO:0019222//GO:0019438//GO:0031323//GO:0031326//GO:0032774//GO:0034641//GO:0034645//GO:0034654//GO:0043170//GO:…	regulation of transcription, DNA-templated//transcription from RNA polymerase II promoter//transcription, DNA-templated//multicellular organism development//positive regulation of transcription from RNA polymerase II promoter//biological_process//somite development//somite specification//hematopoietic stem cell differentiation//sclerotome development//metabolic process//nucleobase-containing comp…	GO:0005634//GO:0005737//GO:0005622//GO:0005575//GO:0005623//GO:0043231//GO:0043226//GO:0043227//GO:0043229//GO:0044424//GO:0044464	nucleus//cytoplasm//intracellular//cellular_component//cell//intracellular membrane-bounded organelle//organelle//membrane-bounded organelle//intracellular organelle//intracellular part//cell part	GO:0003677//GO:0043565//GO:0003700//GO:0005515//GO:0000981//GO:0003674//GO:0001077//GO:0001046//GO:0000978//GO:0003682//GO:0071837//GO:0003676//GO:0005488//GO:0097159//GO:1901363//GO:0001071//GO:0000982//GO:0001228//GO:0000975//GO:0000976//GO:0001047//GO:0001067//GO:0003690//GO:0044212//GO:1990837//GO:0000977//GO:0000987//GO:0001012//GO:0001159//GO:0019904	DNA binding//sequence-specific DNA binding//transcription factor activity, sequence-specific DNA binding//protein binding//RNA polymerase II transcription factor activity, sequence-specific DNA binding//molecular_function//transcriptional activator activity, RNA polymerase II core promoter proximal region sequence-specific binding//core promoter sequence-specific DNA binding//RNA polymerase II co…	K09322 homeobox protein MOX | (RefSeq) MEOX1, KFS2, MOX1; mesenchyme homeobox 1	http://www.genome.jp/dbget-bin/www_bget?hsa:4222
ENSG00000198093	ZNF649	19	51889224	51905040	-	4365	protein_coding	zinc finger protein 649 [Source:HGNC Symbol;Acc:HGNC:25741]	25	1	27	2	4	6	0.334261	0.0115641	0.33871	0.0226529	0.0437128	0.0635266	0.924163	26.8796	-4.67759	1.57535e-05	0.00150808	DOWN	5.9027	4.06638	0.524986	0.775535	1	FALSE	1.88712	28.5484	-3.82943	5.75184e-05	0.00617949	DOWN	GO:0006355//GO:0006351//GO:0045944//GO:0000122//GO:0008152//GO:0006139//GO:0006725//GO:0006807//GO:0008150//GO:0009058//GO:0009059//GO:0009889//GO:0009987//GO:0010467//GO:0010468//GO:0010556//GO:0016070//GO:0018130//GO:0019219//GO:0019222//GO:0019438//GO:0031323//GO:0031326//GO:0032774//GO:0034641//GO:0034645//GO:0034654//GO:0043170//GO:0044237//GO:0044238//GO:0044249//GO:0044260//GO:0044271//GO:…	regulation of transcription, DNA-templated//transcription, DNA-templated//positive regulation of transcription from RNA polymerase II promoter//negative regulation of transcription from RNA polymerase II promoter//metabolic process//nucleobase-containing compound metabolic process//cellular aromatic compound metabolic process//nitrogen compound metabolic process//biological_process//biosynthetic …	GO:0005622//GO:0005634//GO:0005615//GO:0005575//GO:0005623//GO:0044464//GO:0043231//GO:0043226//GO:0043227//GO:0043229//GO:0044424//GO:0005576//GO:0044421	intracellular//nucleus//extracellular space//cellular_component//cell//cell part//intracellular membrane-bounded organelle//organelle//membrane-bounded organelle//intracellular organelle//intracellular part//extracellular region//extracellular region part	GO:0003676//GO:0046872//GO:0003677//GO:0005515//GO:0003700//GO:0044212//GO:0003674//GO:0005488//GO:0097159//GO:1901363//GO:0043167//GO:0043169//GO:0001071//GO:0000975//GO:0001067	nucleic acid binding//metal ion binding//DNA binding//protein binding//transcription factor activity, sequence-specific DNA binding//transcription regulatory region DNA binding//molecular_function//binding//organic cyclic compound binding//heterocyclic compound binding//ion binding//cation binding//nucleic acid binding transcription factor activity//regulatory region DNA binding//regulatory regio…	K09228 KRAB domain-containing zinc finger protein | (RefSeq) ZNF615; zinc finger protein 615	http://www.genome.jp/dbget-bin/www_bget?hsa:284370
ENSG00000274817	AC012531.4	12	53968002	53968178	+	177	misc_RNA	--	3	38	1	20	34	23	0.989186	10.8369	0.309368	5.58644	9.16302	6.00542	35.3451	3.23114	3.40482	1.70381e-05	0.00161453	UP	22.6309	34.5538	-0.607674	0.325815	1	FALSE	18.9139	1.06208	4.01001	0.000376589	0.0267683	UP	-//-	-//-	-//-	-//-	-//-	-//-	--	--
ENSG00000204959	ARHGEF34P	7	144272445	144286966	-	4532	unprocessed_pseudogene	Rho guanine nucleotide exchange factor 34, pseudogene [Source:HGNC Symbol;Acc:HGNC:38086]	15	92	10	60	67	47	0.193166	1.02469	0.120826	0.654545	0.705209	0.479288	85.5807	16.1303	2.39916	1.76869e-05	0.00167037	UP	46.2471	68.0901	-0.556762	0.277001	1	FALSE	56.7508	10.5765	2.41078	0.000126706	0.0115796	UP	-//-	-//-	-//-	-//-	-//-	-//-	K20684 Rho guanine nucleotide exchange factor 5 | (RefSeq) ARHGEF5, GEF5, P60, TIM, TIM1; Rho guanine nucleotide exchange factor 5	http://www.genome.jp/dbget-bin/www_bget?hsa:7984
ENSG00000239552	HOXB-AS2	17	48557262	48560333	+	845	antisense	HOXB cluster antisense RNA 2 [Source:HGNC Symbol;Acc:HGNC:40284]	6	56	3	34	35	15	0.414405	3.34523	0.194408	1.9893	1.97581	0.820395	52.0903	6.45589	2.98972	1.83216e-05	0.00171301	UP	14.7588	35.5701	-1.2618	0.044879	1	FALSE	32.1568	3.17636	3.29199	5.88889e-05	0.00625512	UP	-//-	-//-	-//-	-//-	-//-	-//-	--	--
ENSG00000167562	ZNF701	19	52555457	52587174	+	7201	protein_coding	zinc finger protein 701 [Source:HGNC Symbol;Acc:HGNC:25597]	20	0	19	0	0	2	0.162094	0	0.144481	0	0	0.0128359	1.38778e-17	21.505	-7.43828	1.95811e-05	0.00178902	DOWN	1.96664	1.38778e-17	4.06576	0.509804	1	FALSE	1.38778e-17	20.091	-7.3393	3.04594e-05	0.00358733	DOWN	GO:0006355//GO:0006351//GO:0008152//GO:0006139//GO:0006725//GO:0006807//GO:0008150//GO:0009058//GO:0009059//GO:0009889//GO:0009987//GO:0010467//GO:0010468//GO:0010556//GO:0016070//GO:0018130//GO:0019219//GO:0019222//GO:0019438//GO:0031323//GO:0031326//GO:0032774//GO:0034641//GO:0034645//GO:0034654//GO:0043170//GO:0044237//GO:0044238//GO:0044249//GO:0044260//GO:0044271//GO:0046483//GO:0050789//GO:…	regulation of transcription, DNA-templated//transcription, DNA-templated//metabolic process//nucleobase-containing compound metabolic process//cellular aromatic compound metabolic process//nitrogen compound metabolic process//biological_process//biosynthetic process//macromolecule biosynthetic process//regulation of biosynthetic process//cellular process//gene expression//regulation of gene expre…	GO:0005622//GO:0005634//GO:0005575//GO:0005623//GO:0044464//GO:0043231//GO:0043226//GO:0043227//GO:0043229//GO:0044424	intracellular//nucleus//cellular_component//cell//cell part//intracellular membrane-bounded organelle//organelle//membrane-bounded organelle//intracellular organelle//intracellular part	GO:0003676//GO:0046872//GO:0003677//GO:0003700//GO:0003674//GO:0005488//GO:0097159//GO:1901363//GO:0043167//GO:0043169//GO:0001071	nucleic acid binding//metal ion binding//DNA binding//transcription factor activity, sequence-specific DNA binding//molecular_function//binding//organic cyclic compound binding//heterocyclic compound binding//ion binding//cation binding//nucleic acid binding transcription factor activity	K09228 KRAB domain-containing zinc finger protein | (RefSeq) ZNF701; zinc finger protein 701	http://www.genome.jp/dbget-bin/www_bget?hsa:55762
ENSG00000198538	ZNF28	19	52797409	52857600	-	5974	protein_coding	zinc finger protein 28 [Source:HGNC Symbol;Acc:HGNC:13073]	20	0	16	0	0	0	0.195387	0	0.146657	0	0	0	1.38778e-17	21.505	-7.43828	1.95811e-05	0.00178902	DOWN	--	--	--	--	--	--	1.38778e-17	16.9195	-7.09304	0.000120499	0.0110769	DOWN	GO:0006355//GO:0006351//GO:0006357//GO:0008152//GO:0006139//GO:0006725//GO:0006807//GO:0008150//GO:0009058//GO:0009059//GO:0009889//GO:0009987//GO:0010467//GO:0010468//GO:0010556//GO:0016070//GO:0018130//GO:0019219//GO:0019222//GO:0019438//GO:0031323//GO:0031326//GO:0032774//GO:0034641//GO:0034645//GO:0034654//GO:0043170//GO:0044237//GO:0044238//GO:0044249//GO:0044260//GO:0044271//GO:0046483//GO:…	regulation of transcription, DNA-templated//transcription, DNA-templated//regulation of transcription from RNA polymerase II promoter//metabolic process//nucleobase-containing compound metabolic process//cellular aromatic compound metabolic process//nitrogen compound metabolic process//biological_process//biosynthetic process//macromolecule biosynthetic process//regulation of biosynthetic process…	GO:0005634//GO:0005622//GO:0005575//GO:0005623//GO:0043231//GO:0043226//GO:0043227//GO:0043229//GO:0044424//GO:0044464	nucleus//intracellular//cellular_component//cell//intracellular membrane-bounded organelle//organelle//membrane-bounded organelle//intracellular organelle//intracellular part//cell part	GO:0003676//GO:0046872//GO:0003677//GO:0003700//GO:0000981//GO:0003674//GO:0005488//GO:0097159//GO:1901363//GO:0043167//GO:0043169//GO:0001071	nucleic acid binding//metal ion binding//DNA binding//transcription factor activity, sequence-specific DNA binding//RNA polymerase II transcription factor activity, sequence-specific DNA binding//molecular_function//binding//organic cyclic compound binding//heterocyclic compound binding//ion binding//cation binding//nucleic acid binding transcription factor activity	--	--
ENSG00000261247	GOLGA8T	15	30135149	30145567	+	2062	protein_coding	golgin A8 family member T [Source:HGNC Symbol;Acc:HGNC:44410]	3	37	5	33	22	6	0.0849108	0.905748	0.132779	0.791231	0.508941	0.134478	34.4148	3.23114	3.36648	2.31155e-05	0.00205831	UP	5.9027	22.3589	-1.8988	0.0191374	1	FALSE	31.2109	5.29066	2.53414	0.000660977	0.0405341	UP	-//-	-//-	GO:0005794//GO:0005622//GO:0005575//GO:0005623//GO:0005737//GO:0043231//GO:0012505//GO:0043226//GO:0043227//GO:0043229//GO:0044424//GO:0044444//GO:0044464	Golgi apparatus//intracellular//cellular_component//cell//cytoplasm//intracellular membrane-bounded organelle//endomembrane system//organelle//membrane-bounded organelle//intracellular organelle//intracellular part//cytoplasmic part//cell part	-//-	-//-	no KO assigned | (RefSeq) GOLGA8K; golgin A8 family member K	http://www.genome.jp/dbget-bin/www_bget?hsa:653125
ENSG00000142530	FAM71E1	19	50466785	50476753	-	1566	protein_coding	family with sequence similarity 71 member E1 [Source:HGNC Symbol;Acc:HGNC:25107]	289	87	309	114	76	144	10.7705	2.80428	10.8048	3.59908	2.31502	4.24971	80.9292	310.663	-1.93884	2.47008e-05	0.0021925	DOWN	141.696	77.2363	0.874428	0.0588695	1	FALSE	107.831	326.67	-1.59787	0.000390874	0.0276441	DOWN	-//-	-//-	GO:0005634//GO:0005622//GO:0005575//GO:0005623//GO:0043231//GO:0043226//GO:0043227//GO:0043229//GO:0044424//GO:0044464	nucleus//intracellular//cellular_component//cell//intracellular membrane-bounded organelle//organelle//membrane-bounded organelle//intracellular organelle//intracellular part//cell part	-//-	-//-	no KO assigned | (RefSeq) FAM71E1; family with sequence similarity 71 member E1	http://www.genome.jp/dbget-bin/www_bget?hsa:112703
ENSG00000006047	YBX2	17	7288252	7294615	-	4618	protein_coding	Y-box binding protein 2 [Source:HGNC Symbol;Acc:HGNC:17948]	20	112	21	115	62	58	0.252759	1.22422	0.249009	1.23118	0.640429	0.580447	104.186	21.505	2.27031	2.50308e-05	0.00221479	UP	57.0713	63.0088	-0.142427	0.805429	1	FALSE	108.776	22.2053	2.28632	1.54023e-05	0.00202479	UP	GO:0006355//GO:0006366//GO:0007283//GO:0009386//GO:0048599//GO:0008152//GO:0006139//GO:0006351//GO:0006725//GO:0006807//GO:0008150//GO:0009058//GO:0009059//GO:0009889//GO:0009987//GO:0010467//GO:0010468//GO:0010556//GO:0016070//GO:0018130//GO:0019219//GO:0019222//GO:0019438//GO:0031323//GO:0031326//GO:0032774//GO:0034641//GO:0034645//GO:0034654//GO:0043170//GO:0044237//GO:0044238//GO:0044249//GO:…	regulation of transcription, DNA-templated//transcription from RNA polymerase II promoter//spermatogenesis//translational attenuation//oocyte development//metabolic process//nucleobase-containing compound metabolic process//transcription, DNA-templated//cellular aromatic compound metabolic process//nitrogen compound metabolic process//biological_process//biosynthetic process//macromolecule biosyn…	GO:0005634//GO:0005737//GO:0001650//GO:0005622//GO:0005575//GO:0005623//GO:0043231//GO:0043226//GO:0043227//GO:0043229//GO:0044424//GO:0044464//GO:0005730//GO:0031974//GO:0031981//GO:0043228//GO:0043232//GO:0043233//GO:0044422//GO:0044428//GO:0044446//GO:0044452//GO:0070013	nucleus//cytoplasm//fibrillar center//intracellular//cellular_component//cell//intracellular membrane-bounded organelle//organelle//membrane-bounded organelle//intracellular organelle//intracellular part//cell part//nucleolus//membrane-enclosed lumen//nuclear lumen//non-membrane-bounded organelle//intracellular non-membrane-bounded organelle//organelle lumen//organelle part//nuclear part//intrace…	GO:0003677//GO:0003676//GO:0003723//GO:0003674//GO:0005488//GO:0097159//GO:1901363	DNA binding//nucleic acid binding//RNA binding//molecular_function//binding//organic cyclic compound binding//heterocyclic compound binding	K09277 Y-box-binding protein 2 | (RefSeq) YBX2, CONTRIN, CSDA3, DBPC, MSY2; Y-box binding protein 2	http://www.genome.jp/dbget-bin/www_bget?hsa:51087
ENSG00000130997	POLN	4	2071918	2242121	-	7721	protein_coding	DNA polymerase nu [Source:HGNC Symbol;Acc:HGNC:18870]	175	50	209	78	91	105	1.3228	0.326882	1.48225	0.499458	0.562213	0.628498	46.5085	188.12	-2.01295	2.64636e-05	0.00232689	DOWN	103.32	92.4801	0.159737	0.747426	1	FALSE	73.7774	220.953	-1.58075	0.000642264	0.0397328	DOWN	GO:0006260//GO:0006261//GO:0006281//GO:0006974//GO:0036297//GO:0000724//GO:0019985//GO:0071897//GO:0008152//GO:0006139//GO:0006259//GO:0006725//GO:0006807//GO:0008150//GO:0009058//GO:0009059//GO:0009987//GO:0034641//GO:0034645//GO:0043170//GO:0044237//GO:0044238//GO:0044249//GO:0044260//GO:0046483//GO:0071704//GO:0090304//GO:1901360//GO:1901576//GO:0006950//GO:0033554//GO:0050896//GO:0051716//GO:…	DNA replication//DNA-dependent DNA replication//DNA repair//cellular response to DNA damage stimulus//interstrand cross-link repair//double-strand break repair via homologous recombination//translesion synthesis//DNA biosynthetic process//metabolic process//nucleobase-containing compound metabolic process//DNA metabolic process//cellular aromatic compound metabolic process//nitrogen compound meta…	GO:0005634//GO:0005654//GO:0005737//GO:0005622//GO:0005575//GO:0005623//GO:0043231//GO:0043226//GO:0043227//GO:0043229//GO:0044424//GO:0044464//GO:0031974//GO:0031981//GO:0043233//GO:0044422//GO:0044428//GO:0044446//GO:0070013	nucleus//nucleoplasm//cytoplasm//intracellular//cellular_component//cell//intracellular membrane-bounded organelle//organelle//membrane-bounded organelle//intracellular organelle//intracellular part//cell part//membrane-enclosed lumen//nuclear lumen//organelle lumen//organelle part//nuclear part//intracellular organelle part//intracellular organelle lumen	GO:0003677//GO:0003887//GO:0003676//GO:0016740//GO:0016779//GO:0005515//GO:0030332//GO:0003674//GO:0005488//GO:0097159//GO:1901363//GO:0003824//GO:0016772//GO:0034061	DNA binding//DNA-directed DNA polymerase activity//nucleic acid binding//transferase activity//nucleotidyltransferase activity//protein binding//cyclin binding//molecular_function//binding//organic cyclic compound binding//heterocyclic compound binding//catalytic activity//transferase activity, transferring phosphorus-containing groups//DNA polymerase activity	K16618 DNA polymerase nu [EC:2.7.7.7] | (RefSeq) POLN, POL4P; DNA polymerase nu	http://www.genome.jp/dbget-bin/www_bget?hsa:353497
ENSG00000155966	AFF2	X	148500619	149000663	+	14006	protein_coding	AF4/FMR2 family member 2 [Source:HGNC Symbol;Acc:HGNC:3776]	49	226	39	156	202	190	0.204179	0.814495	0.152475	0.550666	0.687971	0.626943	210.239	52.6781	1.99441	2.84772e-05	0.00247846	UP	186.961	205.284	-0.134779	0.773759	1	FALSE	147.559	41.2344	1.83644	0.000209095	0.0172094	UP	GO:0006397//GO:0008380//GO:0043484//GO:0007420//GO:0010468//GO:0007611//GO:0010629//GO:0035063//GO:0008152//GO:0006139//GO:0006396//GO:0006725//GO:0006807//GO:0008150//GO:0009987//GO:0010467//GO:0016070//GO:0016071//GO:0034641//GO:0043170//GO:0044237//GO:0044238//GO:0044260//GO:0046483//GO:0071704//GO:0090304//GO:1901360//GO:0019219//GO:0019222//GO:0031323//GO:0050789//GO:0050794//GO:0051171//GO:…	mRNA processing//RNA splicing//regulation of RNA splicing//brain development//regulation of gene expression//learning or memory//negative regulation of gene expression//nuclear speck organization//metabolic process//nucleobase-containing compound metabolic process//RNA processing//cellular aromatic compound metabolic process//nitrogen compound metabolic process//biological_process//cellular proce…	GO:0005634//GO:0016607//GO:0005622//GO:0005575//GO:0005623//GO:0043231//GO:0043226//GO:0043227//GO:0043229//GO:0044424//GO:0044464//GO:0005654//GO:0016604//GO:0031974//GO:0031981//GO:0043233//GO:0044422//GO:0044428//GO:0044446//GO:0044451//GO:0070013	nucleus//nuclear speck//intracellular//cellular_component//cell//intracellular membrane-bounded organelle//organelle//membrane-bounded organelle//intracellular organelle//intracellular part//cell part//nucleoplasm//nuclear body//membrane-enclosed lumen//nuclear lumen//organelle lumen//organelle part//nuclear part//intracellular organelle part//nucleoplasm part//intracellular organelle lumen	GO:0003723//GO:0002151//GO:0003674//GO:0003676//GO:0005488//GO:0097159//GO:1901363	RNA binding//G-quadruplex RNA binding//molecular_function//nucleic acid binding//binding//organic cyclic compound binding//heterocyclic compound binding	K15194 AF4/FMR2 family member 2 | (RefSeq) AFF2, FMR2, FMR2P, FRAXE, MRX2, OX19; AF4/FMR2 family member 2	http://www.genome.jp/dbget-bin/www_bget?hsa:2334
ENSG00000233296	AC092159.2	2	677186	697371	+	2298	antisense	--	57	11	55	9	5	4	1.44762	0.241622	1.31057	0.193629	0.103789	0.0804449	10.2272	61.2776	-2.56742	2.96899e-05	0.00256238	DOWN	3.93467	5.08263	-0.358395	1	1	FALSE	8.50868	58.1491	-2.75395	1.16659e-05	0.00161179	DOWN	-//-	-//-	-//-	-//-	-//-	-//-	--	--
ENSG00000172716	SLFN11	17	35350305	35373701	-	5982	protein_coding	schlafen family member 11 [Source:HGNC Symbol;Acc:HGNC:26633]	965	3810	1160	4434	3808	3435	9.4148	32.1494	10.6184	36.6461	30.3657	26.538	3544.39	1037.32	1.77257	3.0215e-05	0.0025997	UP	3380.07	3869.88	-0.195226	0.636025	1	FALSE	4194.21	1226.32	1.77397	2.92699e-05	0.00349105	UP	GO:0051607//GO:2000134//GO:0002376//GO:0002252//GO:0006952//GO:0009615//GO:0006950//GO:0008150//GO:0016032//GO:0009605//GO:0009607//GO:0051707//GO:0009987//GO:0044403//GO:0043207//GO:0044419//GO:0044764//GO:0050896//GO:0051704//GO:0098542//GO:0000082//GO:0000278//GO:0051726//GO:0007049//GO:0044772//GO:0007346//GO:0010564//GO:0010948//GO:0022402//GO:0044770//GO:0044699//GO:0044763//GO:0044843//GO:…	defense response to virus//negative regulation of G1/S transition of mitotic cell cycle//immune system process//immune effector process//defense response//response to virus//response to stress//biological_process//viral process//response to external stimulus//response to biotic stimulus//response to other organism//cellular process//symbiosis, encompassing mutualism through parasitism//response t…	GO:0005634//GO:0005829//GO:0005654//GO:0016235//GO:0005622//GO:0005575//GO:0005623//GO:0043231//GO:0043226//GO:0043227//GO:0043229//GO:0044424//GO:0044464//GO:0005737//GO:0044444//GO:0031974//GO:0031981//GO:0043233//GO:0044422//GO:0044428//GO:0044446//GO:0070013//GO:0016234	nucleus//cytosol//nucleoplasm//aggresome//intracellular//cellular_component//cell//intracellular membrane-bounded organelle//organelle//membrane-bounded organelle//intracellular organelle//intracellular part//cell part//cytoplasm//cytoplasmic part//membrane-enclosed lumen//nuclear lumen//organelle lumen//organelle part//nuclear part//intracellular organelle part//intracellular organelle lumen//in…	GO:0005524//GO:0000049//GO:0003723//GO:0000166//GO:0003674//GO:0005488//GO:0017076//GO:0030554//GO:0032553//GO:0032555//GO:0032559//GO:0035639//GO:0036094//GO:0043167//GO:0043168//GO:0097159//GO:0097367//GO:1901265//GO:1901363//GO:0003676	ATP binding//tRNA binding//RNA binding//nucleotide binding//molecular_function//binding//purine nucleotide binding//adenyl nucleotide binding//ribonucleotide binding//purine ribonucleotide binding//adenyl ribonucleotide binding//purine ribonucleoside triphosphate binding//small molecule binding//ion binding//anion binding//organic cyclic compound binding//carbohydrate derivative binding//nucleosi…	--	--
ENSG00000240280	TCAM1P	17	63849292	63864379	+	3546	transcribed_unitary_pseudogene	testicular cell adhesion molecule 1, pseudogene [Source:HGNC Symbol;Acc:HGNC:30707]	19	0	22	2	3	0	0.312712	0	0.339729	0.0278849	0.0403567	0	1.38778e-17	20.43	-7.36472	3.04594e-05	0.00260474	DOWN	1.38778e-17	3.05014	-4.66637	0.264706	1	FALSE	1.88712	23.2625	-3.5354	0.000348534	0.0250909	DOWN	-//-	-//-	-//-	-//-	-//-	-//-	K06769 intercellular adhesion molecule 5 | (RefSeq) ICAM5, TLCN, TLN; intercellular adhesion molecule 5	http://www.genome.jp/dbget-bin/www_bget?hsa:7087
ENSG00000227403	LINC01806	2	161244739	161249050	+	2377	lincRNA	long intergenic non-protein coding RNA 1806 [Source:HGNC Symbol;Acc:HGNC:52599]	19	0	15	0	0	1	0.466503	0	0.34555	0	0	0.0194428	1.38778e-17	20.43	-7.36472	3.04594e-05	0.00260474	DOWN	--	--	--	--	--	--	1.38778e-17	15.8623	-7.00064	0.000193974	0.0161062	DOWN	-//-	-//-	-//-	-//-	-//-	-//-	--	--
ENSG00000142700	DMRTA2	1	50417550	50423500	-	3225	protein_coding	DMRT like family A2 [Source:HGNC Symbol;Acc:HGNC:13908]	138	38	138	48	72	62	2.49735	0.594769	2.34314	0.73585	1.06497	0.888486	35.3451	148.347	-2.06523	3.13714e-05	0.00263048	DOWN	61.0073	73.1713	-0.261747	0.621715	1	FALSE	45.3997	145.894	-1.68125	0.000488402	0.0331266	DOWN	GO:0006355//GO:0006357//GO:0007420//GO:0002052//GO:0021796//GO:0035914//GO:0048665//GO:0071542//GO:0008152//GO:0006139//GO:0006351//GO:0006725//GO:0006807//GO:0008150//GO:0009058//GO:0009059//GO:0009889//GO:0009987//GO:0010467//GO:0010468//GO:0010556//GO:0016070//GO:0018130//GO:0019219//GO:0019222//GO:0019438//GO:0031323//GO:0031326//GO:0032774//GO:0034641//GO:0034645//GO:0034654//GO:0043170//GO:…	regulation of transcription, DNA-templated//regulation of transcription from RNA polymerase II promoter//brain development//positive regulation of neuroblast proliferation//cerebral cortex regionalization//skeletal muscle cell differentiation//neuron fate specification//dopaminergic neuron differentiation//metabolic process//nucleobase-containing compound metabolic process//transcription, DNA-tem…	GO:0005634//GO:0005622//GO:0005575//GO:0005623//GO:0043231//GO:0043226//GO:0043227//GO:0043229//GO:0044424//GO:0044464	nucleus//intracellular//cellular_component//cell//intracellular membrane-bounded organelle//organelle//membrane-bounded organelle//intracellular organelle//intracellular part//cell part	GO:0005515//GO:0003700//GO:0043565//GO:0046872//GO:0003677//GO:0000981//GO:0042803//GO:0046982//GO:0003674//GO:0005488//GO:0001071//GO:0003676//GO:0097159//GO:1901363//GO:0043167//GO:0043169//GO:0046983//GO:0042802	protein binding//transcription factor activity, sequence-specific DNA binding//sequence-specific DNA binding//metal ion binding//DNA binding//RNA polymerase II transcription factor activity, sequence-specific DNA binding//protein homodimerization activity//protein heterodimerization activity//molecular_function//binding//nucleic acid binding transcription factor activity//nucleic acid binding//or…	K19491 doublesex- and mab-3-related transcription factor 4/5 | (RefSeq) DMRTA2; DMRT like family A2	http://www.genome.jp/dbget-bin/www_bget?hsa:63950
ENSG00000283982	AL445623.2	9	23500691	23672387	-	4805	lincRNA	--	3	36	5	41	22	20	0.0364383	0.378184	0.0569804	0.42186	0.218405	0.192365	33.4845	3.23114	3.3271	3.14646e-05	0.00263048	UP	19.6789	22.3589	-0.182922	0.909982	1	FALSE	38.7782	5.29066	2.84618	7.02462e-05	0.00735052	UP	-//-	-//-	-//-	-//-	-//-	-//-	--	--
ENSG00000182533	CAV3	3	8733800	8841808	+	1956	protein_coding	caveolin 3 [Source:HGNC Symbol;Acc:HGNC:1529]	32	3	26	1	0	1	0.954797	0.0774188	0.72787	0.025276	0	0.0236276	2.7848	34.4042	-3.56571	3.14646e-05	0.00263048	DOWN	--	--	--	--	--	--	0.941183	27.4912	-4.68859	1.57535e-05	0.00202479	DOWN	GO:0070836//GO:0023051//GO:0046716//GO:0001778//GO:0006469//GO:0006641//GO:0006897//GO:0007009//GO:0007015//GO:0007204//GO:0007520//GO:0008016//GO:0008104//GO:0008284//GO:0010614//GO:0010831//GO:0014902//GO:0017015//GO:0030154//GO:0031116//GO:0031122//GO:0031579//GO:0035995//GO:0042391//GO:0042593//GO:0042632//GO:0043409//GO:0051001//GO:0051647//GO:0051896//GO:0051924//GO:0051926//GO:0055013//GO:…	caveola assembly//regulation of signaling//muscle cell cellular homeostasis//plasma membrane repair//negative regulation of protein kinase activity//triglyceride metabolic process//endocytosis//plasma membrane organization//actin filament organization//positive regulation of cytosolic calcium ion concentration//myoblast fusion//regulation of heart contraction//protein localization//positive regul…	GO:0005901//GO:0016020//GO:0016021//GO:0043231//GO:0005794//GO:0005886//GO:0000139//GO:0005737//GO:0009986//GO:0014704//GO:0030018//GO:0030315//GO:0031594//GO:0031982//GO:0042383//GO:0045121//GO:0016010//GO:0005783//GO:0005575//GO:0005623//GO:0044425//GO:0044459//GO:0044464//GO:0044853//GO:0071944//GO:0098589//GO:0098590//GO:0098805//GO:0098857//GO:0031224//GO:0005622//GO:0043226//GO:0043227//GO:…	caveola//membrane//integral component of membrane//intracellular membrane-bounded organelle//Golgi apparatus//plasma membrane//Golgi membrane//cytoplasm//cell surface//intercalated disc//Z disc//T-tubule//neuromuscular junction//vesicle//sarcolemma//membrane raft//dystrophin-associated glycoprotein complex//endoplasmic reticulum//cellular_component//cell//membrane part//plasma membrane part//cell…	GO:0032947//GO:0044325//GO:0005515//GO:0019870//GO:0019899//GO:0043014//GO:0050998//GO:0071253//GO:0008022//GO:0017080//GO:0044877//GO:0005246//GO:0003674//GO:0005198//GO:0005488//GO:0008200//GO:0015459//GO:0016247//GO:0016248//GO:0098772//GO:0099106//GO:0008092//GO:0015631	protein complex scaffold//ion channel binding//protein binding//potassium channel inhibitor activity//enzyme binding//alpha-tubulin binding//nitric-oxide synthase binding//connexin binding//protein C-terminus binding//sodium channel regulator activity//macromolecular complex binding//calcium channel regulator activity//molecular_function//structural molecule activity//binding//ion channel inhibit…	K12959 caveolin 3 | (RefSeq) CAV3, LGMD1C, LQT9, VIP-21, VIP21; caveolin 3	http://www.genome.jp/dbget-bin/www_bget?hsa:859
ENSG00000136928	GABBR2	9	98288082	98709197	-	7632	protein_coding	gamma-aminobutyric acid type B receptor subunit 2 [Source:HGNC Symbol;Acc:HGNC:4507]	90	22	97	20	33	46	0.688231	0.145505	0.695957	0.12956	0.206257	0.278553	20.4604	96.7504	-2.23402	3.21793e-05	0.00267833	DOWN	45.2631	33.5376	0.43127	0.48486	1	FALSE	18.9139	102.55	-2.43067	9.11404e-06	0.0013156	DOWN	GO:0007186//GO:0007165//GO:0007214//GO:0007268//GO:0007194//GO:0007154//GO:0008150//GO:0009987//GO:0023052//GO:0044699//GO:0044700//GO:0050789//GO:0050794//GO:0050896//GO:0051716//GO:0065007//GO:0007267//GO:0044763//GO:0098916//GO:0099536//GO:0099537//GO:0008152//GO:0006139//GO:0006140//GO:0006163//GO:0006164//GO:0006171//GO:0006725//GO:0006753//GO:0006793//GO:0006796//GO:0006807//GO:0046058//GO:…	G-protein coupled receptor signaling pathway//signal transduction//gamma-aminobutyric acid signaling pathway//chemical synaptic transmission//negative regulation of adenylate cyclase activity//cell communication//biological_process//cellular process//signaling//single-organism process//single organism signaling//regulation of biological process//regulation of cellular process//response to stimulu…	GO:0016021//GO:0016020//GO:0005886//GO:0030054//GO:0045202//GO:0045211//GO:0005887//GO:0005737//GO:0043005//GO:0038039//GO:1902710//GO:0005575//GO:0031224//GO:0044425//GO:0005623//GO:0044464//GO:0071944//GO:0044456//GO:0044459//GO:0097060//GO:0098590//GO:0098794//GO:0031226//GO:0005622//GO:0044424//GO:0042995//GO:0097458//GO:0120025//GO:0032991//GO:0038037//GO:0043235//GO:0097648//GO:0098802	integral component of membrane//membrane//plasma membrane//cell junction//synapse//postsynaptic membrane//integral component of plasma membrane//cytoplasm//neuron projection//G-protein coupled receptor heterodimeric complex//GABA receptor complex//cellular_component//intrinsic component of membrane//membrane part//cell//cell part//cell periphery//synapse part//plasma membrane part//synaptic membr…	GO:0004930//GO:0004965//GO:0005515//GO:0004871//GO:0046982//GO:0003674//GO:0004872//GO:0004888//GO:0038023//GO:0060089//GO:0099600//GO:0016917//GO:0005488//GO:0046983	G-protein coupled receptor activity//G-protein coupled GABA receptor activity//protein binding//signal transducer activity//protein heterodimerization activity//molecular_function//receptor activity//transmembrane signaling receptor activity//signaling receptor activity//molecular transducer activity//transmembrane receptor activity//GABA receptor activity//binding//protein dimerization activity	--	--
ENSG00000162981	FAM84A	2	14632686	14650814	+	8384	protein_coding	family with sequence similarity 84 member A [Source:HGNC Symbol;Acc:HGNC:20743]	154	635	155	487	284	266	1.07201	3.82311	1.01235	2.87181	1.61585	1.46629	590.727	165.546	1.83454	3.25268e-05	0.00269924	UP	261.745	288.616	-0.14091	0.75045	1	FALSE	460.659	163.866	1.49053	0.000685125	0.0413839	UP	-//-	-//-	-//-	-//-	-//-	-//-	--	--
ENSG00000168702	LRP1B	2	140231423	142131701	-	17040	protein_coding	LDL receptor related protein 1B [Source:HGNC Symbol;Acc:HGNC:6693]	88	377	110	397	332	267	0.3014	1.11678	0.353486	1.15186	0.929398	0.724153	350.713	94.6006	1.8891	3.27658e-05	0.00271105	UP	262.729	337.396	-0.360701	0.409217	1	FALSE	375.526	116.293	1.69015	0.000167598	0.0146964	UP	GO:0006897//GO:0006898//GO:0015031//GO:0016192//GO:0006810//GO:0008150//GO:0051179//GO:0051234//GO:0008104//GO:0015833//GO:0033036//GO:0042886//GO:0045184//GO:0071702//GO:0071705	endocytosis//receptor-mediated endocytosis//protein transport//vesicle-mediated transport//transport//biological_process//localization//establishment of localization//protein localization//peptide transport//macromolecule localization//amide transport//establishment of protein localization//organic substance transport//nitrogen compound transport	GO:0016020//GO:0016021//GO:0043235//GO:0005575//GO:0031224//GO:0044425//GO:0032991	membrane//integral component of membrane//receptor complex//cellular_component//intrinsic component of membrane//membrane part//macromolecular complex	GO:0005515//GO:0005509//GO:0003674//GO:0005488//GO:0046872//GO:0043167//GO:0043169	protein binding//calcium ion binding//molecular_function//binding//metal ion binding//ion binding//cation binding	K20049 low-density lipoprotein receptor-related protein 1B | (RefSeq) LRP1B, LRP-1B, LRP-DIT, LRPDIT; LDL receptor related protein 1B	http://www.genome.jp/dbget-bin/www_bget?hsa:53353
ENSG00000275426	AC253576.2	4	149738	150317	+	580	sense_intronic	--	1	27	0	16	16	7	0.100624	2.3498	0	1.36386	1.31591	0.557774	25.1119	1.08135	4.39522	3.36527e-05	0.00276811	UP	6.88671	16.2614	-1.22426	0.164491	1	FALSE	15.1302	1.38778e-17	6.93387	0.000315208	0.0231257	UP	-//-	-//-	-//-	-//-	-//-	-//-	--	--
ENSG00000004961	HCCS	X	11111301	11123078	+	2335	protein_coding	holocytochrome c synthase [Source:HGNC Symbol;Acc:HGNC:4837]	332	106	276	70	171	149	8.29815	2.29147	6.47249	1.48214	3.49335	2.94909	98.6047	356.885	-1.8543	3.9832e-05	0.00321973	DOWN	146.616	173.78	-0.245001	0.595538	1	FALSE	66.21	291.784	-2.13756	4.55488e-06	0.000712281	DOWN	GO:0009887//GO:0055114//GO:0018063//GO:0007275//GO:0009653//GO:0008150//GO:0032501//GO:0032502//GO:0044699//GO:0044707//GO:0044767//GO:0048513//GO:0048731//GO:0048856//GO:0008152//GO:0044710//GO:0006461//GO:0006464//GO:0009987//GO:0022607//GO:0016043//GO:0017003//GO:0017004//GO:0017006//GO:0019538//GO:0034622//GO:0036211//GO:0043170//GO:0043412//GO:0043623//GO:0043933//GO:0044085//GO:0044237//GO:…	animal organ morphogenesis//oxidation-reduction process//cytochrome c-heme linkage//multicellular organism development//anatomical structure morphogenesis//biological_process//multicellular organismal process//developmental process//single-organism process//single-multicellular organism process//single-organism developmental process//animal organ development//system development//anatomical struct…	GO:0005739//GO:0016020//GO:0005743//GO:0005622//GO:0005575//GO:0005623//GO:0005737//GO:0043231//GO:0043226//GO:0043227//GO:0043229//GO:0044424//GO:0044444//GO:0044464//GO:0005740//GO:0019866//GO:0031090//GO:0031966//GO:0031967//GO:0031975//GO:0044422//GO:0044429//GO:0044446	mitochondrion//membrane//mitochondrial inner membrane//intracellular//cellular_component//cell//cytoplasm//intracellular membrane-bounded organelle//organelle//membrane-bounded organelle//intracellular organelle//intracellular part//cytoplasmic part//cell part//mitochondrial envelope//organelle inner membrane//organelle membrane//mitochondrial membrane//organelle envelope//envelope//organelle par…	GO:0004408//GO:0046872//GO:0016829//GO:0003674//GO:0003824//GO:0016846//GO:0005488//GO:0043167//GO:0043169	holocytochrome-c synthase activity//metal ion binding//lyase activity//molecular_function//catalytic activity//carbon-sulfur lyase activity//binding//ion binding//cation binding	K01764 cytochrome c heme-lyase [EC:4.4.1.17] | (RefSeq) HCCS, CCHL, LSDMCA1, MCOPS7, MLS; holocytochrome c synthase	http://www.genome.jp/dbget-bin/www_bget?hsa:3052
ENSG00000114405	C3orf14	3	62318973	62336213	+	4430	protein_coding	chromosome 3 open reading frame 14 [Source:HGNC Symbol;Acc:HGNC:25024]	399	129	385	147	198	232	5.25653	1.46987	4.7589	1.64056	2.13204	2.42032	120.001	428.905	-1.83644	4.14925e-05	0.00332521	DOWN	228.289	201.219	0.182009	0.686309	1	FALSE	139.046	407.015	-1.5486	0.000465845	0.0317807	DOWN	-//-	-//-	-//-	-//-	-//-	-//-	no KO assigned | (RefSeq) C3orf14, HT021; chromosome 3 open reading frame 14	http://www.genome.jp/dbget-bin/www_bget?hsa:57415
ENSG00000185869	ZNF829	19	36888124	36916291	-	7742	protein_coding	zinc finger protein 829 [Source:HGNC Symbol;Acc:HGNC:34032]	35	5	44	7	21	7	0.263843	0.0325995	0.311206	0.0447016	0.12939	0.0417862	4.64543	37.629	-2.98247	4.26833e-05	0.00340104	DOWN	6.88671	21.3426	-1.61395	0.0444891	1	FALSE	6.61682	46.5202	-2.78942	3.03616e-05	0.00358733	DOWN	GO:0006355//GO:0006351//GO:0008152//GO:0006139//GO:0006725//GO:0006807//GO:0008150//GO:0009058//GO:0009059//GO:0009889//GO:0009987//GO:0010467//GO:0010468//GO:0010556//GO:0016070//GO:0018130//GO:0019219//GO:0019222//GO:0019438//GO:0031323//GO:0031326//GO:0032774//GO:0034641//GO:0034645//GO:0034654//GO:0043170//GO:0044237//GO:0044238//GO:0044249//GO:0044260//GO:0044271//GO:0046483//GO:0050789//GO:…	regulation of transcription, DNA-templated//transcription, DNA-templated//metabolic process//nucleobase-containing compound metabolic process//cellular aromatic compound metabolic process//nitrogen compound metabolic process//biological_process//biosynthetic process//macromolecule biosynthetic process//regulation of biosynthetic process//cellular process//gene expression//regulation of gene expre…	GO:0005622//GO:0005634//GO:0005575//GO:0005623//GO:0044464//GO:0043231//GO:0043226//GO:0043227//GO:0043229//GO:0044424	intracellular//nucleus//cellular_component//cell//cell part//intracellular membrane-bounded organelle//organelle//membrane-bounded organelle//intracellular organelle//intracellular part	GO:0003676//GO:0046872//GO:0003677//GO:0003700//GO:0003674//GO:0005488//GO:0097159//GO:1901363//GO:0043167//GO:0043169//GO:0001071	nucleic acid binding//metal ion binding//DNA binding//transcription factor activity, sequence-specific DNA binding//molecular_function//binding//organic cyclic compound binding//heterocyclic compound binding//ion binding//cation binding//nucleic acid binding transcription factor activity	K09228 KRAB domain-containing zinc finger protein | (RefSeq) ZNF829; zinc finger protein 829	http://www.genome.jp/dbget-bin/www_bget?hsa:374899
ENSG00000225077	LINC00337	1	6236240	6239444	+	1685	lincRNA	long intergenic non-protein coding RNA 337 [Source:HGNC Symbol;Acc:HGNC:28620]	116	32	112	28	51	59	4.0178	0.958615	3.63971	0.821554	1.44379	1.61823	29.7633	124.699	-2.06189	4.43149e-05	0.00349372	DOWN	58.0553	51.8301	0.163336	0.790853	1	FALSE	26.4812	118.408	-2.15515	2.81894e-05	0.00339092	DOWN	-//-	-//-	-//-	-//-	-//-	-//-	K17985 activating molecule in BECN1-regulated autophagy protein 1 | (RefSeq) AMBRA1, DCAF3, WDR94; autophagy and beclin 1 regulator 1	http://www.genome.jp/dbget-bin/www_bget?hsa:55626
ENSG00000257267	ZNF271P	18	35290282	35328390	+	7450	transcribed_unitary_pseudogene	zinc finger protein 271, pseudogene [Source:HGNC Symbol;Acc:HGNC:13065]	1132	387	1040	392	504	566	8.86789	2.6221	7.6441	2.6014	3.22706	3.51114	360.016	1216.83	-1.75662	4.53952e-05	0.00354677	DOWN	556.949	512.191	0.120841	0.777052	1	FALSE	370.797	1099.46	-1.56775	0.000256441	0.0197791	DOWN	-//-	-//-	-//-	-//-	-//-	-//-	K09228 KRAB domain-containing zinc finger protein | (RefSeq) ZNF850, ZNF850P; zinc finger protein 850	http://www.genome.jp/dbget-bin/www_bget?hsa:342892
ENSG00000231806	PCAT7	9	94555054	94603990	+	5904	antisense	prostate cancer associated transcript 7 (non-protein coding) [Source:HGNC Symbol;Acc:HGNC:48824]	18	0	27	0	0	0	0.177933	0	0.250419	0	0	0	1.38778e-17	19.3551	-7.2872	4.77659e-05	0.00369087	DOWN	--	--	--	--	--	--	1.38778e-17	28.5484	-7.84362	1.08934e-06	0.000197823	DOWN	-//-	-//-	-//-	-//-	-//-	-//-	K03841 fructose-1,6-bisphosphatase I [EC:3.1.3.11] | (RefSeq) FBP2; fructose-bisphosphatase 2	http://www.genome.jp/dbget-bin/www_bget?hsa:8789
ENSG00000233970	AC092159.3	2	692083	693235	-	571	antisense	--	18	0	15	0	1	0	1.83978	0	1.43848	0	0.0835405	0	1.38778e-17	19.3551	-7.2872	4.77659e-05	0.00369087	DOWN	--	--	--	--	--	--	1.38778e-17	15.8623	-7.00064	0.000193974	0.0161062	DOWN	-//-	-//-	-//-	-//-	-//-	-//-	--	--
ENSG00000164794	KCNV1	8	109963645	109975847	-	6979	protein_coding	potassium voltage-gated channel modifier subfamily V member 1 [Source:HGNC Symbol;Acc:HGNC:18861]	9	62	2	35	53	41	0.0752626	0.448428	0.0156923	0.247944	0.362256	0.271506	57.672	9.68068	2.56041	5.36019e-05	0.00397033	UP	40.3431	53.8626	-0.415759	0.430389	1	FALSE	33.1027	2.11922	3.89156	1.05718e-05	0.00149532	UP	GO:0006811//GO:0055085//GO:0006813//GO:0051260//GO:0034765//GO:0071805//GO:0065009//GO:0006810//GO:0008150//GO:0051179//GO:0051234//GO:0006812//GO:0030001//GO:0015672//GO:0006461//GO:0009987//GO:0022607//GO:0016043//GO:0043933//GO:0044085//GO:0051259//GO:0065003//GO:0070271//GO:0071822//GO:0071840//GO:0032879//GO:0034220//GO:0034762//GO:0043269//GO:0050789//GO:0051049//GO:0065007//GO:0044699//GO:…	ion transport//transmembrane transport//potassium ion transport//protein homooligomerization//regulation of ion transmembrane transport//potassium ion transmembrane transport//regulation of molecular function//transport//biological_process//localization//establishment of localization//cation transport//metal ion transport//monovalent inorganic cation transport//protein complex assembly//cellular …	GO:0016020//GO:0008076//GO:0016021//GO:0005886//GO:0005887//GO:0005575//GO:0005623//GO:0031224//GO:0031226//GO:0032991//GO:0034702//GO:0034703//GO:0034705//GO:0044425//GO:0044459//GO:0044464//GO:0071944//GO:1902495//GO:1990351	membrane//voltage-gated potassium channel complex//integral component of membrane//plasma membrane//integral component of plasma membrane//cellular_component//cell//intrinsic component of membrane//intrinsic component of plasma membrane//macromolecular complex//ion channel complex//cation channel complex//potassium channel complex//membrane part//plasma membrane part//cell part//cell periphery//t…	GO:0005515//GO:0005216//GO:0005249//GO:0005244//GO:0005267//GO:0015459//GO:0008200//GO:0003674//GO:0005488//GO:0005215//GO:0022857//GO:0015075//GO:0015267//GO:0022803//GO:0022891//GO:0022838//GO:0022892//GO:0046873//GO:0005261//GO:0008324//GO:0015077//GO:0015079//GO:0022832//GO:0022836//GO:0022843//GO:0022890//GO:0016247//GO:0098772//GO:0099106//GO:0016248	protein binding//ion channel activity//voltage-gated potassium channel activity//voltage-gated ion channel activity//potassium channel activity//potassium channel regulator activity//ion channel inhibitor activity//molecular_function//binding//transporter activity//transmembrane transporter activity//ion transmembrane transporter activity//channel activity//passive transmembrane transporter activ…	K04934 potassium channel subfamily V member 1 | (RefSeq) KCNV1, HNKA, KCNB3, KV2.3, KV8.1; potassium voltage-gated channel modifier subfamily V member 1	http://www.genome.jp/dbget-bin/www_bget?hsa:27012
ENSG00000249896	LINC02495	4	6200733	6239937	+	5643	transcribed_unprocessed_pseudogene	long intergenic non-protein coding RNA 2495 [Source:HGNC Symbol;Acc:HGNC:27728]	38	6	36	3	5	3	0.39301	0.0536705	0.349335	0.0262839	0.0422662	0.0245697	5.57573	40.8538	-2.84399	5.36474e-05	0.00397033	DOWN	2.95066	5.08263	-0.758708	0.746295	1	FALSE	2.83307	38.0629	-3.688	9.34721e-06	0.00133556	DOWN	-//-	-//-	-//-	-//-	-//-	-//-	no KO assigned | (RefSeq) HMG20B, BRAF25, BRAF35, HMGX2, HMGXB2, PP7706, SMARCE1r, SOXL, pp8857; high mobility group 20B	http://www.genome.jp/dbget-bin/www_bget?hsa:10362
ENSG00000187984	ANKRD19P	9	92809388	92888693	+	2947	transcribed_unprocessed_pseudogene	ankyrin repeat domain 19, pseudogene [Source:HGNC Symbol;Acc:HGNC:22567]	833	286	1378	486	278	434	16.4966	4.89869	25.6046	8.15331	4.49985	6.8061	266.057	895.427	-1.75033	5.39719e-05	0.00397338	DOWN	427.059	282.519	0.595885	0.166682	1	FALSE	459.713	1456.78	-1.66369	9.91333e-05	0.0096889	DOWN	-//-	-//-	-//-	-//-	-//-	-//-	no KO assigned | (RefSeq) ANKRD18A; ankyrin repeat domain 18A	http://www.genome.jp/dbget-bin/www_bget?hsa:253650
ENSG00000269837	IPO5P1	19	23255053	23257939	-	2887	transcribed_processed_pseudogene	importin 5 pseudogene 1 [Source:HGNC Symbol;Acc:HGNC:49687]	161	49	168	55	73	122	3.25469	0.856729	3.18648	0.941876	1.20617	1.953	45.5783	173.071	-1.92181	6.18448e-05	0.00443653	DOWN	120.048	74.1876	0.693476	0.141199	1	FALSE	52.0211	177.609	-1.76893	0.000218858	0.0178046	DOWN	-//-	-//-	-//-	-//-	-//-	-//-	K20222 importin-5 | (RefSeq) IPO5, IMB3, KPNB3, Pse1, RANBP5, imp5; importin 5	http://www.genome.jp/dbget-bin/www_bget?hsa:3843
ENSG00000274602	PI4KAP1	22	18533646	18577968	-	4812	transcribed_unprocessed_pseudogene	phosphatidylinositol 4-kinase alpha pseudogene 1 [Source:HGNC Symbol;Acc:HGNC:33576]	1088	383	1421	588	317	462	13.1957	4.01761	16.1703	6.04129	3.14244	4.43716	356.295	1169.54	-1.71441	6.70846e-05	0.00475166	DOWN	454.611	322.152	0.496738	0.243387	1	FALSE	556.198	1502.24	-1.43323	0.000729754	0.0437977	DOWN	-//-	-//-	-//-	-//-	-//-	-//-	K00888 phosphatidylinositol 4-kinase A [EC:2.7.1.67] | (RefSeq) PI4KA, PI4K-ALPHA, PIK4CA, PMGYCHA, pi4K230; phosphatidylinositol 4-kinase alpha	http://www.genome.jp/dbget-bin/www_bget?hsa:5297
ENSG00000222345	RF00569	3	52691378	52691453	+	76	snoRNA	--	10	64	6	49	33	28	7.67921	42.507	4.32302	31.8758	20.7125	17.0268	59.5326	10.7556	2.45595	7.11165e-05	0.00499936	UP	27.5509	33.5376	-0.282385	0.672797	1	FALSE	46.3456	6.34782	2.8451	5.81712e-05	0.00622587	UP	-//-	-//-	-//-	-//-	-//-	-//-	--	--
ENSG00000226803	AL136311.1	6	57114894	57174236	-	4918	antisense	--	13	75	17	78	60	33	0.154271	0.769781	0.189282	0.784123	0.581964	0.310109	69.7658	13.9804	2.30964	7.26378e-05	0.00509354	UP	32.471	60.9763	-0.906418	0.0826523	1	FALSE	73.7774	17.9767	2.02998	0.000283294	0.0214279	UP	-//-	-//-	-//-	-//-	-//-	-//-	--	--
ENSG00000136457	CHAD	17	50464496	50468966	-	1802	protein_coding	chondroadherin [Source:HGNC Symbol;Acc:HGNC:1909]	8	57	3	45	39	20	0.259099	1.59667	0.0911624	1.23463	1.03239	0.512937	53.0206	8.60574	2.60701	7.32564e-05	0.00510255	UP	19.6789	39.6351	-1.00539	0.0947834	1	FALSE	42.5619	3.17636	3.69502	2.20061e-06	0.00037541	UP	GO:0006469//GO:0019221//GO:0046426//GO:0060348//GO:1900155//GO:0008152//GO:0001932//GO:0001933//GO:0006464//GO:0006468//GO:0006793//GO:0006796//GO:0008150//GO:0009892//GO:0009987//GO:0010563//GO:0010605//GO:0016310//GO:0019220//GO:0019222//GO:0019538//GO:0031323//GO:0031324//GO:0031399//GO:0031400//GO:0032268//GO:0032269//GO:0033673//GO:0036211//GO:0042325//GO:0042326//GO:0043086//GO:0043170//GO:…	negative regulation of protein kinase activity//cytokine-mediated signaling pathway//negative regulation of JAK-STAT cascade//bone development//negative regulation of bone trabecula formation//metabolic process//regulation of protein phosphorylation//negative regulation of protein phosphorylation//cellular protein modification process//protein phosphorylation//phosphorus metabolic process//phosph…	GO:0005576//GO:0005578//GO:0005737//GO:0005575//GO:0031012//GO:0044421//GO:0005622//GO:0005623//GO:0044424//GO:0044464	extracellular region//proteinaceous extracellular matrix//cytoplasm//cellular_component//extracellular matrix//extracellular region part//intracellular//cell//intracellular part//cell part	GO:0005515//GO:0004860//GO:0003674//GO:0005488//GO:0004857//GO:0019887//GO:0019207//GO:0019210//GO:0030234//GO:0098772	protein binding//protein kinase inhibitor activity//molecular_function//binding//enzyme inhibitor activity//protein kinase regulator activity//kinase regulator activity//kinase inhibitor activity//enzyme regulator activity//molecular function regulator	K06248 chondroadherin | (RefSeq) CHAD, SLRR4A; chondroadherin	http://www.genome.jp/dbget-bin/www_bget?hsa:1101
ENSG00000273044	AL022334.2	22	35526932	35527415	+	484	lincRNA	--	0	19	1	21	2	1	0	1.98154	0.113137	2.14512	0.197114	0.0954867	17.6696	1.38778e-17	7.15758	7.55368e-05	0.00511771	UP	0.982619	2.0339	-0.960097	1	1	FALSE	19.8598	1.06208	4.07994	0.000248027	0.0193775	UP	-//-	-//-	-//-	-//-	-//-	-//-	--	--
ENSG00000180257	ZNF816	19	52949379	52962911	-	3310	protein_coding	zinc finger protein 816 [Source:HGNC Symbol;Acc:HGNC:26995]	17	0	21	0	0	0	0.299744	0	0.347409	0	0	0	1.38778e-17	18.2801	-7.20529	7.55368e-05	0.00511771	DOWN	--	--	--	--	--	--	1.38778e-17	22.2053	-7.48284	1.26863e-05	0.00170859	DOWN	GO:0006355//GO:0006351//GO:0008152//GO:0006139//GO:0006725//GO:0006807//GO:0008150//GO:0009058//GO:0009059//GO:0009889//GO:0009987//GO:0010467//GO:0010468//GO:0010556//GO:0016070//GO:0018130//GO:0019219//GO:0019222//GO:0019438//GO:0031323//GO:0031326//GO:0032774//GO:0034641//GO:0034645//GO:0034654//GO:0043170//GO:0044237//GO:0044238//GO:0044249//GO:0044260//GO:0044271//GO:0046483//GO:0050789//GO:…	regulation of transcription, DNA-templated//transcription, DNA-templated//metabolic process//nucleobase-containing compound metabolic process//cellular aromatic compound metabolic process//nitrogen compound metabolic process//biological_process//biosynthetic process//macromolecule biosynthetic process//regulation of biosynthetic process//cellular process//gene expression//regulation of gene expre…	GO:0005622//GO:0005634//GO:0016020//GO:0016021//GO:0005575//GO:0005623//GO:0044464//GO:0043231//GO:0043226//GO:0043227//GO:0043229//GO:0044424//GO:0031224//GO:0044425	intracellular//nucleus//membrane//integral component of membrane//cellular_component//cell//cell part//intracellular membrane-bounded organelle//organelle//membrane-bounded organelle//intracellular organelle//intracellular part//intrinsic component of membrane//membrane part	GO:0003676//GO:0046872//GO:0003677//GO:0003700//GO:0003674//GO:0005488//GO:0097159//GO:1901363//GO:0043167//GO:0043169//GO:0001071	nucleic acid binding//metal ion binding//DNA binding//transcription factor activity, sequence-specific DNA binding//molecular_function//binding//organic cyclic compound binding//heterocyclic compound binding//ion binding//cation binding//nucleic acid binding transcription factor activity	no KO assigned | (RefSeq) ZNF816-ZNF321P, ZNF816-ZNF321; ZNF816-ZNF321P readthrough	http://www.genome.jp/dbget-bin/www_bget?hsa:100529240
ENSG00000206066	IGLL3P	22	25318256	25320080	+	434	unprocessed_pseudogene	immunoglobulin lambda like polypeptide 3, pseudogene [Source:HGNC Symbol;Acc:HGNC:5872]	17	0	15	0	3	3	2.28607	0	1.89256	0	0.329735	0.319463	1.38778e-17	18.2801	-7.20529	7.55368e-05	0.00511771	DOWN	2.95066	3.05014	-0.0446489	1	1	FALSE	1.38778e-17	15.8623	-7.00064	0.000193974	0.0161062	DOWN	-//-	-//-	-//-	-//-	-//-	-//-	K06554 immunoglobulin lambda-like polypeptide 1 | (RefSeq) IGLL1, 14.1, AGM2, CD179b, IGL1, IGL5, IGLJ14.1, IGLL, IGO, IGVPB, VPREB2; immunoglobulin lambda like polypeptide 1	http://www.genome.jp/dbget-bin/www_bget?hsa:3543
ENSG00000167114	SLC27A4	9	128340646	128361470	+	3110	protein_coding	solute carrier family 27 member 4 [Source:HGNC Symbol;Acc:HGNC:10998]	1768	635	1476	548	727	999	33.1781	10.3064	25.9881	8.71161	11.1508	14.8455	590.727	1900.49	-1.68558	7.63659e-05	0.00516142	DOWN	983.025	738.815	0.41196	0.32534	1	FALSE	518.361	1560.39	-1.58963	0.000190739	0.0161062	DOWN	GO:0015908//GO:0006629//GO:0008152//GO:0006631//GO:0006869//GO:0001676//GO:0044539//GO:0015909//GO:0000038//GO:0001579//GO:0007584//GO:0042760//GO:0043588//GO:0006810//GO:0006811//GO:0006820//GO:0008150//GO:0010876//GO:0015711//GO:0015718//GO:0015849//GO:0033036//GO:0044699//GO:0044765//GO:0046942//GO:0051179//GO:0051234//GO:0071702//GO:1902578//GO:0044238//GO:0044710//GO:0071704//GO:0006082//GO:…	fatty acid transport//lipid metabolic process//metabolic process//fatty acid metabolic process//lipid transport//long-chain fatty acid metabolic process//long-chain fatty acid import//long-chain fatty acid transport//very long-chain fatty acid metabolic process//medium-chain fatty acid transport//response to nutrient//very long-chain fatty acid catabolic process//skin development//transport//ion …	GO:0016021//GO:0016020//GO:0005783//GO:0005789//GO:0005886//GO:0005902//GO:0031526//GO:0005575//GO:0031224//GO:0044425//GO:0005622//GO:0005623//GO:0005737//GO:0043231//GO:0012505//GO:0043226//GO:0043227//GO:0043229//GO:0044424//GO:0044444//GO:0044464//GO:0042175//GO:0044422//GO:0044432//GO:0044446//GO:0071944//GO:0042995//GO:0098858//GO:0120025//GO:0005903//GO:0031253//GO:0044459//GO:0044463//GO:…	integral component of membrane//membrane//endoplasmic reticulum//endoplasmic reticulum membrane//plasma membrane//microvillus//brush border membrane//cellular_component//intrinsic component of membrane//membrane part//intracellular//cell//cytoplasm//intracellular membrane-bounded organelle//endomembrane system//organelle//membrane-bounded organelle//intracellular organelle//intracellular part//cy…	GO:0004467//GO:0031957//GO:0000166//GO:0003824//GO:0016874//GO:0015245//GO:0003674//GO:0015645//GO:0016877//GO:0005488//GO:0036094//GO:0097159//GO:1901265//GO:1901363//GO:0005215//GO:0005319//GO:0022892	long-chain fatty acid-CoA ligase activity//very long-chain fatty acid-CoA ligase activity//nucleotide binding//catalytic activity//ligase activity//fatty acid transporter activity//molecular_function//fatty acid ligase activity//ligase activity, forming carbon-sulfur bonds//binding//small molecule binding//organic cyclic compound binding//nucleoside phosphate binding//heterocyclic compound bindin…	K08745 solute carrier family 27 (fatty acid transporter), member 1/4 [EC:6.2.1.-] | (RefSeq) SLC27A4, ACSVL4, FATP4, IPS; solute carrier family 27 member 4	http://www.genome.jp/dbget-bin/www_bget?hsa:10999
ENSG00000260784	AC026150.2	15	30516079	30517867	+	1156	unprocessed_pseudogene	--	25	2	36	1	10	8	1.26215	0.0873306	1.70527	0.0427681	0.412644	0.319831	1.85447	26.8796	-3.76546	8.1742e-05	0.00541585	DOWN	7.87073	10.1639	-0.363346	0.841171	1	FALSE	0.941183	38.0629	-5.15626	3.45318e-07	7.30676e-05	DOWN	-//-	-//-	-//-	-//-	-//-	-//-	no KO assigned | (RefSeq) golgin subfamily A member 6-like protein 1	http://www.genome.jp/dbget-bin/www_bget?hsa:101060569
ENSG00000023892	DEF6	6	35297852	35321771	+	2545	protein_coding	DEF6, guanine nucleotide exchange factor [Source:HGNC Symbol;Acc:HGNC:2760]	187	59	169	64	60	63	4.28829	1.1702	3.6362	1.24328	1.1246	1.14404	54.8812	201.019	-1.87037	8.21638e-05	0.00541585	DOWN	61.9913	60.9763	0.0238318	1	1	FALSE	60.5344	178.666	-1.55933	0.000888054	0.0498941	DOWN	-//-	-//-	GO:0005634//GO:0005737//GO:0016020//GO:0005829//GO:0005654//GO:0005886//GO:0005856//GO:0042995//GO:0048471//GO:0030175//GO:0005622//GO:0005575//GO:0005623//GO:0043231//GO:0043226//GO:0043227//GO:0043229//GO:0044424//GO:0044464//GO:0044444//GO:0031974//GO:0031981//GO:0043233//GO:0044422//GO:0044428//GO:0044446//GO:0070013//GO:0071944//GO:0043228//GO:0043232//GO:0098858//GO:0120025	nucleus//cytoplasm//membrane//cytosol//nucleoplasm//plasma membrane//cytoskeleton//cell projection//perinuclear region of cytoplasm//filopodium//intracellular//cellular_component//cell//intracellular membrane-bounded organelle//organelle//membrane-bounded organelle//intracellular organelle//intracellular part//cell part//cytoplasmic part//membrane-enclosed lumen//nuclear lumen//organelle lumen//o…	GO:0005515//GO:0003674//GO:0005488	protein binding//molecular_function//binding	no KO assigned | (RefSeq) DEF6, IBP, SLAT, SWAP70L; DEF6, guanine nucleotide exchange factor	http://www.genome.jp/dbget-bin/www_bget?hsa:50619
ENSG00000279716	AC006128.1	19	15398696	15400356	+	1661	TEC	--	27	126	31	140	55	59	0.94869	3.82909	1.02198	4.16712	1.57952	1.64161	117.211	29.0295	2.00924	8.25716e-05	0.00541585	UP	58.0553	55.8951	0.0546543	0.958971	1	FALSE	132.425	32.777	2.01055	6.71989e-05	0.00705789	UP	-//-	-//-	-//-	-//-	-//-	-//-	--	--
ENSG00000213937	CLDN9	16	3012456	3014505	+	2050	protein_coding	claudin 9 [Source:HGNC Symbol;Acc:HGNC:2051]	25	119	32	155	43	45	0.711732	2.93013	0.854762	3.73814	1.00057	1.01449	110.698	26.8796	2.03741	8.78993e-05	0.00565479	UP	44.2791	43.7001	0.0190252	1	1	FALSE	146.613	33.8342	2.11163	2.51928e-05	0.00305658	UP	GO:0046718//GO:0016032//GO:0016338//GO:0045216//GO:0044409//GO:0008150//GO:0009987//GO:0019058//GO:0030260//GO:0044403//GO:0044419//GO:0044764//GO:0051701//GO:0051704//GO:0051806//GO:0051828//GO:0007155//GO:0022610//GO:0098609//GO:0098742//GO:0016043//GO:0034330//GO:0044699//GO:0044763//GO:0071840	viral entry into host cell//viral process//calcium-independent cell-cell adhesion via plasma membrane cell-adhesion molecules//cell-cell junction organization//entry into host//biological_process//cellular process//viral life cycle//entry into host cell//symbiosis, encompassing mutualism through parasitism//interspecies interaction between organisms//multi-organism cellular process//interaction w…	GO:0016021//GO:0005923//GO:0016020//GO:0043231//GO:0005886//GO:0030054//GO:0005575//GO:0031224//GO:0044425//GO:0005911//GO:0043296//GO:0070160//GO:0005622//GO:0005623//GO:0043226//GO:0043227//GO:0043229//GO:0044424//GO:0044464//GO:0071944	integral component of membrane//bicellular tight junction//membrane//intracellular membrane-bounded organelle//plasma membrane//cell junction//cellular_component//intrinsic component of membrane//membrane part//cell-cell junction//apical junction complex//occluding junction//intracellular//cell//organelle//membrane-bounded organelle//intracellular organelle//intracellular part//cell part//cell pe…	GO:0005198//GO:0005515//GO:0042802//GO:0001618//GO:0003674//GO:0005488//GO:0004872//GO:0060089	structural molecule activity//protein binding//identical protein binding//virus receptor activity//molecular_function//binding//receptor activity//molecular transducer activity	K06087 claudin | (RefSeq) CLDN9; claudin 9	http://www.genome.jp/dbget-bin/www_bget?hsa:9080
ENSG00000024422	EHD2	19	47713343	47743134	+	3923	protein_coding	EH domain containing 2 [Source:HGNC Symbol;Acc:HGNC:3243]	124	37	96	31	25	16	1.84473	0.476078	1.33999	0.39068	0.303987	0.188491	34.4148	133.298	-1.94938	9.09131e-05	0.0058087	DOWN	15.7428	25.4076	-0.686038	0.354836	1	FALSE	29.319	101.493	-1.78683	0.000511143	0.0339657	DOWN	GO:0030036//GO:0032456//GO:0006897//GO:0030866//GO:0072659//GO:0097320//GO:1901741//GO:2001137//GO:0007596//GO:0007010//GO:0006996//GO:0008150//GO:0009987//GO:0016043//GO:0030029//GO:0044699//GO:0044763//GO:0071840//GO:1902589//GO:0016192//GO:0006810//GO:0016197//GO:0051179//GO:0051234//GO:0030865//GO:0008104//GO:0007009//GO:0010256//GO:0033036//GO:0034613//GO:0044802//GO:0051641//GO:0061024//GO:…	actin cytoskeleton organization//endocytic recycling//endocytosis//cortical actin cytoskeleton organization//protein localization to plasma membrane//plasma membrane tubulation//positive regulation of myoblast fusion//positive regulation of endocytic recycling//blood coagulation//cytoskeleton organization//organelle organization//biological_process//cellular process//cellular component organizati…	GO:0005737//GO:0016020//GO:0005886//GO:0005829//GO:0045171//GO:0005901//GO:0015630//GO:0019898//GO:0048471//GO:0005768//GO:0070062//GO:0010008//GO:0055038//GO:0005634//GO:0005622//GO:0005575//GO:0005623//GO:0044424//GO:0044464//GO:0071944//GO:0044444//GO:0005576//GO:0044421//GO:0044425//GO:0044459//GO:0044853//GO:0045121//GO:0098589//GO:0098590//GO:0098805//GO:0098857//GO:0005856//GO:0043226//GO:…	cytoplasm//membrane//plasma membrane//cytosol//intercellular bridge//caveola//microtubule cytoskeleton//extrinsic component of membrane//perinuclear region of cytoplasm//endosome//extracellular exosome//endosome membrane//recycling endosome membrane//nucleus//intracellular//cellular_component//cell//intracellular part//cell part//cell periphery//cytoplasmic part//extracellular region//extracellul…	GO:0005515//GO:0005525//GO:0005509//GO:0046872//GO:0000166//GO:0005524//GO:0016787//GO:0019904//GO:0042802//GO:0003676//GO:0003674//GO:0005488//GO:0001882//GO:0001883//GO:0017076//GO:0019001//GO:0032549//GO:0032550//GO:0032553//GO:0032555//GO:0032561//GO:0035639//GO:0036094//GO:0043167//GO:0043168//GO:0097159//GO:0097367//GO:1901265//GO:1901363//GO:0043169//GO:0030554//GO:0032559//GO:0003824	protein binding//GTP binding//calcium ion binding//metal ion binding//nucleotide binding//ATP binding//hydrolase activity//protein domain specific binding//identical protein binding//nucleic acid binding//molecular_function//binding//nucleoside binding//purine nucleoside binding//purine nucleotide binding//guanyl nucleotide binding//ribonucleoside binding//purine ribonucleoside binding//ribonucle…	K12469 EH domain-containing protein 2 | (RefSeq) EHD2, PAST2; EH domain containing 2	http://www.genome.jp/dbget-bin/www_bget?hsa:30846
ENSG00000102287	GABRE	X	151953124	151974680	-	9612	protein_coding	gamma-aminobutyric acid type A receptor epsilon subunit [Source:HGNC Symbol;Acc:HGNC:4085]	200	753	245	909	820	883	1.21436	3.95435	1.39573	4.6755	4.06943	4.24556	700.501	214.993	1.70357	9.15159e-05	0.0058114	UP	868.88	833.326	0.0602716	0.886591	1	FALSE	859.838	259.011	1.7306	6.53919e-05	0.00689382	UP	GO:0006811//GO:0034220//GO:0006821//GO:1902476//GO:0007165//GO:2001226//GO:0006810//GO:0008150//GO:0051179//GO:0051234//GO:0055085//GO:0006820//GO:0015698//GO:0098656//GO:0098660//GO:0098661//GO:0007154//GO:0009987//GO:0023052//GO:0044699//GO:0044700//GO:0050789//GO:0050794//GO:0050896//GO:0051716//GO:0065007//GO:0032879//GO:0043269//GO:0043271//GO:0044070//GO:0048519//GO:0051049//GO:0051051//GO:…	ion transport//ion transmembrane transport//chloride transport//chloride transmembrane transport//signal transduction//negative regulation of chloride transport//transport//biological_process//localization//establishment of localization//transmembrane transport//anion transport//inorganic anion transport//anion transmembrane transport//inorganic ion transmembrane transport//inorganic anion transm…	GO:0016021//GO:0016020//GO:0005886//GO:0030054//GO:0045202//GO:0045211//GO:0034707//GO:1902711//GO:0005575//GO:0031224//GO:0044425//GO:0005623//GO:0044464//GO:0071944//GO:0044456//GO:0044459//GO:0097060//GO:0098590//GO:0098794//GO:0032991//GO:0034702//GO:1902495//GO:1990351//GO:0043235//GO:1902710	integral component of membrane//membrane//plasma membrane//cell junction//synapse//postsynaptic membrane//chloride channel complex//GABA-A receptor complex//cellular_component//intrinsic component of membrane//membrane part//cell//cell part//cell periphery//synapse part//plasma membrane part//synaptic membrane//plasma membrane region//postsynapse//macromolecular complex//ion channel complex//tran…	GO:0005216//GO:0004890//GO:0004888//GO:0005230//GO:0005254//GO:0022851//GO:0003674//GO:0005215//GO:0022857//GO:0015075//GO:0015267//GO:0022803//GO:0022891//GO:0022838//GO:0022892//GO:0004871//GO:0004872//GO:0016917//GO:0038023//GO:0060089//GO:0099600//GO:0015276//GO:0022834//GO:0022836//GO:0005253//GO:0008509//GO:0015103//GO:0015108//GO:0022824//GO:0022835//GO:0030594//GO:0099095	ion channel activity//GABA-A receptor activity//transmembrane signaling receptor activity//extracellular ligand-gated ion channel activity//chloride channel activity//GABA-gated chloride ion channel activity//molecular_function//transporter activity//transmembrane transporter activity//ion transmembrane transporter activity//channel activity//passive transmembrane transporter activity//substrate-…	K05185 gamma-aminobutyric acid receptor subunit epsilon | (RefSeq) GABRE; gamma-aminobutyric acid type A receptor epsilon subunit	http://www.genome.jp/dbget-bin/www_bget?hsa:2564
ENSG00000275038	AC091980.2	5	171305981	171308755	-	2775	protein_coding	--	4	40	5	31	43	23	0.0841254	0.727598	0.0986634	0.552302	0.73916	0.383048	37.2057	4.30604	3.07702	9.21983e-05	0.0058114	UP	22.6309	43.7001	-0.945387	0.107043	1	FALSE	29.319	5.29066	2.44431	0.000883969	0.049814	UP	-//-	-//-	-//-	-//-	-//-	-//-	--	--
ENSG00000169031	COL4A3	2	227164565	227314792	+	9124	protein_coding	collagen type IV alpha 3 chain [Source:HGNC Symbol;Acc:HGNC:2204]	137	526	174	603	483	472	0.876325	2.91001	1.04427	3.26746	2.5252	2.39081	489.326	147.272	1.73153	9.44392e-05	0.00590013	UP	464.452	490.85	-0.0797245	0.851851	1	FALSE	570.386	183.952	1.63199	0.000189894	0.0161062	UP	GO:0007155//GO:0010951//GO:0008283//GO:0030574//GO:0030198//GO:0016525//GO:0008285//GO:0006919//GO:0007605//GO:0032836//GO:0008015//GO:0007166//GO:0038063//GO:0072577//GO:0008150//GO:0022610//GO:0008152//GO:0006508//GO:0009892//GO:0009987//GO:0010466//GO:0010605//GO:0019222//GO:0019538//GO:0030162//GO:0031323//GO:0031324//GO:0032268//GO:0032269//GO:0043086//GO:0043170//GO:0044092//GO:0044237//GO:…	cell adhesion//negative regulation of endopeptidase activity//cell proliferation//collagen catabolic process//extracellular matrix organization//negative regulation of angiogenesis//negative regulation of cell proliferation//activation of cysteine-type endopeptidase activity involved in apoptotic process//sensory perception of sound//glomerular basement membrane development//blood circulation//ce…	GO:0005581//GO:0043231//GO:0005783//GO:0005576//GO:0005578//GO:0005604//GO:0005788//GO:0005587//GO:0005575//GO:0032991//GO:0043234//GO:0005622//GO:0005623//GO:0043226//GO:0043227//GO:0043229//GO:0044424//GO:0044464//GO:0005737//GO:0012505//GO:0044444//GO:0031012//GO:0044421//GO:0044420//GO:0031974//GO:0043233//GO:0044422//GO:0044432//GO:0044446//GO:0070013//GO:0098642//GO:0098644//GO:0098645//GO:…	collagen trimer//intracellular membrane-bounded organelle//endoplasmic reticulum//extracellular region//proteinaceous extracellular matrix//basement membrane//endoplasmic reticulum lumen//collagen type IV trimer//cellular_component//macromolecular complex//protein complex//intracellular//cell//organelle//membrane-bounded organelle//intracellular organelle//intracellular part//cell part//cytoplasm…	GO:0005201//GO:0005515//GO:0005178//GO:0005198//GO:0008191//GO:0003674//GO:0005488//GO:0005102//GO:0050839//GO:0032403//GO:0044877//GO:0004857//GO:0004866//GO:0061135//GO:0030414//GO:0030234//GO:0061134//GO:0098772	extracellular matrix structural constituent//protein binding//integrin binding//structural molecule activity//metalloendopeptidase inhibitor activity//molecular_function//binding//receptor binding//cell adhesion molecule binding//protein complex binding//macromolecular complex binding//enzyme inhibitor activity//endopeptidase inhibitor activity//endopeptidase regulator activity//peptidase inhibit…	K06237 collagen, type IV, alpha | (RefSeq) COL4A3; collagen type IV alpha 3 chain	http://www.genome.jp/dbget-bin/www_bget?hsa:1285
ENSG00000135298	ADGRB3	6	68635367	69389511	+	6490	protein_coding	adhesion G protein-coupled receptor B3 [Source:HGNC Symbol;Acc:HGNC:945]	32	5	33	1	0	1	0.287763	0.0388884	0.278432	0.00761787	0	0.00712105	4.64543	34.4042	-2.85363	0.000102431	0.00632841	DOWN	--	--	--	--	--	--	0.941183	34.8914	-5.03116	9.26662e-07	0.000175058	DOWN	GO:0007186//GO:0007166//GO:0016525//GO:0043547//GO:0007165//GO:0007520//GO:0016322//GO:0048814//GO:0051965//GO:0061743//GO:0099558//GO:0007154//GO:0008150//GO:0009987//GO:0023052//GO:0044699//GO:0044700//GO:0050789//GO:0050794//GO:0050896//GO:0051716//GO:0065007//GO:0001525//GO:0001568//GO:0001944//GO:0007275//GO:0009653//GO:0048646//GO:0022603//GO:0032501//GO:0032502//GO:0044707//GO:0044767//GO:…	G-protein coupled receptor signaling pathway//cell surface receptor signaling pathway//negative regulation of angiogenesis//positive regulation of GTPase activity//signal transduction//myoblast fusion//neuron remodeling//regulation of dendrite morphogenesis//positive regulation of synapse assembly//motor learning//maintenance of synapse structure//cell communication//biological_process//cellular …	GO:0016021//GO:0016020//GO:0005886//GO:0043083//GO:0098794//GO:0005575//GO:0031224//GO:0044425//GO:0005623//GO:0044464//GO:0071944//GO:0005576//GO:0044456//GO:0045202	integral component of membrane//membrane//plasma membrane//synaptic cleft//postsynapse//cellular_component//intrinsic component of membrane//membrane part//cell//cell part//cell periphery//extracellular region//synapse part//synapse	GO:0004930//GO:0004888//GO:0005515//GO:0004871//GO:0005096//GO:0003674//GO:0004872//GO:0038023//GO:0060089//GO:0099600//GO:0005488//GO:0008047//GO:0030234//GO:0030695//GO:0060589//GO:0098772	G-protein coupled receptor activity//transmembrane signaling receptor activity//protein binding//signal transducer activity//GTPase activator activity//molecular_function//receptor activity//signaling receptor activity//molecular transducer activity//transmembrane receptor activity//binding//enzyme activator activity//enzyme regulator activity//GTPase regulator activity//nucleoside-triphosphatase…	K04598 brain-specific angiogenesis inhibitor 3 | (RefSeq) ADGRB3, BAI3; adhesion G protein-coupled receptor B3	http://www.genome.jp/dbget-bin/www_bget?hsa:577
ENSG00000144488	ESPNL	2	238100157	238133287	+	5362	protein_coding	espin like [Source:HGNC Symbol;Acc:HGNC:27937]	57	13	84	23	10	9	0.620409	0.12238	0.857831	0.21207	0.0889624	0.0775719	12.0878	61.2776	-2.32909	0.000110315	0.00672657	DOWN	8.85474	10.1639	-0.195929	1	1	FALSE	21.7516	88.807	-2.02294	0.000214066	0.0174653	DOWN	GO:0007605//GO:0051017//GO:0003008//GO:0050954//GO:0050877//GO:0007600//GO:0008150//GO:0032501//GO:0030036//GO:0007010//GO:0006996//GO:0007015//GO:0009987//GO:0022607//GO:0016043//GO:0030029//GO:0044085//GO:0044699//GO:0044763//GO:0061572//GO:0071840//GO:0097435//GO:1902589	sensory perception of sound//actin filament bundle assembly//system process//sensory perception of mechanical stimulus//neurological system process//sensory perception//biological_process//multicellular organismal process//actin cytoskeleton organization//cytoskeleton organization//organelle organization//actin filament organization//cellular process//cellular component assembly//cellular compone…	GO:0042995//GO:0005737//GO:0032420//GO:0031941//GO:0032426//GO:0005575//GO:0005623//GO:0044464//GO:0005622//GO:0044424//GO:0032421//GO:0043226//GO:0044422//GO:0097458//GO:0098858//GO:0098862//GO:0120025//GO:0005856//GO:0005884//GO:0015629//GO:0032991//GO:0043228//GO:0043229//GO:0043232//GO:0043234//GO:0044430//GO:0044446//GO:0099080//GO:0099081//GO:0099512//GO:0099513//GO:0044463	cell projection//cytoplasm//stereocilium//filamentous actin//stereocilium tip//cellular_component//cell//cell part//intracellular//intracellular part//stereocilium bundle//organelle//organelle part//neuron part//actin-based cell projection//cluster of actin-based cell projections//plasma membrane bounded cell projection//cytoskeleton//actin filament//actin cytoskeleton//macromolecular complex//no…	GO:0005515//GO:0003779//GO:0051015//GO:0003674//GO:0005488//GO:0008092//GO:0032403//GO:0044877	protein binding//actin binding//actin filament binding//molecular_function//binding//cytoskeletal protein binding//protein complex binding//macromolecular complex binding	no KO assigned | (RefSeq) ESPNL; espin-like	http://www.genome.jp/dbget-bin/www_bget?hsa:339768
ENSG00000163520	FBLN2	3	13549131	13638422	+	4812	protein_coding	fibulin 2 [Source:HGNC Symbol;Acc:HGNC:3601]	28	3	35	0	0	1	0.339596	0.0314695	0.398283	0	0	0.00960424	2.7848	30.1044	-3.37381	0.000111734	0.00677019	DOWN	--	--	--	--	--	--	1.38778e-17	37.0057	-8.21658	4.10802e-08	9.79937e-06	DOWN	GO:0030198//GO:0010811//GO:0008150//GO:0009987//GO:0016043//GO:0043062//GO:0044699//GO:0044763//GO:0071840//GO:0007155//GO:0010810//GO:0022610//GO:0030155//GO:0031589//GO:0045785//GO:0048518//GO:0050789//GO:0065007	extracellular matrix organization//positive regulation of cell-substrate adhesion//biological_process//cellular process//cellular component organization//extracellular structure organization//single-organism process//single-organism cellular process//cellular component organization or biogenesis//cell adhesion//regulation of cell-substrate adhesion//biological adhesion//regulation of cell adhesio…	GO:0005576//GO:0031012//GO:0005578//GO:0070062//GO:1903561//GO:0005615//GO:0005575//GO:0044421//GO:0031982//GO:0043226//GO:0043227//GO:0043230	extracellular region//extracellular matrix//proteinaceous extracellular matrix//extracellular exosome//extracellular vesicle//extracellular space//cellular_component//extracellular region part//vesicle//organelle//membrane-bounded organelle//extracellular organelle	GO:0005515//GO:0005509//GO:0005201//GO:0050840//GO:0003674//GO:0005488//GO:0046872//GO:0043167//GO:0043169//GO:0005198	protein binding//calcium ion binding//extracellular matrix structural constituent//extracellular matrix binding//molecular_function//binding//metal ion binding//ion binding//cation binding//structural molecule activity	K17307 fibulin 1/2 | (RefSeq) FBLN2; fibulin 2	http://www.genome.jp/dbget-bin/www_bget?hsa:2199
[truncated: 98 more rows]
