# Supplementary material for: The data of TLR8 species specific downstream differentially regulated genes (DEGs)
Source: Data Brief. 2019 Aug 2;25:104314. doi: 10.1016/j.dib.2019.104314 (PMC6702385; doi:10.1016/j.dib.2019.104314)
Supplement: Supplementary file 1 [file mmc1.zip › Supplementary table 3. Porcine TLR8 specifc DEGs.xlsm]

## Sheet: GENE6_get_annot
ID	gene_name	gene_chr	gene_start	gene_end	gene_strand	gene_length	gene_biotype	gene_description	h8_con_readcount	h8_R848_readcount	p8_con_readcount	p8_R848_readcount	h8_con_fpkm	h8_R848_fpkm	p8_con_fpkm	p8_R848_fpkm	b8_con_fpkm	b8_R848_fpkm	h8_R848_readcount(h8_R848vsh8_con)	h8_con_readcount(h8_R848vsh8_con)	log2FoldChange(h8_R848vsh8_con)	pvalue(h8_R848vsh8_con)	padj(h8_R848vsh8_con)	significant(h8_R848vsh8_con)	b8_R848_readcount(b8_R848vsb8_con)	b8_con_readcount(b8_R848vsb8_con)	log2FoldChange(b8_R848vsb8_con)	pvalue(b8_R848vsb8_con)	padj(b8_R848vsb8_con)	significant(b8_R848vsb8_con)	p8_R848_readcount(p8_R848vsp8_con)	p8_con_readcount(p8_R848vsp8_con)	log2FoldChange(p8_R848vsp8_con)	pvalue(p8_R848vsp8_con)	padj(p8_R848vsp8_con)	significant(p8_R848vsp8_con)	biological_process	biological_process_description	cellular_component	cellular_component_description	molecular_function	molecular_function_description	KEGG	AnnotInfo
ENSG00000205572	SERF1B	5	70025247	70043113	+	3051	protein_coding	small EDRK-rich factor 1B [Source:HGNC Symbol;Acc:HGNC:10756]	36	58	891	62	0.688637	0.959578	15.9913	1.00468	2.14196	1.86317	53.9509	38.7039	0.478246	0.391316	0.784303	FALSE	121.032	139.228	-0.201832	0.673271	1	FALSE	58.6426	941.943	-4.00262	2.25287e-16	2.04561e-13	DOWN	GO:0007399//GO:0007275//GO:0008150//GO:0032501//GO:0032502//GO:0044699//GO:0044707//GO:0044767//GO:0048731//GO:0048856	nervous system development//multicellular organism development//biological_process//multicellular organismal process//developmental process//single-organism process//single-multicellular organism process//single-organism developmental process//system development//anatomical structure development	GO:0005575//GO:0016020//GO:0016021//GO:0031224//GO:0044425	cellular_component//membrane//integral component of membrane//intrinsic component of membrane//membrane part	GO:0003674	molecular_function	no KO assigned | (RefSeq) SERF2, 4F5REL, FAM2C, H4F5REL, HsT17089; small EDRK-rich factor 2	http://www.genome.jp/dbget-bin/www_bget?hsa:10169
ENSG00000205609	EIF3CL	16	28379579	28403879	-	3091	protein_coding	eukaryotic translation initiation factor 3 subunit C like [Source:HGNC Symbol;Acc:HGNC:26347]	91	101	639	54	1.7182	1.64936	11.3201	0.86372	1.48151	1.51012	93.9533	97.8254	-0.0580073	0.921999	1	FALSE	99.3837	97.5613	0.026706	1	1	FALSE	51.0752	675.536	-3.72194	2.56517e-14	1.50426e-11	DOWN	GO:0006413//GO:0006412//GO:0008152//GO:0006518//GO:0006807//GO:0008150//GO:0009058//GO:0009059//GO:0009987//GO:0010467//GO:0019538//GO:0034641//GO:0034645//GO:0043043//GO:0043170//GO:0043603//GO:0043604//GO:0044237//GO:0044238//GO:0044249//GO:0044260//GO:0044267//GO:0044271//GO:0071704//GO:1901564//GO:1901566//GO:1901576	translational initiation//translation//metabolic process//peptide metabolic process//nitrogen compound metabolic process//biological_process//biosynthetic process//macromolecule biosynthetic process//cellular process//gene expression//protein metabolic process//cellular nitrogen compound metabolic process//cellular macromolecule biosynthetic process//peptide biosynthetic process//macromolecule me…	GO:0005852//GO:0005737//GO:0005622//GO:0005575//GO:0005623//GO:0032991//GO:0043234//GO:0044424//GO:0044444//GO:0044464	eukaryotic translation initiation factor 3 complex//cytoplasm//intracellular//cellular_component//cell//macromolecular complex//protein complex//intracellular part//cytoplasmic part//cell part	GO:0005515//GO:0003723//GO:0003743//GO:0031369//GO:0003674//GO:0005488//GO:0003676//GO:0097159//GO:1901363//GO:0008135	protein binding//RNA binding//translation initiation factor activity//translation initiation factor binding//molecular_function//binding//nucleic acid binding//organic cyclic compound binding//heterocyclic compound binding//translation factor activity, RNA binding	K03252 translation initiation factor 3 subunit C | (RefSeq) EIF3CL; eukaryotic translation initiation factor 3 subunit C like	http://www.genome.jp/dbget-bin/www_bget?hsa:728689
ENSG00000198453	ZNF568	19	36916329	36998700	+	9437	protein_coding	zinc finger protein 568 [Source:HGNC Symbol;Acc:HGNC:25392]	49	17	68	2	0.303035	0.0909304	0.39457	0.0104779	0.0454927	0.0391782	15.809	52.6781	-1.72783	0.00401511	0.0760432	FALSE	7.87073	9.14761	-0.21329	1	1	FALSE	1.88712	71.8923	-5.15821	3.88217e-10	1.27064e-07	DOWN	GO:0006355//GO:0006351//GO:0007275//GO:0000122//GO:0045892//GO:0001701//GO:0060669//GO:0008152//GO:0006139//GO:0006725//GO:0006807//GO:0008150//GO:0009058//GO:0009059//GO:0009889//GO:0009987//GO:0010467//GO:0010468//GO:0010556//GO:0016070//GO:0018130//GO:0019219//GO:0019222//GO:0019438//GO:0031323//GO:0031326//GO:0032774//GO:0034641//GO:0034645//GO:0034654//GO:0043170//GO:0044237//GO:0044238//GO:…	regulation of transcription, DNA-templated//transcription, DNA-templated//multicellular organism development//negative regulation of transcription from RNA polymerase II promoter//negative regulation of transcription, DNA-templated//in utero embryonic development//embryonic placenta morphogenesis//metabolic process//nucleobase-containing compound metabolic process//cellular aromatic compound meta…	GO:0005622//GO:0005634//GO:0005575//GO:0005623//GO:0044464//GO:0043231//GO:0043226//GO:0043227//GO:0043229//GO:0044424	intracellular//nucleus//cellular_component//cell//cell part//intracellular membrane-bounded organelle//organelle//membrane-bounded organelle//intracellular organelle//intracellular part	GO:0003676//GO:0046872//GO:0003677//GO:0003700//GO:0000976//GO:0003674//GO:0005488//GO:0097159//GO:1901363//GO:0043167//GO:0043169//GO:0001071//GO:0000975//GO:0001067//GO:0003690//GO:0044212//GO:0043565//GO:1990837	nucleic acid binding//metal ion binding//DNA binding//transcription factor activity, sequence-specific DNA binding//transcription regulatory region sequence-specific DNA binding//molecular_function//binding//organic cyclic compound binding//heterocyclic compound binding//ion binding//cation binding//nucleic acid binding transcription factor activity//regulatory region DNA binding//regulatory regi…	K09228 KRAB domain-containing zinc finger protein | (RefSeq) ZNF420, APAK; zinc finger protein 420	http://www.genome.jp/dbget-bin/www_bget?hsa:147923
ENSG00000187105	HEATR4	14	73478484	73558947	-	4209	protein_coding	HEAT repeat containing 4 [Source:HGNC Symbol;Acc:HGNC:16761]	21	62	6	77	0.291186	0.743545	0.0780587	0.904461	0.38533	0.516069	57.672	22.5799	1.34855	0.0166329	0.174146	FALSE	46.2471	34.5538	0.419301	0.493673	1	FALSE	72.8314	6.34782	3.49577	2.2345e-07	4.95249e-05	UP	-//-	-//-	-//-	-//-	GO:0005515//GO:0005488//GO:0003674	protein binding//binding//molecular_function	no KO assigned | (RefSeq) HEATR4; HEAT repeat containing 4	http://www.genome.jp/dbget-bin/www_bget?hsa:399671
ENSG00000165029	ABCA1	9	104781002	104928237	-	11350	protein_coding	ATP binding cassette subfamily A member 1 [Source:HGNC Symbol;Acc:HGNC:29]	15	2	31	0	0.0771304	0.00889464	0.14956	0	0.00840557	0.028503	1.85447	16.1303	-3.03293	0.00524731	0.0877315	FALSE	6.88671	2.0339	1.70069	0.217138	1	FALSE	1.38778e-17	32.777	-8.04212	2.40483e-07	5.24739e-05	DOWN	GO:0055085//GO:0006629//GO:0008202//GO:0008203//GO:0098656//GO:0042632//GO:0071404//GO:0032489//GO:0034616//GO:0033344//GO:0019216//GO:0034380//GO:0043691//GO:0002790//GO:0006497//GO:0006911//GO:0007040//GO:0007186//GO:0007189//GO:0007584//GO:0010745//GO:0010875//GO:0010887//GO:0015914//GO:0016197//GO:0030301//GO:0032367//GO:0033700//GO:0038027//GO:0042157//GO:0042158//GO:0042493//GO:0045332//GO:…	transmembrane transport//lipid metabolic process//steroid metabolic process//cholesterol metabolic process//anion transmembrane transport//cholesterol homeostasis//cellular response to low-density lipoprotein particle stimulus//regulation of Cdc42 protein signal transduction//response to laminar fluid shear stress//cholesterol efflux//regulation of lipid metabolic process//high-density lipoprotei…	GO:0016021//GO:0016020//GO:0005886//GO:0048471//GO:0005789//GO:0005887//GO:0045121//GO:0043231//GO:0005794//GO:0009897//GO:0009986//GO:0030139//GO:0034364//GO:0045335//GO:0005575//GO:0031224//GO:0044425//GO:0005623//GO:0044464//GO:0071944//GO:0005622//GO:0005737//GO:0044424//GO:0044444//GO:0005783//GO:0012505//GO:0042175//GO:0043226//GO:0043227//GO:0043229//GO:0044422//GO:0044432//GO:0044446//GO:…	integral component of membrane//membrane//plasma membrane//perinuclear region of cytoplasm//endoplasmic reticulum membrane//integral component of plasma membrane//membrane raft//intracellular membrane-bounded organelle//Golgi apparatus//external side of plasma membrane//cell surface//endocytic vesicle//high-density lipoprotein particle//phagocytic vesicle//cellular_component//intrinsic component …	GO:0005524//GO:0042626//GO:0016887//GO:0000166//GO:0005515//GO:0051117//GO:0005102//GO:0015485//GO:0005543//GO:0005548//GO:0008509//GO:0017127//GO:0019905//GO:0031267//GO:0034185//GO:0034186//GO:0034188//GO:0090554//GO:0090556//GO:0003674//GO:0005488//GO:0017076//GO:0030554//GO:0032553//GO:0032555//GO:0032559//GO:0035639//GO:0036094//GO:0043167//GO:0043168//GO:0097159//GO:0097367//GO:1901265//GO:…	ATP binding//ATPase activity, coupled to transmembrane movement of substances//ATPase activity//nucleotide binding//protein binding//ATPase binding//receptor binding//cholesterol binding//phospholipid binding//phospholipid transporter activity//anion transmembrane transporter activity//cholesterol transporter activity//syntaxin binding//small GTPase binding//apolipoprotein binding//apolipoprotein…	K05641 ATP-binding cassette, subfamily A (ABC1), member 1 | (RefSeq) ABCA1, ABC-1, ABC1, CERP, HDLDT1, TGD; ATP binding cassette subfamily A member 1	http://www.genome.jp/dbget-bin/www_bget?hsa:19
ENSG00000198939	ZFP2	5	178895894	178933212	+	2641	protein_coding	ZFP2 zinc finger protein [Source:HGNC Symbol;Acc:HGNC:26138]	11	2	36	1	0.243083	0.0382257	0.74642	0.0187202	0.108372	0.209991	1.85447	11.8305	-2.58949	0.0270427	0.222395	FALSE	11.8068	6.09887	0.939408	0.312308	1	FALSE	0.941183	38.0629	-5.15626	3.45318e-07	7.30676e-05	DOWN	GO:0006351//GO:0006355//GO:0008152//GO:0006139//GO:0006725//GO:0006807//GO:0008150//GO:0009058//GO:0009059//GO:0009987//GO:0010467//GO:0016070//GO:0018130//GO:0019438//GO:0032774//GO:0034641//GO:0034645//GO:0034654//GO:0043170//GO:0044237//GO:0044238//GO:0044249//GO:0044260//GO:0044271//GO:0046483//GO:0071704//GO:0090304//GO:0097659//GO:1901360//GO:1901362//GO:1901576//GO:0009889//GO:0010468//GO:…	transcription, DNA-templated//regulation of transcription, DNA-templated//metabolic process//nucleobase-containing compound metabolic process//cellular aromatic compound metabolic process//nitrogen compound metabolic process//biological_process//biosynthetic process//macromolecule biosynthetic process//cellular process//gene expression//RNA metabolic process//heterocycle biosynthetic process//aro…	GO:0005634//GO:0005622//GO:0005575//GO:0005623//GO:0043231//GO:0043226//GO:0043227//GO:0043229//GO:0044424//GO:0044464	nucleus//intracellular//cellular_component//cell//intracellular membrane-bounded organelle//organelle//membrane-bounded organelle//intracellular organelle//intracellular part//cell part	GO:0003676//GO:0046872//GO:0003677//GO:0005515//GO:0003700//GO:0003674//GO:0005488//GO:0097159//GO:1901363//GO:0043167//GO:0043169//GO:0001071	nucleic acid binding//metal ion binding//DNA binding//protein binding//transcription factor activity, sequence-specific DNA binding//molecular_function//binding//organic cyclic compound binding//heterocyclic compound binding//ion binding//cation binding//nucleic acid binding transcription factor activity	no KO assigned | (RefSeq) ZFP2, ZNF751, zfp-2; ZFP2 zinc finger protein	http://www.genome.jp/dbget-bin/www_bget?hsa:80108
ENSG00000154545	MAGED4	X	52184823	52192268	+	4809	protein_coding	MAGE family member D4 [Source:HGNC Symbol;Acc:HGNC:23793]	13	7	62	7	0.157768	0.0734747	0.70597	0.071965	0.0694347	0.105713	6.50603	13.9804	-1.08704	0.183239	0.572152	FALSE	10.8228	7.11512	0.597004	0.546614	1	FALSE	6.61682	65.5493	-3.28306	4.00253e-07	8.34542e-05	DOWN	-//-	-//-	-//-	-//-	-//-	-//-	no KO assigned | (RefSeq) MAGED4, MAGE-E1, MAGE1, MAGEE1; MAGE family member D4	http://www.genome.jp/dbget-bin/www_bget?hsa:728239
ENSG00000260287	TBC1D3G	17	36323884	36334759	+	2065	protein_coding	TBC1 domain family member 3G [Source:HGNC Symbol;Acc:HGNC:29860]	8	11	9	87	0.2261	0.268885	0.238656	2.08294	0.623702	0.492369	10.2272	8.60574	0.247637	1	1	FALSE	21.6469	27.4401	-0.340216	0.686152	1	FALSE	82.2907	9.51932	3.09599	5.38137e-07	0.000107429	UP	GO:0006886//GO:0031338//GO:0090630//GO:0008104//GO:0006810//GO:0008150//GO:0015031//GO:0015833//GO:0033036//GO:0034613//GO:0042886//GO:0045184//GO:0046907//GO:0051179//GO:0051234//GO:0051641//GO:0051649//GO:0070727//GO:0071702//GO:0071705//GO:0016192//GO:0006906//GO:0006996//GO:0061025//GO:0009987//GO:0016043//GO:0016050//GO:0032879//GO:0033043//GO:0044699//GO:0044763//GO:0044801//GO:0044802//GO:…	intracellular protein transport//regulation of vesicle fusion//activation of GTPase activity//protein localization//transport//biological_process//protein transport//peptide transport//macromolecule localization//cellular protein localization//amide transport//establishment of protein localization//intracellular transport//localization//establishment of localization//cellular localization//establ…	GO:0016020//GO:0005886//GO:0005622//GO:0012505//GO:0005575//GO:0005623//GO:0044464//GO:0071944	membrane//plasma membrane//intracellular//endomembrane system//cellular_component//cell//cell part//cell periphery	GO:0005096//GO:0017137//GO:0003674//GO:0008047//GO:0030234//GO:0030695//GO:0060589//GO:0098772//GO:0005515//GO:0005488//GO:0017016//GO:0019899//GO:0031267//GO:0051020	GTPase activator activity//Rab GTPase binding//molecular_function//enzyme activator activity//enzyme regulator activity//GTPase regulator activity//nucleoside-triphosphatase regulator activity//molecular function regulator//protein binding//binding//Ras GTPase binding//enzyme binding//small GTPase binding//GTPase binding	K20134 TBC1 domain family member 3 | (RefSeq) TBC1D3G; TBC1 domain family member 3G	http://www.genome.jp/dbget-bin/www_bget?hsa:101060321
ENSG00000198963	RORB	9	74497365	74693177	+	9591	protein_coding	RAR related orphan receptor B [Source:HGNC Symbol;Acc:HGNC:10259]	53	21	67	9	0.322509	0.110522	0.382525	0.0463935	0.0149207	0.0385491	19.5301	56.9778	-1.53808	0.00554986	0.0905243	FALSE	7.87073	3.05014	1.33329	0.274268	1	FALSE	8.50868	70.8352	-3.03812	1.03408e-06	0.000192764	DOWN	GO:0006355//GO:0043401//GO:0006366//GO:0006351//GO:0030522//GO:0048511//GO:0007275//GO:0045893//GO:0050896//GO:0007601//GO:0045892//GO:0006367//GO:0042462//GO:0060041//GO:0071300//GO:0042752//GO:0045668//GO:0046549//GO:0046548//GO:0035881//GO:0045944//GO:0008152//GO:0006139//GO:0006725//GO:0006807//GO:0008150//GO:0009058//GO:0009059//GO:0009889//GO:0009987//GO:0010467//GO:0010468//GO:0010556//GO:…	regulation of transcription, DNA-templated//steroid hormone mediated signaling pathway//transcription from RNA polymerase II promoter//transcription, DNA-templated//intracellular receptor signaling pathway//rhythmic process//multicellular organism development//positive regulation of transcription, DNA-templated//response to stimulus//visual perception//negative regulation of transcription, DNA-te…	GO:0005634//GO:0005654//GO:0005622//GO:0005575//GO:0005623//GO:0043231//GO:0043226//GO:0043227//GO:0043229//GO:0044424//GO:0044464//GO:0031974//GO:0031981//GO:0043233//GO:0044422//GO:0044428//GO:0044446//GO:0070013	nucleus//nucleoplasm//intracellular//cellular_component//cell//intracellular membrane-bounded organelle//organelle//membrane-bounded organelle//intracellular organelle//intracellular part//cell part//membrane-enclosed lumen//nuclear lumen//organelle lumen//organelle part//nuclear part//intracellular organelle part//intracellular organelle lumen	GO:0003677//GO:0003707//GO:0008270//GO:0003700//GO:0043565//GO:0004879//GO:0046872//GO:0005515//GO:0000981//GO:0000978//GO:0001077//GO:0008134//GO:0003674//GO:0003676//GO:0005488//GO:0097159//GO:1901363//GO:0004871//GO:0004872//GO:0038023//GO:0060089//GO:0043167//GO:0043169//GO:0046914//GO:0001071//GO:0098531//GO:0000975//GO:0000976//GO:0000977//GO:0000987//GO:0001012//GO:0001067//GO:0001159//GO:…	DNA binding//steroid hormone receptor activity//zinc ion binding//transcription factor activity, sequence-specific DNA binding//sequence-specific DNA binding//RNA polymerase II transcription factor activity, ligand-activated sequence-specific DNA binding//metal ion binding//protein binding//RNA polymerase II transcription factor activity, sequence-specific DNA binding//RNA polymerase II core prom…	K08533 RAR-related orphan receptor beta | (RefSeq) RORB, NR1F2, ROR-BETA, RZR-BETA, RZRB, bA133M9.1; RAR related orphan receptor B	http://www.genome.jp/dbget-bin/www_bget?hsa:6096
ENSG00000088386	SLC15A1	13	98683801	98752654	-	4192	protein_coding	solute carrier family 15 member 1 [Source:HGNC Symbol;Acc:HGNC:10920]	1	13	0	28	0.0139222	0.156537	0	0.330229	0.227584	0.286642	12.0878	1.08135	3.34842	0.00839028	0.117084	FALSE	25.5829	20.3264	0.330189	0.596301	1	FALSE	26.4812	1.38778e-17	7.73616	1.61305e-06	0.000282014	UP	GO:0055085//GO:0006857//GO:0015031//GO:1902600//GO:0015833//GO:0035672//GO:0006811//GO:0006810//GO:0008150//GO:0051179//GO:0051234//GO:0042886//GO:0071702//GO:0071705//GO:0008104//GO:0033036//GO:0045184//GO:0006812//GO:0006818//GO:0015672//GO:0015992//GO:0034220//GO:0044699//GO:0044765//GO:0098655//GO:0098660//GO:0098662//GO:1902578	transmembrane transport//oligopeptide transport//protein transport//hydrogen ion transmembrane transport//peptide transport//oligopeptide transmembrane transport//ion transport//transport//biological_process//localization//establishment of localization//amide transport//organic substance transport//nitrogen compound transport//protein localization//macromolecule localization//establishment of pro…	GO:0016021//GO:0016020//GO:0005886//GO:0005903//GO:0005575//GO:0031224//GO:0044425//GO:0005623//GO:0044464//GO:0071944//GO:0098862	integral component of membrane//membrane//plasma membrane//brush border//cellular_component//intrinsic component of membrane//membrane part//cell//cell part//cell periphery//cluster of actin-based cell projections	GO:0022857//GO:0005215//GO:0035673//GO:0015293//GO:0005427//GO:0015333//GO:0003674//GO:0015197//GO:0015198//GO:0042887//GO:0022891//GO:0022892//GO:1904680//GO:0015291//GO:0022804//GO:0015322//GO:0008324//GO:0015075//GO:0015294//GO:0015295//GO:0022897	transmembrane transporter activity//transporter activity//oligopeptide transmembrane transporter activity//symporter activity//proton-dependent oligopeptide secondary active transmembrane transporter activity//peptide:proton symporter activity//molecular_function//peptide transporter activity//oligopeptide transporter activity//amide transmembrane transporter activity//substrate-specific transmem…	K14206 solute carrier family 15 (oligopeptide transporter), member 1 | (RefSeq) SLC15A1, HPECT1, HPEPT1, PEPT1; solute carrier family 15 member 1	http://www.genome.jp/dbget-bin/www_bget?hsa:6564
ENSG00000005381	MPO	17	58269856	58280935	-	3526	protein_coding	myeloperoxidase [Source:HGNC Symbol;Acc:HGNC:7218]	0	1	0	28	0	0.0143157	0	0.392603	0	0	--	--	--	--	--	--	--	--	--	--	--	--	26.4812	1.38778e-17	7.73616	1.61305e-06	0.000282014	UP	GO:0055114//GO:0006952//GO:0006979//GO:0002149//GO:0042742//GO:0042744//GO:0043312//GO:0043066//GO:0034374//GO:0001878//GO:0002679//GO:0007568//GO:0009612//GO:0019430//GO:0032094//GO:0032496//GO:0044130//GO:0050832//GO:1990268//GO:0098869//GO:0008152//GO:0008150//GO:0044699//GO:0044710//GO:0006950//GO:0050896//GO:0002148//GO:0006082//GO:0072593//GO:0009058//GO:0009987//GO:0043436//GO:0044237//GO:…	oxidation-reduction process//defense response//response to oxidative stress//hypochlorous acid biosynthetic process//defense response to bacterium//hydrogen peroxide catabolic process//neutrophil degranulation//negative regulation of apoptotic process//low-density lipoprotein particle remodeling//response to yeast//respiratory burst involved in defense response//aging//response to mechanical stim…	GO:0005634//GO:0043231//GO:0005615//GO:0005764//GO:0005576//GO:0070062//GO:0042582//GO:0035578//GO:0030141//GO:0005739//GO:0005622//GO:0005575//GO:0005623//GO:0043226//GO:0043227//GO:0043229//GO:0044424//GO:0044464//GO:0044421//GO:0000323//GO:0005773//GO:0005737//GO:0044444//GO:0031982//GO:0043230//GO:1903561//GO:0005766//GO:0012505//GO:0031410//GO:0097708//GO:0099503//GO:0005775//GO:0031974//GO:…	nucleus//intracellular membrane-bounded organelle//extracellular space//lysosome//extracellular region//extracellular exosome//azurophil granule//azurophil granule lumen//secretory granule//mitochondrion//intracellular//cellular_component//cell//organelle//membrane-bounded organelle//intracellular organelle//intracellular part//cell part//extracellular region part//lytic vacuole//vacuole//cytopla…	GO:0020037//GO:0004601//GO:0046872//GO:0016491//GO:0003682//GO:0008201//GO:0003674//GO:0005488//GO:0046906//GO:0097159//GO:1901363//GO:0003824//GO:0016209//GO:0016684//GO:0043167//GO:0043169//GO:0005539//GO:0043168//GO:0097367//GO:1901681	heme binding//peroxidase activity//metal ion binding//oxidoreductase activity//chromatin binding//heparin binding//molecular_function//binding//tetrapyrrole binding//organic cyclic compound binding//heterocyclic compound binding//catalytic activity//antioxidant activity//oxidoreductase activity, acting on peroxide as acceptor//ion binding//cation binding//glycosaminoglycan binding//anion binding/…	K10789 myeloperoxidase [EC:1.11.2.2] | (RefSeq) MPO; myeloperoxidase	http://www.genome.jp/dbget-bin/www_bget?hsa:4353
ENSG00000283317	AL831711.1	1	161433444	161440996	-	569	lincRNA	--	6	28	1	33	0.615416	2.48393	0.0962358	2.86734	0.503005	0.893447	26.0422	6.45589	1.99316	0.0117239	0.145374	FALSE	10.8228	6.09887	0.81525	0.403427	1	FALSE	31.2109	1.06208	4.72874	3.67596e-06	0.000596768	UP	-//-	-//-	-//-	-//-	-//-	-//-	--	--
ENSG00000137558	PI15	8	74824537	74855029	+	7156	protein_coding	peptidase inhibitor 15 [Source:HGNC Symbol;Acc:HGNC:8946]	16	9	48	5	0.130491	0.0634843	0.367299	0.0345444	0.0733256	0.0322915	8.36663	17.2052	-1.02767	0.189131	0.584241	FALSE	4.91869	11.1801	-1.16386	0.275999	1	FALSE	4.72496	50.7489	-3.38942	4.10875e-06	0.000649737	DOWN	GO:0007275//GO:0010466//GO:0008150//GO:0032501//GO:0032502//GO:0044699//GO:0044707//GO:0044767//GO:0048856//GO:0008152//GO:0006508//GO:0009892//GO:0009987//GO:0010605//GO:0019222//GO:0019538//GO:0030162//GO:0031323//GO:0031324//GO:0032268//GO:0032269//GO:0043086//GO:0043170//GO:0044092//GO:0044237//GO:0044238//GO:0044260//GO:0044267//GO:0045861//GO:0048519//GO:0048523//GO:0050789//GO:0050790//GO:…	multicellular organism development//negative regulation of peptidase activity//biological_process//multicellular organismal process//developmental process//single-organism process//single-multicellular organism process//single-organism developmental process//anatomical structure development//metabolic process//proteolysis//negative regulation of metabolic process//cellular process//negative regul…	GO:0005576//GO:0070062//GO:0005575//GO:0031982//GO:0043226//GO:0043227//GO:0043230//GO:0044421//GO:1903561	extracellular region//extracellular exosome//cellular_component//vesicle//organelle//membrane-bounded organelle//extracellular organelle//extracellular region part//extracellular vesicle	GO:0030414//GO:0003674//GO:0004857//GO:0030234//GO:0061134//GO:0098772	peptidase inhibitor activity//molecular_function//enzyme inhibitor activity//enzyme regulator activity//peptidase regulator activity//molecular function regulator	no KO assigned | (RefSeq) PI15, CRISP8, P24TI, P25TI; peptidase inhibitor 15	http://www.genome.jp/dbget-bin/www_bget?hsa:51050
ENSG00000264012	AC091588.1	18	22175465	22176662	-	359	antisense	--	7	24	1	30	1.13798	3.37451	0.15253	4.13147	3.05609	1.02987	22.321	7.53081	1.55343	0.0560418	0.334124	FALSE	7.87073	23.3751	-1.55504	0.043693	1	FALSE	28.3731	1.06208	4.59181	7.53307e-06	0.00114	UP	-//-	-//-	-//-	-//-	-//-	-//-	--	--
ENSG00000255031	AP002807.1	11	68050740	68053762	+	1209	antisense	--	21	5	27	1	1.01373	0.208756	1.22289	0.0408933	0	0.114679	4.64543	22.5799	-2.24868	0.00436855	0.078749	FALSE	2.95066	1.38778e-17	4.62172	0.264706	1	FALSE	0.941183	28.5484	-4.7428	1.08654e-05	0.00152159	DOWN	-//-	-//-	-//-	-//-	-//-	-//-	--	--
ENSG00000196972	SMIM10L2B	X	135094987	135098634	-	2737	protein_coding	small integral membrane protein 10 like 2B [Source:HGNC Symbol;Acc:HGNC:34500]	87	58	117	27	1.85513	1.06966	2.34078	0.487716	1.09799	1.1651	53.9509	93.5256	-0.792054	0.111467	0.465704	FALSE	67.8954	64.0251	0.0845751	0.891689	1	FALSE	25.5353	123.694	-2.27031	1.09976e-05	0.00153248	DOWN	-//-	-//-	-//-	-//-	-//-	-//-	no KO assigned | (RefSeq) SMIM10L1; small integral membrane protein 10 like 1	http://www.genome.jp/dbget-bin/www_bget?hsa:100129361
ENSG00000232995	AL592435.1	1	163244505	163321894	-	3626	antisense	--	94	43	136	33	1.51297	0.598598	2.05381	0.44995	0.815637	1.08338	39.9965	101.05	-1.33411	0.00762297	0.111074	FALSE	83.6395	63.0088	0.407981	0.406689	1	FALSE	31.2109	143.78	-2.19898	1.35969e-05	0.0018225	DOWN	-//-	-//-	-//-	-//-	-//-	-//-	--	--
ENSG00000270276	HIST2H4B	1	149854045	149861210	-	1929	protein_coding	histone cluster 2 H4 family member b [Source:HGNC Symbol;Acc:HGNC:29607]	14	28	4	43	0.423571	0.73269	0.113547	1.10208	0.173101	0.43125	26.0422	15.0553	0.786486	0.246018	0.641504	FALSE	17.7108	7.11512	1.30108	0.098175	1	FALSE	40.6701	4.2335	3.22831	1.38101e-05	0.00184231	UP	GO:0006334//GO:0006352//GO:0044267//GO:1902036//GO:0034080//GO:0045815//GO:1904837//GO:0045652//GO:0006335//GO:0006336//GO:0060964//GO:0000183//GO:0045814//GO:0051290//GO:0006303//GO:0045653//GO:0016233//GO:0032200//GO:0051276//GO:0006333//GO:0034728//GO:0031497//GO:0006323//GO:0006325//GO:0006996//GO:0008150//GO:0009987//GO:0022607//GO:0016043//GO:0034622//GO:0043933//GO:0044085//GO:0065003//GO:…	nucleosome assembly//DNA-templated transcription, initiation//cellular protein metabolic process//regulation of hematopoietic stem cell differentiation//CENP-A containing nucleosome assembly//positive regulation of gene expression, epigenetic//beta-catenin-TCF complex assembly//regulation of megakaryocyte differentiation//DNA replication-dependent nucleosome assembly//DNA replication-independent …	GO:0005634//GO:0016020//GO:0000786//GO:0005694//GO:0005576//GO:0005654//GO:0070062//GO:0032991//GO:0000784//GO:0000228//GO:0000788//GO:0005622//GO:0005575//GO:0005623//GO:0043231//GO:0043226//GO:0043227//GO:0043229//GO:0044424//GO:0044464//GO:0000785//GO:0032993//GO:0043228//GO:0043232//GO:0044422//GO:0044427//GO:0044446//GO:0044815//GO:0031974//GO:0031981//GO:0043233//GO:0044428//GO:0070013//GO:…	nucleus//membrane//nucleosome//chromosome//extracellular region//nucleoplasm//extracellular exosome//macromolecular complex//nuclear chromosome, telomeric region//nuclear chromosome//nuclear nucleosome//intracellular//cellular_component//cell//intracellular membrane-bounded organelle//organelle//membrane-bounded organelle//intracellular organelle//intracellular part//cell part//chromatin//protein…	GO:0003723//GO:0003677//GO:0046982//GO:0005515//GO:0019904//GO:0042393//GO:0003674//GO:0003676//GO:0005488//GO:0097159//GO:1901363//GO:0046983	RNA binding//DNA binding//protein heterodimerization activity//protein binding//protein domain specific binding//histone binding//molecular_function//nucleic acid binding//binding//organic cyclic compound binding//heterocyclic compound binding//protein dimerization activity	K11254 histone H4 | (RefSeq) HIST2H4B, H4/o; histone cluster 2 H4 family member b	http://www.genome.jp/dbget-bin/www_bget?hsa:554313
ENSG00000256069	A2MP1	12	9228533	9275817	-	4657	transcribed_unprocessed_pseudogene	alpha-2-macroglobulin pseudogene 1 [Source:HGNC Symbol;Acc:HGNC:8]	9	23	2	34	0.112789	0.249296	0.0235165	0.360953	0.153645	0.109163	21.3907	9.68068	1.13505	0.125507	0.498772	FALSE	10.8228	15.2451	-0.489185	0.635154	1	FALSE	32.1568	2.11922	3.84989	1.47133e-05	0.00194437	UP	-//-	-//-	-//-	-//-	-//-	-//-	K03910 alpha-2-macroglobulin | (RefSeq) A2M, A2MD, CPAMD5, FWP007, S863-7; alpha-2-macroglobulin	http://www.genome.jp/dbget-bin/www_bget?hsa:2
ENSG00000135636	DYSF	2	71453722	71686768	+	8386	protein_coding	dysferlin [Source:HGNC Symbol;Acc:HGNC:3097]	19	5	26	1	0.13223	0.030096	0.169773	0.00589553	0.0682589	0.0385773	4.64543	20.43	-2.10512	0.00845893	0.117632	FALSE	6.88671	12.1964	-0.812884	0.436353	1	FALSE	0.941183	27.4912	-4.68859	1.57535e-05	0.00202479	DOWN	GO:0006936//GO:0001778//GO:0006906//GO:0003008//GO:0003012//GO:0008150//GO:0032501//GO:0006950//GO:0007009//GO:0009611//GO:0009987//GO:0010256//GO:0016043//GO:0042060//GO:0044699//GO:0044763//GO:0044802//GO:0050896//GO:0061024//GO:0071840//GO:0016192//GO:0006810//GO:0006996//GO:0061025//GO:0016050//GO:0044801//GO:0048284//GO:0051179//GO:0051234//GO:0090174//GO:1902589	muscle contraction//plasma membrane repair//vesicle fusion//system process//muscle system process//biological_process//multicellular organismal process//response to stress//plasma membrane organization//response to wounding//cellular process//endomembrane system organization//cellular component organization//wound healing//single-organism process//single-organism cellular process//single-organism…	GO:0016021//GO:0016020//GO:0005886//GO:0005815//GO:0030659//GO:0031410//GO:0005768//GO:0070062//GO:0042383//GO:0005769//GO:0005770//GO:0030315//GO:0030139//GO:0030027//GO:0005575//GO:0031224//GO:0044425//GO:0005623//GO:0044464//GO:0071944//GO:0005622//GO:0005856//GO:0015630//GO:0043226//GO:0043228//GO:0043229//GO:0043232//GO:0044422//GO:0044424//GO:0044430//GO:0044446//GO:0005737//GO:0012506//GO:…	integral component of membrane//membrane//plasma membrane//microtubule organizing center//cytoplasmic vesicle membrane//cytoplasmic vesicle//endosome//extracellular exosome//sarcolemma//early endosome//late endosome//T-tubule//endocytic vesicle//lamellipodium//cellular_component//intrinsic component of membrane//membrane part//cell//cell part//cell periphery//intracellular//cytoskeleton//microtub…	GO:0046872//GO:0005515//GO:0005544//GO:0005509//GO:0008289//GO:0005543//GO:0003674//GO:0005488//GO:0043167//GO:0043169//GO:0043168	metal ion binding//protein binding//calcium-dependent phospholipid binding//calcium ion binding//lipid binding//phospholipid binding//molecular_function//binding//ion binding//cation binding//anion binding	K18261 dysferlin | (RefSeq) DYSF, FER1L1, LGMD2B, MMD1; dysferlin	http://www.genome.jp/dbget-bin/www_bget?hsa:8291
ENSG00000069431	ABCC9	12	21797401	21942529	-	11616	protein_coding	ATP binding cassette subfamily C member 9 [Source:HGNC Symbol;Acc:HGNC:60]	8	3	26	1	0.0401942	0.0130364	0.122565	0.00425619	0.0164262	0	2.7848	8.60574	-1.58125	0.191851	0.58522	FALSE	1.38778e-17	4.06638	-5.06713	0.139845	1	FALSE	0.941183	27.4912	-4.68859	1.57535e-05	0.00202479	DOWN	GO:0055085//GO:0006813//GO:0065009//GO:0007165//GO:1903779//GO:0099133//GO:0010107//GO:0042493//GO:0051607//GO:0006810//GO:0008150//GO:0051179//GO:0051234//GO:0006811//GO:0006812//GO:0030001//GO:0015672//GO:0065007//GO:0007154//GO:0009987//GO:0023052//GO:0044699//GO:0044700//GO:0050789//GO:0050794//GO:0050896//GO:0051716//GO:0003008//GO:0003013//GO:0003015//GO:0008015//GO:0008016//GO:0023051//GO:…	transmembrane transport//potassium ion transport//regulation of molecular function//signal transduction//regulation of cardiac conduction//ATP hydrolysis coupled anion transmembrane transport//potassium ion import//response to drug//defense response to virus//transport//biological_process//localization//establishment of localization//ion transport//cation transport//metal ion transport//monovalen…	GO:0016021//GO:0016020//GO:0005886//GO:0008282//GO:0030017//GO:0042383//GO:0005575//GO:0031224//GO:0044425//GO:0005623//GO:0044464//GO:0071944//GO:0005887//GO:0031226//GO:0032991//GO:0034702//GO:0034703//GO:0034705//GO:0043234//GO:0044459//GO:0098796//GO:0098797//GO:1902495//GO:1990351//GO:0005622//GO:0043292//GO:0005737//GO:0030016//GO:0043226//GO:0043228//GO:0043229//GO:0043232//GO:0044422//GO:…	integral component of membrane//membrane//plasma membrane//ATP-sensitive potassium channel complex//sarcomere//sarcolemma//cellular_component//intrinsic component of membrane//membrane part//cell//cell part//cell periphery//integral component of plasma membrane//intrinsic component of plasma membrane//macromolecular complex//ion channel complex//cation channel complex//potassium channel complex//…	GO:0005524//GO:0008281//GO:0042626//GO:0016887//GO:0000166//GO:0044325//GO:0005215//GO:0043225//GO:0005267//GO:0015459//GO:0003674//GO:0005488//GO:0017076//GO:0030554//GO:0032553//GO:0032555//GO:0032559//GO:0035639//GO:0036094//GO:0043167//GO:0043168//GO:0097159//GO:0097367//GO:1901265//GO:1901363//GO:0004871//GO:0004872//GO:0004888//GO:0038023//GO:0060089//GO:0099600//GO:0042623//GO:0003824//GO:…	ATP binding//sulfonylurea receptor activity//ATPase activity, coupled to transmembrane movement of substances//ATPase activity//nucleotide binding//ion channel binding//transporter activity//ATPase-coupled anion transmembrane transporter activity//potassium channel activity//potassium channel regulator activity//molecular_function//binding//purine nucleotide binding//adenyl nucleotide binding//ri…	K05033 ATP-binding cassette subfamily C (CFTR/MRP) member 9 | (RefSeq) ABCC9, ABC37, ATFB12, CANTU, CMD1O, SUR2; ATP binding cassette subfamily C member 9	http://www.genome.jp/dbget-bin/www_bget?hsa:10060
ENSG00000178573	MAF	16	79585843	79600714	-	6976	protein_coding	MAF bZIP transcription factor [Source:HGNC Symbol;Acc:HGNC:6776]	517	253	682	208	4.32528	1.83066	5.35337	1.47413	2.26337	1.78873	235.357	555.748	-1.23909	0.00409219	0.0762745	FALSE	265.681	336.38	-0.340238	0.437007	1	FALSE	196.747	720.995	-1.87294	1.83489e-05	0.0023265	DOWN	GO:0006355//GO:0006351//GO:0006366//GO:0000122//GO:0001816//GO:0002088//GO:0010628//GO:0032330//GO:0045944//GO:0048468//GO:0048839//GO:0070306//GO:0008152//GO:0006139//GO:0006725//GO:0006807//GO:0008150//GO:0009058//GO:0009059//GO:0009889//GO:0009987//GO:0010467//GO:0010468//GO:0010556//GO:0016070//GO:0018130//GO:0019219//GO:0019222//GO:0019438//GO:0031323//GO:0031326//GO:0032774//GO:0034641//GO:…	regulation of transcription, DNA-templated//transcription, DNA-templated//transcription from RNA polymerase II promoter//negative regulation of transcription from RNA polymerase II promoter//cytokine production//lens development in camera-type eye//positive regulation of gene expression//regulation of chondrocyte differentiation//positive regulation of transcription from RNA polymerase II promote…	GO:0005634//GO:0000785//GO:0005737//GO:0005622//GO:0005575//GO:0005623//GO:0043231//GO:0043226//GO:0043227//GO:0043229//GO:0044424//GO:0044464//GO:0005694//GO:0043228//GO:0043232//GO:0044422//GO:0044427//GO:0044446	nucleus//chromatin//cytoplasm//intracellular//cellular_component//cell//intracellular membrane-bounded organelle//organelle//membrane-bounded organelle//intracellular organelle//intracellular part//cell part//chromosome//non-membrane-bounded organelle//intracellular non-membrane-bounded organelle//organelle part//chromosomal part//intracellular organelle part	GO:0003677//GO:0003700//GO:0005515//GO:0000981//GO:0001228//GO:0043565//GO:0003674//GO:0003676//GO:0005488//GO:0097159//GO:1901363//GO:0001071	DNA binding//transcription factor activity, sequence-specific DNA binding//protein binding//RNA polymerase II transcription factor activity, sequence-specific DNA binding//transcriptional activator activity, RNA polymerase II transcription regulatory region sequence-specific binding//sequence-specific DNA binding//molecular_function//nucleic acid binding//binding//organic cyclic compound binding/…	K09035 transcription factor Maf | (RefSeq) MAF, AYGRP, CCA4, CTRCT21, c-MAF; MAF bZIP transcription factor	http://www.genome.jp/dbget-bin/www_bget?hsa:4094
ENSG00000213612	FAM220CP	9	97121659	97122489	+	831	processed_pseudogene	family with sequence similarity 220 member C, pseudogene [Source:HGNC Symbol;Acc:HGNC:43640]	33	13	42	5	2.31762	0.789654	2.76756	0.297473	0.574027	1.00106	12.0878	35.4791	-1.54272	0.0178604	0.181069	FALSE	17.7108	10.1639	0.793997	0.289176	1	FALSE	4.72496	44.4059	-3.19728	1.86809e-05	0.00235798	DOWN	-//-	-//-	-//-	-//-	-//-	-//-	no KO assigned | (RefSeq) FAM220A, ACPIN1, C7orf70, SIPAR; family with sequence similarity 220 member A	http://www.genome.jp/dbget-bin/www_bget?hsa:84792
ENSG00000221867	MAGEA3	X	152698752	152702347	+	1788	protein_coding	MAGE family member A3 [Source:HGNC Symbol;Acc:HGNC:6801]	20	4	30	2	0.652819	0.112924	0.918762	0.055302	0.0533575	0	3.71511	21.505	-2.49123	0.00607288	0.0966183	FALSE	1.38778e-17	2.0339	-4.10954	0.509804	1	FALSE	1.88712	31.7199	-3.9808	2.05601e-05	0.00253827	DOWN	GO:1902236//GO:0010955//GO:0043154//GO:0006915//GO:0007165//GO:0035556//GO:0006950//GO:0007154//GO:0008219//GO:0012501//GO:0008150//GO:0043066//GO:0009966//GO:0009968//GO:0009987//GO:0010646//GO:0010648//GO:0010941//GO:0042981//GO:0033554//GO:0023052//GO:0023051//GO:0023057//GO:0034976//GO:0043067//GO:0043069//GO:0044699//GO:0044700//GO:0044763//GO:0048519//GO:0048523//GO:0048583//GO:0048585//GO:…	negative regulation of endoplasmic reticulum stress-induced intrinsic apoptotic signaling pathway//negative regulation of protein processing//negative regulation of cysteine-type endopeptidase activity involved in apoptotic process//apoptotic process//signal transduction//intracellular signal transduction//response to stress//cell communication//cell death//programmed cell death//biological_proce…	GO:0005783//GO:0005622//GO:0005575//GO:0005623//GO:0005737//GO:0043231//GO:0012505//GO:0043226//GO:0043227//GO:0043229//GO:0044424//GO:0044444//GO:0044464	endoplasmic reticulum//intracellular//cellular_component//cell//cytoplasm//intracellular membrane-bounded organelle//endomembrane system//organelle//membrane-bounded organelle//intracellular organelle//intracellular part//cytoplasmic part//cell part	GO:0005515//GO:0089720//GO:0003674//GO:0005488//GO:0002020//GO:0019899	protein binding//caspase binding//molecular_function//binding//protease binding//enzyme binding	no KO assigned | (RefSeq) MAGEA3, CT1.3, HIP8, HYPD, MAGE3, MAGEA6; MAGE family member A3	http://www.genome.jp/dbget-bin/www_bget?hsa:4102
ENSG00000141934	PLPP2	19	281040	291504	-	7059	protein_coding	phospholipid phosphatase 2 [Source:HGNC Symbol;Acc:HGNC:9230]	78	206	67	288	0.644884	1.47305	0.519734	2.0171	0.668998	0.982057	191.634	83.8512	1.19139	0.00941564	0.126303	FALSE	147.6	100.61	0.552383	0.232188	1	FALSE	272.421	70.8352	1.94154	2.79515e-05	0.00337674	UP	GO:0006470//GO:0007165//GO:0006644//GO:0030148//GO:0046839//GO:0016311//GO:0008152//GO:0006464//GO:0006793//GO:0006796//GO:0008150//GO:0009987//GO:0019538//GO:0036211//GO:0043170//GO:0043412//GO:0044237//GO:0044238//GO:0044260//GO:0044267//GO:0071704//GO:0007154//GO:0023052//GO:0044699//GO:0044700//GO:0050789//GO:0050794//GO:0050896//GO:0051716//GO:0065007//GO:0006629//GO:0019637//GO:0044255//GO:…	protein dephosphorylation//signal transduction//phospholipid metabolic process//sphingolipid biosynthetic process//phospholipid dephosphorylation//dephosphorylation//metabolic process//cellular protein modification process//phosphorus metabolic process//phosphate-containing compound metabolic process//biological_process//cellular process//protein metabolic process//protein modification process//m…	GO:0016020//GO:0016021//GO:0005886//GO:0005887//GO:0005575//GO:0031224//GO:0044425//GO:0005623//GO:0044464//GO:0071944//GO:0031226//GO:0044459	membrane//integral component of membrane//plasma membrane//integral component of plasma membrane//cellular_component//intrinsic component of membrane//membrane part//cell//cell part//cell periphery//intrinsic component of plasma membrane//plasma membrane part	GO:0008195//GO:0016787//GO:0005515//GO:0042392//GO:0042577//GO:0004721//GO:0003674//GO:0003824//GO:0016788//GO:0016791//GO:0042578//GO:0005488	phosphatidate phosphatase activity//hydrolase activity//protein binding//sphingosine-1-phosphate phosphatase activity//lipid phosphatase activity//phosphoprotein phosphatase activity//molecular_function//catalytic activity//hydrolase activity, acting on ester bonds//phosphatase activity//phosphoric ester hydrolase activity//binding	K01080 phosphatidate phosphatase [EC:3.1.3.4] | (RefSeq) PLPP2, LPP2, PAP-2c, PAP2-g, PPAP2C; phospholipid phosphatase 2	http://www.genome.jp/dbget-bin/www_bget?hsa:8612
ENSG00000077274	CAPN6	X	111245103	111270523	-	3568	protein_coding	calpain 6 [Source:HGNC Symbol;Acc:HGNC:1483]	10	3	19	0	0.163571	0.0424415	0.291594	0	0.0133693	0.0259056	2.7848	10.7556	-1.89905	0.0923262	0.415009	FALSE	1.96664	1.01765	0.874982	1	1	FALSE	1.38778e-17	20.091	-7.3393	3.04594e-05	0.00358733	DOWN	GO:0006508//GO:0051493//GO:0001578//GO:0008152//GO:0008150//GO:0019538//GO:0043170//GO:0044238//GO:0071704//GO:0007010//GO:0006996//GO:0009987//GO:0016043//GO:0033043//GO:0050789//GO:0050794//GO:0051128//GO:0065007//GO:0071840//GO:0007017//GO:0000226	proteolysis//regulation of cytoskeleton organization//microtubule bundle formation//metabolic process//biological_process//protein metabolic process//macromolecule metabolic process//primary metabolic process//organic substance metabolic process//cytoskeleton organization//organelle organization//cellular process//cellular component organization//regulation of organelle organization//regulation o…	GO:0005622//GO:0005737//GO:0005829//GO:0005856//GO:0048471//GO:0005874//GO:0005819//GO:0005876//GO:0005575//GO:0005623//GO:0044464//GO:0044424//GO:0044444//GO:0043226//GO:0043228//GO:0043229//GO:0043232//GO:0015630//GO:0044422//GO:0044430//GO:0044446//GO:0099080//GO:0099081//GO:0099512//GO:0099513	intracellular//cytoplasm//cytosol//cytoskeleton//perinuclear region of cytoplasm//microtubule//spindle//spindle microtubule//cellular_component//cell//cell part//intracellular part//cytoplasmic part//organelle//non-membrane-bounded organelle//intracellular organelle//intracellular non-membrane-bounded organelle//microtubule cytoskeleton//organelle part//cytoskeletal part//intracellular organelle …	GO:0004198//GO:0008017//GO:0004197//GO:0003674//GO:0003824//GO:0004175//GO:0008234//GO:0008233//GO:0070011//GO:0016787//GO:0005515//GO:0005488//GO:0008092//GO:0015631	calcium-dependent cysteine-type endopeptidase activity//microtubule binding//cysteine-type endopeptidase activity//molecular_function//catalytic activity//endopeptidase activity//cysteine-type peptidase activity//peptidase activity//peptidase activity, acting on L-amino acid peptides//hydrolase activity//protein binding//binding//cytoskeletal protein binding//tubulin binding	K08575 calpain-6 [EC:3.4.22.-] | (RefSeq) CAPN6, CANPX, CAPNX, CalpM, DJ914P14.1; calpain 6	http://www.genome.jp/dbget-bin/www_bget?hsa:827
ENSG00000171794	UTF1	10	133230274	133231558	+	1157	protein_coding	undifferentiated embryonic cell transcription factor 1 [Source:HGNC Symbol;Acc:HGNC:12634]	55	26	78	17	2.77434	1.13432	3.69156	0.72643	1.40178	0.758942	24.1816	59.1277	-1.28504	0.0190446	0.189114	FALSE	18.6948	34.5538	-0.881641	0.154502	1	FALSE	16.0761	82.464	-2.34938	3.21569e-05	0.0037403	DOWN	GO:0006351//GO:0006355//GO:0045944//GO:0008584//GO:0006357//GO:0008152//GO:0006139//GO:0006725//GO:0006807//GO:0008150//GO:0009058//GO:0009059//GO:0009987//GO:0010467//GO:0016070//GO:0018130//GO:0019438//GO:0032774//GO:0034641//GO:0034645//GO:0034654//GO:0043170//GO:0044237//GO:0044238//GO:0044249//GO:0044260//GO:0044271//GO:0046483//GO:0071704//GO:0090304//GO:0097659//GO:1901360//GO:1901362//GO:…	transcription, DNA-templated//regulation of transcription, DNA-templated//positive regulation of transcription from RNA polymerase II promoter//male gonad development//regulation of transcription from RNA polymerase II promoter//metabolic process//nucleobase-containing compound metabolic process//cellular aromatic compound metabolic process//nitrogen compound metabolic process//biological_process…	GO:0005634//GO:0005622//GO:0005575//GO:0005623//GO:0043231//GO:0043226//GO:0043227//GO:0043229//GO:0044424//GO:0044464	nucleus//intracellular//cellular_component//cell//intracellular membrane-bounded organelle//organelle//membrane-bounded organelle//intracellular organelle//intracellular part//cell part	GO:0003713//GO:0005515//GO:0071837//GO:0000988//GO:0000989//GO:0003674//GO:0003712//GO:0005488//GO:0019904	transcription coactivator activity//protein binding//HMG box domain binding//transcription factor activity, protein binding//transcription factor activity, transcription factor binding//molecular_function//transcription cofactor activity//binding//protein domain specific binding	no KO assigned | (RefSeq) UTF1; undifferentiated embryonic cell transcription factor 1	http://www.genome.jp/dbget-bin/www_bget?hsa:8433
ENSG00000166897	ELFN2	22	37367960	37427470	-	8782	protein_coding	extracellular leucine rich repeat and fibronectin type III domain containing 2 [Source:HGNC Symbol;Acc:HGNC:29396]	53	24	74	16	0.352219	0.137947	0.46141	0.0900751	0.162952	0.136826	22.321	56.9778	-1.34658	0.0143995	0.1587	FALSE	25.5829	30.4888	-0.251832	0.784185	1	FALSE	15.1302	78.2353	-2.36032	3.46328e-05	0.0040117	DOWN	GO:0032515//GO:0010923//GO:0008152//GO:0006464//GO:0006470//GO:0006793//GO:0006796//GO:0008150//GO:0009892//GO:0009987//GO:0010563//GO:0010605//GO:0010921//GO:0016311//GO:0019220//GO:0019222//GO:0019538//GO:0031323//GO:0031324//GO:0031399//GO:0031400//GO:0032268//GO:0032269//GO:0035303//GO:0035304//GO:0035305//GO:0035308//GO:0036211//GO:0043086//GO:0043170//GO:0043412//GO:0043666//GO:0044092//GO:…	negative regulation of phosphoprotein phosphatase activity//negative regulation of phosphatase activity//metabolic process//cellular protein modification process//protein dephosphorylation//phosphorus metabolic process//phosphate-containing compound metabolic process//biological_process//negative regulation of metabolic process//cellular process//negative regulation of phosphorus metabolic proces…	GO:0016020//GO:0016021//GO:0005615//GO:0005575//GO:0031224//GO:0044425//GO:0005576//GO:0044421	membrane//integral component of membrane//extracellular space//cellular_component//intrinsic component of membrane//membrane part//extracellular region//extracellular region part	GO:0005515//GO:0004864//GO:0003674//GO:0005488//GO:0004857//GO:0019208//GO:0019212//GO:0019888//GO:0030234//GO:0098772	protein binding//protein phosphatase inhibitor activity//molecular_function//binding//enzyme inhibitor activity//phosphatase regulator activity//phosphatase inhibitor activity//protein phosphatase regulator activity//enzyme regulator activity//molecular function regulator	--	--
ENSG00000154654	NCAM2	21	20998315	21543329	+	8380	protein_coding	neural cell adhesion molecule 2 [Source:HGNC Symbol;Acc:HGNC:7657]	10	0	18	0	0.0696444	0	0.117619	0	0	0	1.38778e-17	10.7556	-6.44658	0.00243493	0.0540756	FALSE	--	--	--	--	--	--	1.38778e-17	19.0338	-7.26179	4.77659e-05	0.00527261	DOWN	GO:0007155//GO:0007158//GO:0007413//GO:0007608//GO:0008150//GO:0022610//GO:0016337//GO:0044699//GO:0098602//GO:0098609//GO:0007275//GO:0007399//GO:0008037//GO:0008038//GO:0009987//GO:0016043//GO:0022008//GO:0030030//GO:0030154//GO:0030182//GO:0031175//GO:0032501//GO:0032502//GO:0044707//GO:0044763//GO:0044767//GO:0048468//GO:0048666//GO:0048699//GO:0048731//GO:0048856//GO:0048869//GO:0061564//GO:…	cell adhesion//neuron cell-cell adhesion//axonal fasciculation//sensory perception of smell//biological_process//biological adhesion//single organismal cell-cell adhesion//single-organism process//single organism cell adhesion//cell-cell adhesion//multicellular organism development//nervous system development//cell recognition//neuron recognition//cellular process//cellular component organization…	GO:0016020//GO:0016021//GO:0005886//GO:0016604//GO:0030424//GO:0005575//GO:0031224//GO:0044425//GO:0005623//GO:0044464//GO:0071944//GO:0005622//GO:0005634//GO:0005654//GO:0043231//GO:0031974//GO:0031981//GO:0043226//GO:0043227//GO:0043229//GO:0043233//GO:0044422//GO:0044424//GO:0044428//GO:0044446//GO:0044451//GO:0070013//GO:0043005//GO:0042995//GO:0097458//GO:0120025	membrane//integral component of membrane//plasma membrane//nuclear body//axon//cellular_component//intrinsic component of membrane//membrane part//cell//cell part//cell periphery//intracellular//nucleus//nucleoplasm//intracellular membrane-bounded organelle//membrane-enclosed lumen//nuclear lumen//organelle//membrane-bounded organelle//intracellular organelle//organelle lumen//organelle part//int…	GO:0005515//GO:0042802//GO:0003674//GO:0005488	protein binding//identical protein binding//molecular_function//binding	K06491 neural cell adhesion molecule | (RefSeq) NCAM2, NCAM21; neural cell adhesion molecule 2	http://www.genome.jp/dbget-bin/www_bget?hsa:4685
ENSG00000250241	AC105383.1	4	133075311	133149116	-	3274	lincRNA	--	8	0	18	0	0.142607	0	0.301053	0	0	0	1.38778e-17	8.60574	-6.12878	0.0127308	0.146954	FALSE	--	--	--	--	--	--	1.38778e-17	19.0338	-7.26179	4.77659e-05	0.00527261	DOWN	-//-	-//-	-//-	-//-	-//-	-//-	--	--
ENSG00000278932	CR381653.1	21	9325013	9368775	+	1880	lincRNA	--	19	12	42	7	0.589829	0.322194	1.22332	0.184085	0.608957	0.245828	11.1575	20.43	-0.864222	0.258093	0.641504	FALSE	9.83875	24.3913	-1.29871	0.0813077	1	FALSE	6.61682	44.4059	-2.72249	4.98313e-05	0.00545778	DOWN	-//-	-//-	-//-	-//-	-//-	-//-	--	--
ENSG00000263345	AC006435.2	17	2375061	2379306	-	1234	antisense	--	43	77	27	129	2.03368	3.1497	1.19811	5.16836	2.47399	3.25831	71.6264	46.2285	0.630645	0.207866	0.614764	FALSE	85.6076	65.0413	0.395769	0.417738	1	FALSE	122.019	28.5484	2.09111	5.44629e-05	0.005919	UP	-//-	-//-	-//-	-//-	-//-	-//-	--	--
ENSG00000213782	DDX47	12	12813316	12829981	+	5040	protein_coding	DEAD-box helicase 47 [Source:HGNC Symbol;Acc:HGNC:18682]	18	57	14	79	0.208436	0.570872	0.152106	0.774952	0.520553	0.632713	53.0206	19.3551	1.44859	0.0140899	0.157391	FALSE	67.8954	55.8951	0.280087	0.597811	1	FALSE	74.7233	14.8052	2.3263	5.56786e-05	0.00602785	UP	GO:0006397//GO:0008380//GO:0006915//GO:0006364//GO:0010501//GO:0008625//GO:0008152//GO:0006139//GO:0006396//GO:0006725//GO:0006807//GO:0008150//GO:0009987//GO:0010467//GO:0016070//GO:0016071//GO:0034641//GO:0043170//GO:0044237//GO:0044238//GO:0044260//GO:0046483//GO:0071704//GO:0090304//GO:1901360//GO:0008219//GO:0012501//GO:0044699//GO:0044763//GO:0042254//GO:0016072//GO:0022613//GO:0034470//GO:…	mRNA processing//RNA splicing//apoptotic process//rRNA processing//RNA secondary structure unwinding//extrinsic apoptotic signaling pathway via death domain receptors//metabolic process//nucleobase-containing compound metabolic process//RNA processing//cellular aromatic compound metabolic process//nitrogen compound metabolic process//biological_process//cellular process//gene expression//RNA meta…	GO:0005634//GO:0016020//GO:0005730//GO:0005737//GO:0005654//GO:0005622//GO:0005575//GO:0005623//GO:0043231//GO:0043226//GO:0043227//GO:0043229//GO:0044424//GO:0044464//GO:0031974//GO:0031981//GO:0043228//GO:0043232//GO:0043233//GO:0044422//GO:0044428//GO:0044446//GO:0070013	nucleus//membrane//nucleolus//cytoplasm//nucleoplasm//intracellular//cellular_component//cell//intracellular membrane-bounded organelle//organelle//membrane-bounded organelle//intracellular organelle//intracellular part//cell part//membrane-enclosed lumen//nuclear lumen//non-membrane-bounded organelle//intracellular non-membrane-bounded organelle//organelle lumen//organelle part//nuclear part//in…	GO:0005524//GO:0003676//GO:0003723//GO:0000166//GO:0016787//GO:0004386//GO:0005515//GO:0004004//GO:0003674//GO:0005488//GO:0017076//GO:0030554//GO:0032553//GO:0032555//GO:0032559//GO:0035639//GO:0036094//GO:0043167//GO:0043168//GO:0097159//GO:0097367//GO:1901265//GO:1901363//GO:0003824//GO:0017111//GO:0016462//GO:0016817//GO:0016818//GO:0003724//GO:0042623//GO:0016887//GO:0008026//GO:0008186//GO:…	ATP binding//nucleic acid binding//RNA binding//nucleotide binding//hydrolase activity//helicase activity//protein binding//ATP-dependent RNA helicase activity//molecular_function//binding//purine nucleotide binding//adenyl nucleotide binding//ribonucleotide binding//purine ribonucleotide binding//adenyl ribonucleotide binding//purine ribonucleoside triphosphate binding//small molecule binding//i…	K14777 ATP-dependent RNA helicase DDX47/RRP3 [EC:3.6.4.13] | (RefSeq) DDX47, E4-DBP, HQ0256, MSTP162, RRP3; DEAD-box helicase 47	http://www.genome.jp/dbget-bin/www_bget?hsa:51202
ENSG00000253047	RF00561	1	150600539	150600659	-	121	snoRNA	--	10	12	2	29	4.82331	5.00599	0.905094	11.8492	4.73074	3.43752	11.1575	10.7556	0.0539211	1	1	FALSE	8.85474	12.1964	-0.456039	0.716116	1	FALSE	27.4272	2.11922	3.62137	5.75184e-05	0.00617949	UP	-//-	-//-	-//-	-//-	-//-	-//-	--	--
ENSG00000167494	NOS2P2	17	18497095	18506313	-	1974	transcribed_unprocessed_pseudogene	nitric oxide synthase 2 pseudogene 2 [Source:HGNC Symbol;Acc:HGNC:7874]	0	1	17	0	0	0.025571	0.471575	0	0.0724949	0.117061	--	--	--	--	--	--	4.91869	3.05014	0.668684	0.746295	1	FALSE	1.38778e-17	17.9767	-7.17988	7.55368e-05	0.00775989	DOWN	-//-	-//-	-//-	-//-	-//-	-//-	K13241 nitric-oxide synthase, inducible [EC:1.14.13.39] | (RefSeq) NOS2, HEP-NOS, INOS, NOS, NOS2A; nitric oxide synthase 2	http://www.genome.jp/dbget-bin/www_bget?hsa:4843
ENSG00000107317	PTGDS	9	136975092	136981742	+	2711	protein_coding	prostaglandin D2 synthase [Source:HGNC Symbol;Acc:HGNC:9592]	4	3	17	0	0.0861114	0.0558581	0.343375	0	0	0	2.7848	4.30604	-0.601724	1	1	FALSE	--	--	--	--	--	--	1.38778e-17	17.9767	-7.17988	7.55368e-05	0.00775989	DOWN	GO:0006629//GO:0006631//GO:0006633//GO:0001516//GO:0006693//GO:0019371//GO:0045187//GO:0008152//GO:0008150//GO:0044238//GO:0044699//GO:0044710//GO:0071704//GO:0006082//GO:0009987//GO:0019752//GO:0032787//GO:0043436//GO:0044237//GO:0044255//GO:0044281//GO:0044763//GO:0008610//GO:0009058//GO:0016053//GO:0044249//GO:0044283//GO:0044711//GO:0046394//GO:0072330//GO:1901576//GO:0006636//GO:0006690//GO:…	lipid metabolic process//fatty acid metabolic process//fatty acid biosynthetic process//prostaglandin biosynthetic process//prostaglandin metabolic process//cyclooxygenase pathway//regulation of circadian sleep/wake cycle, sleep//metabolic process//biological_process//primary metabolic process//single-organism process//single-organism metabolic process//organic substance metabolic process//organi…	GO:0005634//GO:0005737//GO:0016020//GO:0005794//GO:0005783//GO:0005576//GO:0048471//GO:0005615//GO:0005789//GO:0070062//GO:0031965//GO:0005791//GO:0005622//GO:0005575//GO:0005623//GO:0043231//GO:0043226//GO:0043227//GO:0043229//GO:0044424//GO:0044464//GO:0012505//GO:0044444//GO:0044421//GO:0042175//GO:0044422//GO:0044425//GO:0044432//GO:0044446//GO:0031982//GO:0043230//GO:1903561//GO:0005635//GO:…	nucleus//cytoplasm//membrane//Golgi apparatus//endoplasmic reticulum//extracellular region//perinuclear region of cytoplasm//extracellular space//endoplasmic reticulum membrane//extracellular exosome//nuclear membrane//rough endoplasmic reticulum//intracellular//cellular_component//cell//intracellular membrane-bounded organelle//organelle//membrane-bounded organelle//intracellular organelle//intr…	GO:0036094//GO:0016853//GO:0005515//GO:0005504//GO:0004667//GO:0005501//GO:0003674//GO:0005488//GO:0003824//GO:0008289//GO:0031406//GO:0033293//GO:0043167//GO:0043168//GO:0043177//GO:0016860//GO:0019840	small molecule binding//isomerase activity//protein binding//fatty acid binding//prostaglandin-D synthase activity//retinoid binding//molecular_function//binding//catalytic activity//lipid binding//carboxylic acid binding//monocarboxylic acid binding//ion binding//anion binding//organic acid binding//intramolecular oxidoreductase activity//isoprenoid binding	--	--
ENSG00000135245	HILPDA	7	128455849	128458418	+	2070	protein_coding	hypoxia inducible lipid droplet associated [Source:HGNC Symbol;Acc:HGNC:28859]	669	456	1390	480	18.8619	11.1196	36.77	11.4643	33.8059	17.3922	424.206	719.138	-0.761298	0.0717746	0.374796	FALSE	766.543	1490.84	-0.959568	0.0219095	1	FALSE	454.038	1469.47	-1.69412	7.61437e-05	0.0077938	DOWN	GO:0008284//GO:0001819//GO:0010884//GO:0034389//GO:0071456//GO:0035425//GO:0008150//GO:0008283//GO:0009987//GO:0042127//GO:0044699//GO:0048518//GO:0048522//GO:0050789//GO:0050794//GO:0065007//GO:0001816//GO:0001817//GO:0032501//GO:0044707//GO:0051239//GO:0051240//GO:0010876//GO:0010883//GO:0019915//GO:0032879//GO:0033036//GO:0051179//GO:0051235//GO:0065008//GO:1905952//GO:1905954//GO:0006996//GO:…	positive regulation of cell proliferation//positive regulation of cytokine production//positive regulation of lipid storage//lipid particle organization//cellular response to hypoxia//autocrine signaling//biological_process//cell proliferation//cellular process//regulation of cell proliferation//single-organism process//positive regulation of biological process//positive regulation of cellular pr…	GO:0016020//GO:0016021//GO:0005654//GO:0005811//GO:0005576//GO:0005615//GO:0005829//GO:0009986//GO:0030141//GO:0005575//GO:0031224//GO:0044425//GO:0005622//GO:0005623//GO:0005634//GO:0043231//GO:0031974//GO:0031981//GO:0043226//GO:0043227//GO:0043229//GO:0043233//GO:0044422//GO:0044424//GO:0044428//GO:0044446//GO:0044464//GO:0070013//GO:0043228//GO:0043232//GO:0044421//GO:0005737//GO:0044444//GO:…	membrane//integral component of membrane//nucleoplasm//lipid particle//extracellular region//extracellular space//cytosol//cell surface//secretory granule//cellular_component//intrinsic component of membrane//membrane part//intracellular//cell//nucleus//intracellular membrane-bounded organelle//membrane-enclosed lumen//nuclear lumen//organelle//membrane-bounded organelle//intracellular organelle/…	GO:0005515//GO:0005102//GO:0003674//GO:0005488	protein binding//receptor binding//molecular_function//binding	--	--
ENSG00000167011	NAT16	7	101170493	101180276	-	3871	protein_coding	N-acetyltransferase 16 (putative) [Source:HGNC Symbol;Acc:HGNC:22030]	5	21	3	33	0.0753836	0.273836	0.0424372	0.421472	0.197165	0.131328	19.5301	5.38096	1.83798	0.0339102	0.255831	FALSE	10.8228	16.2614	-0.581561	0.536893	1	FALSE	31.2109	3.17636	3.24909	8.09767e-05	0.00819904	UP	GO:0006473//GO:0008152//GO:0006464//GO:0008150//GO:0009987//GO:0019538//GO:0036211//GO:0043170//GO:0043412//GO:0043543//GO:0044237//GO:0044238//GO:0044260//GO:0044267//GO:0071704	protein acetylation//metabolic process//cellular protein modification process//biological_process//cellular process//protein metabolic process//protein modification process//macromolecule metabolic process//macromolecule modification//protein acylation//cellular metabolic process//primary metabolic process//cellular macromolecule metabolic process//cellular protein metabolic process//organic subs…	-//-	-//-	GO:0008080//GO:0016740//GO:0016746//GO:0016747//GO:0003674//GO:0003824//GO:0016407//GO:0016410	N-acetyltransferase activity//transferase activity//transferase activity, transferring acyl groups//transferase activity, transferring acyl groups other than amino-acyl groups//molecular_function//catalytic activity//acetyltransferase activity//N-acyltransferase activity	no KO assigned | (RefSeq) NAT16, C7orf52; N-acetyltransferase 16 (putative)	http://www.genome.jp/dbget-bin/www_bget?hsa:375607
ENSG00000168060	NAALADL1	11	65044818	65058549	-	4044	protein_coding	N-acetylated alpha-linked acidic dipeptidase like 1 [Source:HGNC Symbol;Acc:HGNC:23536]	6	11	3	33	0.0865905	0.137302	0.0406218	0.403442	0.106161	0.114282	10.2272	6.45589	0.655818	0.677528	0.922703	FALSE	9.83875	9.14761	0.104122	1	1	FALSE	31.2109	3.17636	3.24909	8.09767e-05	0.00819904	UP	GO:0008152//GO:0006508//GO:0008150//GO:0019538//GO:0043170//GO:0044238//GO:0071704	metabolic process//proteolysis//biological_process//protein metabolic process//macromolecule metabolic process//primary metabolic process//organic substance metabolic process	GO:0016020//GO:0016021//GO:0005886//GO:0016324//GO:0005575//GO:0031224//GO:0044425//GO:0005623//GO:0044464//GO:0071944//GO:0044459//GO:0045177//GO:0098590	membrane//integral component of membrane//plasma membrane//apical plasma membrane//cellular_component//intrinsic component of membrane//membrane part//cell//cell part//cell periphery//plasma membrane part//apical part of cell//plasma membrane region	GO:0046872//GO:0016787//GO:0003824//GO:0008233//GO:0008237//GO:0004180//GO:0016805//GO:0003674//GO:0005488//GO:0043167//GO:0043169//GO:0070011//GO:0008238	metal ion binding//hydrolase activity//catalytic activity//peptidase activity//metallopeptidase activity//carboxypeptidase activity//dipeptidase activity//molecular_function//binding//ion binding//cation binding//peptidase activity, acting on L-amino acid peptides//exopeptidase activity	K01301 N-acetylated-alpha-linked acidic dipeptidase [EC:3.4.17.21] | (RefSeq) NAALADL1, I100, NAALADASEL; N-acetylated alpha-linked acidic dipeptidase like 1	http://www.genome.jp/dbget-bin/www_bget?hsa:10004
ENSG00000236184	TCEA1P4	9	32979560	32980403	-	844	processed_pseudogene	transcription elongation factor A1 pseudogene 4 [Source:HGNC Symbol;Acc:HGNC:31091]	5	28	2	28	0.345746	1.6746	0.129759	1.64019	1.41296	1.31419	26.0422	5.38096	2.25073	0.00612771	0.0968863	FALSE	23.6149	25.4076	-0.104868	1	1	FALSE	26.4812	2.11922	3.57098	8.1742e-05	0.00821741	UP	-//-	-//-	-//-	-//-	-//-	-//-	K03145 transcription elongation factor S-II | (RefSeq) TCEA1, GTF2S, SII, TCEA, TF2S, TFIIS; transcription elongation factor A1	http://www.genome.jp/dbget-bin/www_bget?hsa:6917
ENSG00000280441	FP236383.1	21	8380665	8410645	+	2498	lincRNA	--	17	13	26	2	0.397179	0.262691	0.569941	0.0395836	0.0381918	0.166509	12.0878	18.2801	-0.590536	0.471995	0.807838	FALSE	8.85474	2.0339	2.05754	0.0947168	1	FALSE	1.88712	27.4912	-3.77522	8.1742e-05	0.00821741	DOWN	-//-	-//-	-//-	-//-	-//-	-//-	--	--
ENSG00000279347	AC021945.1	8	119838736	119840385	-	1650	TEC	--	25	72	13	73	0.884273	2.20264	0.431428	2.18734	1.30095	0.756255	66.9749	26.8796	1.31357	0.0149568	0.162229	FALSE	26.5669	45.7326	-0.780641	0.177231	1	FALSE	69.0477	13.748	2.31853	8.58981e-05	0.00854368	UP	-//-	-//-	-//-	-//-	-//-	-//-	K17985 activating molecule in BECN1-regulated autophagy protein 1 | (RefSeq) AMBRA1, DCAF3, WDR94; autophagy and beclin 1 regulator 1	http://www.genome.jp/dbget-bin/www_bget?hsa:55626
ENSG00000134323	MYCN	2	15940564	15947007	+	2602	protein_coding	MYCN proto-oncogene, bHLH transcription factor [Source:HGNC Symbol;Acc:HGNC:7559]	22	7	43	8	0.493453	0.135795	0.90492	0.152006	0.348321	0.106569	6.50603	23.6548	-1.8408	0.0143802	0.158675	FALSE	5.9027	19.3101	-1.68856	0.0451175	1	FALSE	7.56275	45.4631	-2.56703	9.34767e-05	0.00916788	DOWN	GO:0006355//GO:0006366//GO:0006351//GO:0045893//GO:0010628//GO:0010629//GO:0045944//GO:0006357//GO:1903800//GO:0001502//GO:0002053//GO:0008284//GO:0010942//GO:0030324//GO:0042733//GO:0045607//GO:0048704//GO:0048712//GO:0048754//GO:2000378//GO:0008152//GO:0006139//GO:0006725//GO:0006807//GO:0008150//GO:0009058//GO:0009059//GO:0009889//GO:0009987//GO:0010467//GO:0010468//GO:0010556//GO:0016070//GO:…	regulation of transcription, DNA-templated//transcription from RNA polymerase II promoter//transcription, DNA-templated//positive regulation of transcription, DNA-templated//positive regulation of gene expression//negative regulation of gene expression//positive regulation of transcription from RNA polymerase II promoter//regulation of transcription from RNA polymerase II promoter//positive regul…	GO:0005634//GO:0005730//GO:0000785//GO:0005622//GO:0005575//GO:0005623//GO:0043231//GO:0043226//GO:0043227//GO:0043229//GO:0044424//GO:0044464//GO:0031974//GO:0031981//GO:0043228//GO:0043232//GO:0043233//GO:0044422//GO:0044428//GO:0044446//GO:0070013//GO:0005694//GO:0044427	nucleus//nucleolus//chromatin//intracellular//cellular_component//cell//intracellular membrane-bounded organelle//organelle//membrane-bounded organelle//intracellular organelle//intracellular part//cell part//membrane-enclosed lumen//nuclear lumen//non-membrane-bounded organelle//intracellular non-membrane-bounded organelle//organelle lumen//organelle part//nuclear part//intracellular organelle p…	GO:0003700//GO:0046983//GO:0003677//GO:0005515//GO:0000978//GO:0000981//GO:0001077//GO:0019900//GO:0001071//GO:0003674//GO:0005488//GO:0003676//GO:0097159//GO:1901363//GO:0000975//GO:0000976//GO:0000977//GO:0000987//GO:0001012//GO:0001067//GO:0001159//GO:0003690//GO:0044212//GO:0043565//GO:1990837//GO:0000982//GO:0001228//GO:0019899	transcription factor activity, sequence-specific DNA binding//protein dimerization activity//DNA binding//protein binding//RNA polymerase II core promoter proximal region sequence-specific DNA binding//RNA polymerase II transcription factor activity, sequence-specific DNA binding//transcriptional activator activity, RNA polymerase II core promoter proximal region sequence-specific binding//kinase…	K09109 N-myc proto-oncogene protein | (RefSeq) MYCN, MODED, N-myc, NMYC, ODED, bHLHe37; MYCN proto-oncogene, bHLH transcription factor	http://www.genome.jp/dbget-bin/www_bget?hsa:4613
ENSG00000273998	AL049794.1	20	16576068	16579615	+	774	lincRNA	--	26	9	46	9	1.96048	0.586943	3.25436	0.574883	1.04771	1.55246	8.36663	27.9546	-1.72411	0.0124954	0.146954	FALSE	25.5829	17.2776	0.563099	0.371639	1	FALSE	8.50868	48.6346	-2.49675	0.000103342	0.00996189	DOWN	-//-	-//-	-//-	-//-	-//-	-//-	--	--
ENSG00000257279	AC127164.1	12	116977442	116987337	-	4196	antisense	--	5	7	1	23	0.0695448	0.0842087	0.0130501	0.271001	0.102315	0.055071	6.50603	5.38096	0.271204	0.797614	0.991503	FALSE	4.91869	9.14761	-0.877896	0.480955	1	FALSE	21.7516	1.06208	4.21041	0.000109596	0.010422	UP	-//-	-//-	-//-	-//-	-//-	-//-	K10264 F-box and WD-40 domain protein 8 | (RefSeq) FBXW8, FBW6, FBW8, FBX29, FBXO29, FBXW6; F-box and WD repeat domain containing 8	http://www.genome.jp/dbget-bin/www_bget?hsa:26259
ENSG00000204262	COL5A2	2	189031896	189179879	-	7156	protein_coding	collagen type V alpha 2 chain [Source:HGNC Symbol;Acc:HGNC:2210]	34	13	58	13	0.277293	0.0916996	0.44382	0.0898155	0.193313	0.180832	12.0878	36.554	-1.58564	0.0145837	0.159291	FALSE	27.5509	29.4726	-0.0967109	1	1	FALSE	12.2924	61.3206	-2.30632	0.000110315	0.010455	DOWN	GO:0030574//GO:0030198//GO:0030199//GO:0043588//GO:0001501//GO:0001503//GO:0048592//GO:0071230//GO:1903225//GO:0008152//GO:0008150//GO:0009056//GO:0032501//GO:0032963//GO:0043170//GO:0044236//GO:0044243//GO:0044259//GO:0044699//GO:0044707//GO:0044710//GO:0044712//GO:0071704//GO:0009987//GO:0016043//GO:0043062//GO:0044763//GO:0071840//GO:0043933//GO:0071822//GO:0097435//GO:0007275//GO:0032502//GO:…	collagen catabolic process//extracellular matrix organization//collagen fibril organization//skin development//skeletal system development//ossification//eye morphogenesis//cellular response to amino acid stimulus//negative regulation of endodermal cell differentiation//metabolic process//biological_process//catabolic process//multicellular organismal process//collagen metabolic process//macromol…	GO:0005576//GO:0005581//GO:0005578//GO:0031012//GO:0005788//GO:0005588//GO:0005615//GO:0005575//GO:0032991//GO:0043234//GO:0044421//GO:0005622//GO:0005783//GO:0005623//GO:0005737//GO:0043231//GO:0012505//GO:0031974//GO:0043226//GO:0043227//GO:0043229//GO:0043233//GO:0044422//GO:0044424//GO:0044432//GO:0044444//GO:0044446//GO:0044464//GO:0070013//GO:0005583//GO:0044420//GO:0098643//GO:0098644//GO:…	extracellular region//collagen trimer//proteinaceous extracellular matrix//extracellular matrix//endoplasmic reticulum lumen//collagen type V trimer//extracellular space//cellular_component//macromolecular complex//protein complex//extracellular region part//intracellular//endoplasmic reticulum//cell//cytoplasm//intracellular membrane-bounded organelle//endomembrane system//membrane-enclosed lume…	GO:0005515//GO:0005201//GO:0046872//GO:0003674//GO:0046332//GO:0005488//GO:0005198//GO:0043167//GO:0043169	protein binding//extracellular matrix structural constituent//metal ion binding//molecular_function//SMAD binding//binding//structural molecule activity//ion binding//cation binding	K19721 collagen, type V/XI/XXIV/XXVII, alpha | (RefSeq) COL5A2, EDSC; collagen type V alpha 2 chain	http://www.genome.jp/dbget-bin/www_bget?hsa:1290
ENSG00000144891	AGTR1	3	148697784	148743008	+	3478	protein_coding	angiotensin II receptor type 1 [Source:HGNC Symbol;Acc:HGNC:336]	13	3	25	2	0.218144	0.0435398	0.393604	0.0284301	0.0137152	0.0398639	2.7848	13.9804	-2.27374	0.0303481	0.239717	FALSE	2.95066	1.01765	1.43094	0.63929	1	FALSE	1.88712	26.434	-3.7189	0.000116677	0.010984	DOWN	GO:0007186//GO:0019229//GO:0007165//GO:0038166//GO:0050729//GO:1903589//GO:0007204//GO:0060326//GO:0007266//GO:0010744//GO:0032270//GO:0019722//GO:0001822//GO:0050727//GO:0001558//GO:0002018//GO:0002034//GO:0007200//GO:0010873//GO:0033864//GO:0034374//GO:0035813//GO:0042127//GO:2000379//GO:0003081//GO:0097746//GO:0051482//GO:0032430//GO:0086097//GO:0007154//GO:0008150//GO:0009987//GO:0023052//GO:…	G-protein coupled receptor signaling pathway//regulation of vasoconstriction//signal transduction//angiotensin-activated signaling pathway//positive regulation of inflammatory response//positive regulation of blood vessel endothelial cell proliferation involved in sprouting angiogenesis//positive regulation of cytosolic calcium ion concentration//cell chemotaxis//Rho protein signal transduction//…	GO:0016021//GO:0016020//GO:0005622//GO:0005886//GO:0005887//GO:0005575//GO:0031224//GO:0044425//GO:0005623//GO:0044464//GO:0071944//GO:0031226//GO:0044459	integral component of membrane//membrane//intracellular//plasma membrane//integral component of plasma membrane//cellular_component//intrinsic component of membrane//membrane part//cell//cell part//cell periphery//intrinsic component of plasma membrane//plasma membrane part	GO:0004945//GO:0004930//GO:0005515//GO:0004871//GO:0046982//GO:0031711//GO:0001596//GO:0001595//GO:0001653//GO:0003674//GO:0004872//GO:0004888//GO:0008528//GO:0038023//GO:0060089//GO:0099600//GO:0005488//GO:0046983//GO:0001664//GO:0005102	angiotensin type II receptor activity//G-protein coupled receptor activity//protein binding//signal transducer activity//protein heterodimerization activity//bradykinin receptor binding//angiotensin type I receptor activity//angiotensin receptor activity//peptide receptor activity//molecular_function//receptor activity//transmembrane signaling receptor activity//G-protein coupled peptide receptor…	K04166 angiotensin II receptor type 1 | (RefSeq) AGTR1, AG2S, AGTR1B, AT1, AT1AR, AT1B, AT1BR, AT1R, AT2R1, HAT1R; angiotensin II receptor type 1	http://www.genome.jp/dbget-bin/www_bget?hsa:185
ENSG00000123407	HOXC12	12	53954834	53958956	+	3335	protein_coding	homeobox C12 [Source:HGNC Symbol;Acc:HGNC:5124]	35	10	42	8	0.612495	0.151356	0.689608	0.118597	0.228853	0.207866	9.29693	37.629	-2.00142	0.00255104	0.0559891	FALSE	14.7588	16.2614	-0.138501	1	1	FALSE	7.56275	44.4059	-2.53318	0.000118807	0.0110769	DOWN	GO:0006355//GO:0006351//GO:0007275//GO:0006357//GO:0008152//GO:0006139//GO:0006725//GO:0006807//GO:0008150//GO:0009058//GO:0009059//GO:0009889//GO:0009987//GO:0010467//GO:0010468//GO:0010556//GO:0016070//GO:0018130//GO:0019219//GO:0019222//GO:0019438//GO:0031323//GO:0031326//GO:0032774//GO:0034641//GO:0034645//GO:0034654//GO:0043170//GO:0044237//GO:0044238//GO:0044249//GO:0044260//GO:0044271//GO:…	regulation of transcription, DNA-templated//transcription, DNA-templated//multicellular organism development//regulation of transcription from RNA polymerase II promoter//metabolic process//nucleobase-containing compound metabolic process//cellular aromatic compound metabolic process//nitrogen compound metabolic process//biological_process//biosynthetic process//macromolecule biosynthetic process…	GO:0005634//GO:0005622//GO:0005575//GO:0005623//GO:0043231//GO:0043226//GO:0043227//GO:0043229//GO:0044424//GO:0044464	nucleus//intracellular//cellular_component//cell//intracellular membrane-bounded organelle//organelle//membrane-bounded organelle//intracellular organelle//intracellular part//cell part	GO:0003677//GO:0043565//GO:0000981//GO:0003674//GO:0003676//GO:0005488//GO:0097159//GO:1901363//GO:0001071//GO:0003700	DNA binding//sequence-specific DNA binding//RNA polymerase II transcription factor activity, sequence-specific DNA binding//molecular_function//nucleic acid binding//binding//organic cyclic compound binding//heterocyclic compound binding//nucleic acid binding transcription factor activity//transcription factor activity, sequence-specific DNA binding	K09297 homeobox protein HoxC/D12 | (RefSeq) HOXC12, HOC3F, HOX3, HOX3F; homeobox C12	http://www.genome.jp/dbget-bin/www_bget?hsa:3228
ENSG00000219392	ZNF602P	6	28115628	28116551	+	924	unprocessed_pseudogene	zinc finger protein 602, pseudogene [Source:HGNC Symbol;Acc:HGNC:23313]	10	2	16	0	0.631623	0.109258	0.948194	0	0.464626	0.100034	1.85447	10.7556	-2.45349	0.041032	0.277454	FALSE	1.96664	9.14761	-2.14719	0.0947168	1	FALSE	1.38778e-17	16.9195	-7.09304	0.000120499	0.0110769	DOWN	-//-	-//-	-//-	-//-	-//-	-//-	K09229 KRAB and SCAN domains-containing zinc finger protein | (RefSeq) ZKSCAN7, ZFP, ZNF167, ZNF448, ZNF64, ZSCAN39; zinc finger with KRAB and SCAN domains 7	http://www.genome.jp/dbget-bin/www_bget?hsa:55888
ENSG00000268902	CSAG2	X	152708261	152714549	-	1083	protein_coding	CSAG family member 2 [Source:HGNC Symbol;Acc:HGNC:16847]	7	0	16	0	0.377224	0	0.808985	0	0	0	1.38778e-17	7.53081	-5.93908	0.0226768	0.200777	FALSE	--	--	--	--	--	--	1.38778e-17	16.9195	-7.09304	0.000120499	0.0110769	DOWN	-//-	-//-	-//-	-//-	-//-	-//-	no KO assigned | (RefSeq) CSAG1, CSAGE, CT24.1; chondrosarcoma associated gene 1	http://www.genome.jp/dbget-bin/www_bget?hsa:158511
ENSG00000105464	GRIN2D	19	48394875	48444931	+	5093	protein_coding	glutamate ionotropic receptor NMDA type subunit 2D [Source:HGNC Symbol;Acc:HGNC:4588]	148	75	220	72	1.69597	0.74333	2.36536	0.698935	0.571333	0.589832	69.7658	159.097	-1.18769	0.0114001	0.143648	FALSE	63.9593	61.9926	0.045032	0.962324	1	FALSE	68.1018	232.582	-1.76998	0.000142665	0.0128973	DOWN	GO:0006811//GO:0065009//GO:0035235//GO:0060079//GO:0000165//GO:0001964//GO:0007420//GO:0008344//GO:0019722//GO:0048167//GO:0051930//GO:0097553//GO:0098976//GO:0006810//GO:0008150//GO:0051179//GO:0051234//GO:0065007//GO:0007165//GO:0007154//GO:0007166//GO:0007215//GO:0009987//GO:0023052//GO:0044699//GO:0044700//GO:0050789//GO:0050794//GO:0050896//GO:0051716//GO:0007267//GO:0007268//GO:0042391//GO:…	ion transport//regulation of molecular function//ionotropic glutamate receptor signaling pathway//excitatory postsynaptic potential//MAPK cascade//startle response//brain development//adult locomotory behavior//calcium-mediated signaling//regulation of synaptic plasticity//regulation of sensory perception of pain//calcium ion transmembrane import into cytosol//excitatory chemical synaptic transmi…	GO:0016020//GO:0016021//GO:0005622//GO:0005886//GO:0030054//GO:0045202//GO:0045211//GO:0005887//GO:0017146//GO:0005575//GO:0031224//GO:0044425//GO:0005623//GO:0044464//GO:0071944//GO:0044456//GO:0044459//GO:0097060//GO:0098590//GO:0098794//GO:0031226//GO:0008328//GO:0032991//GO:0034702//GO:0034703//GO:0043235//GO:0098802//GO:0098878//GO:1902495//GO:1990351	membrane//integral component of membrane//intracellular//plasma membrane//cell junction//synapse//postsynaptic membrane//integral component of plasma membrane//NMDA selective glutamate receptor complex//cellular_component//intrinsic component of membrane//membrane part//cell//cell part//cell periphery//synapse part//plasma membrane part//synaptic membrane//plasma membrane region//postsynapse//int…	GO:0005216//GO:0004872//GO:0004970//GO:0005234//GO:0005515//GO:0005088//GO:0004972//GO:0022849//GO:0003674//GO:0005215//GO:0022857//GO:0015075//GO:0015267//GO:0022803//GO:0022891//GO:0022838//GO:0022892//GO:0060089//GO:0004871//GO:0004888//GO:0005230//GO:0008066//GO:0015276//GO:0022824//GO:0022834//GO:0022835//GO:0022836//GO:0030594//GO:0038023//GO:0099600//GO:0005231//GO:0005488//GO:0005085//GO:…	ion channel activity//receptor activity//ionotropic glutamate receptor activity//extracellular-glutamate-gated ion channel activity//protein binding//Ras guanyl-nucleotide exchange factor activity//NMDA glutamate receptor activity//glutamate-gated calcium ion channel activity//molecular_function//transporter activity//transmembrane transporter activity//ion transmembrane transporter activity//cha…	K05212 glutamate receptor ionotropic, NMDA 2D | (RefSeq) GRIN2D, EB11, EIEE46, GluN2D, NMDAR2D, NR2D; glutamate ionotropic receptor NMDA type subunit 2D	http://www.genome.jp/dbget-bin/www_bget?hsa:2906
ENSG00000148826	NKX6-2	10	132783179	132786052	-	2675	protein_coding	NK6 homeobox 2 [Source:HGNC Symbol;Acc:HGNC:19321]	61	140	52	203	1.33087	2.64179	1.06446	3.75189	2.30038	4.04278	130.235	65.5773	0.988686	0.0391268	0.277454	FALSE	230.257	131.098	0.812036	0.0687199	1	FALSE	192.018	54.9776	1.80215	0.000146604	0.0131841	UP	GO:0006355//GO:0007275//GO:0045892//GO:0031641//GO:0000122//GO:0010454//GO:0010455//GO:0021912//GO:0021913//GO:0022010//GO:0030154//GO:0031018//GO:0045686//GO:0045687//GO:0048709//GO:0050885//GO:0008152//GO:0006139//GO:0006351//GO:0006725//GO:0006807//GO:0008150//GO:0009058//GO:0009059//GO:0009889//GO:0009987//GO:0010467//GO:0010468//GO:0010556//GO:0016070//GO:0018130//GO:0019219//GO:0019222//GO:…	regulation of transcription, DNA-templated//multicellular organism development//negative regulation of transcription, DNA-templated//regulation of myelination//negative regulation of transcription from RNA polymerase II promoter//negative regulation of cell fate commitment//positive regulation of cell fate commitment//regulation of transcription from RNA polymerase II promoter involved in spinal …	GO:0005634//GO:0005622//GO:0005575//GO:0005623//GO:0043231//GO:0043226//GO:0043227//GO:0043229//GO:0044424//GO:0044464	nucleus//intracellular//cellular_component//cell//intracellular membrane-bounded organelle//organelle//membrane-bounded organelle//intracellular organelle//intracellular part//cell part	GO:0003677//GO:0043565//GO:0003700//GO:0000981//GO:0000978//GO:0001078//GO:0003674//GO:0003676//GO:0005488//GO:0097159//GO:1901363//GO:0001071//GO:0000975//GO:0000976//GO:0000977//GO:0000987//GO:0001012//GO:0001067//GO:0001159//GO:0003690//GO:0044212//GO:1990837//GO:0000982//GO:0001227	DNA binding//sequence-specific DNA binding//transcription factor activity, sequence-specific DNA binding//RNA polymerase II transcription factor activity, sequence-specific DNA binding//RNA polymerase II core promoter proximal region sequence-specific DNA binding//transcriptional repressor activity, RNA polymerase II core promoter proximal region sequence-specific binding//molecular_function//nuc…	K09350 homeobox protein Nkx-6.2 | (RefSeq) NKX6-2, GTX, NKX6.2, NKX6B; NK6 homeobox 2	http://www.genome.jp/dbget-bin/www_bget?hsa:84504
ENSG00000162998	FRZB	2	182833275	182867162	-	3162	protein_coding	frizzled related protein [Source:HGNC Symbol;Acc:HGNC:3959]	20	34	10	59	0.369146	0.542764	0.173176	0.922504	0.633608	0.54079	31.6239	21.505	0.554368	0.396539	0.784303	FALSE	36.407	42.6838	-0.228647	0.675663	1	FALSE	55.8048	10.5765	2.38659	0.000153941	0.0137998	UP	GO:0007275//GO:0016055//GO:0030154//GO:0007186//GO:0008285//GO:0090090//GO:0030178//GO:0010721//GO:0014033//GO:0042472//GO:0060029//GO:0061037//GO:0061053//GO:0070367//GO:0090103//GO:0035567//GO:0030308//GO:0001501//GO:0043065//GO:0045600//GO:0008150//GO:0032501//GO:0032502//GO:0044699//GO:0044707//GO:0044767//GO:0048856//GO:0007267//GO:0007165//GO:0007154//GO:0007166//GO:0009987//GO:0023052//GO:…	multicellular organism development//Wnt signaling pathway//cell differentiation//G-protein coupled receptor signaling pathway//negative regulation of cell proliferation//negative regulation of canonical Wnt signaling pathway//negative regulation of Wnt signaling pathway//negative regulation of cell development//neural crest cell differentiation//inner ear morphogenesis//convergent extension invol…	GO:0005576//GO:0016021//GO:0005615//GO:0016020//GO:0005575//GO:0031224//GO:0044425//GO:0044421	extracellular region//integral component of membrane//extracellular space//membrane//cellular_component//intrinsic component of membrane//membrane part//extracellular region part	GO:0005515//GO:0017147//GO:0004930//GO:0042813//GO:0003674//GO:0005488//GO:0004871//GO:0004872//GO:0004888//GO:0038023//GO:0060089//GO:0099600	protein binding//Wnt-protein binding//G-protein coupled receptor activity//Wnt-activated receptor activity//molecular_function//binding//signal transducer activity//receptor activity//transmembrane signaling receptor activity//signaling receptor activity//molecular transducer activity//transmembrane receptor activity	no KO assigned | (RefSeq) FRZB, FRE, FRITZ, FRP-3, FRZB-1, FRZB-PEN, FRZB1, FZRB, OS1, SFRP3, SRFP3, hFIZ; frizzled-related protein	http://www.genome.jp/dbget-bin/www_bget?hsa:2487
ENSG00000179111	HES7	17	8120590	8124092	-	1868	protein_coding	hes family bHLH transcription factor 7 [Source:HGNC Symbol;Acc:HGNC:15977]	445	1158	483	1651	13.9032	31.2915	14.1586	43.6967	14.6578	17.0463	1077.27	478.352	1.17105	0.00572223	0.0927761	FALSE	677.982	583.329	0.216901	0.606506	1	FALSE	1561.71	510.618	1.61259	0.000157633	0.0140106	UP	GO:0006355//GO:0000122//GO:0007219//GO:0006351//GO:0007275//GO:0007498//GO:0001501//GO:0001756//GO:0014807//GO:0036342//GO:0045892//GO:0048511//GO:0008152//GO:0006139//GO:0006725//GO:0006807//GO:0008150//GO:0009058//GO:0009059//GO:0009889//GO:0009987//GO:0010467//GO:0010468//GO:0010556//GO:0016070//GO:0018130//GO:0019219//GO:0019222//GO:0019438//GO:0031323//GO:0031326//GO:0032774//GO:0034641//GO:…	regulation of transcription, DNA-templated//negative regulation of transcription from RNA polymerase II promoter//Notch signaling pathway//transcription, DNA-templated//multicellular organism development//mesoderm development//skeletal system development//somitogenesis//regulation of somitogenesis//post-anal tail morphogenesis//negative regulation of transcription, DNA-templated//rhythmic process…	GO:0005634//GO:0005622//GO:0005575//GO:0005623//GO:0043231//GO:0043226//GO:0043227//GO:0043229//GO:0044424//GO:0044464	nucleus//intracellular//cellular_component//cell//intracellular membrane-bounded organelle//organelle//membrane-bounded organelle//intracellular organelle//intracellular part//cell part	GO:0003677//GO:0046983//GO:0000981//GO:0008134//GO:0000977//GO:0003674//GO:0003676//GO:0005488//GO:0097159//GO:1901363//GO:0005515//GO:0001071//GO:0003700//GO:0000975//GO:0000976//GO:0001012//GO:0001067//GO:0003690//GO:0044212//GO:0043565//GO:1990837	DNA binding//protein dimerization activity//RNA polymerase II transcription factor activity, sequence-specific DNA binding//transcription factor binding//RNA polymerase II regulatory region sequence-specific DNA binding//molecular_function//nucleic acid binding//binding//organic cyclic compound binding//heterocyclic compound binding//protein binding//nucleic acid binding transcription factor acti…	K09087 hairy and enhancer of split 2/6/7 | (RefSeq) HES7, SCDO4, bHLHb37; hes family bHLH transcription factor 7	http://www.genome.jp/dbget-bin/www_bget?hsa:84667
ENSG00000271147	ARMCX5-GPRASP2	X	102599512	102714671	+	2711	processed_transcript	ARMCX5-GPRASP2 readthrough [Source:HGNC Symbol;Acc:HGNC:42000]	46	21	59	14	0.990281	0.391007	1.19171	0.255315	0.510272	0.460281	19.5301	49.4533	-1.3342	0.0189024	0.188883	FALSE	26.5669	29.4726	-0.148937	0.92729	1	FALSE	13.2383	62.3778	-2.22505	0.000164992	0.0146044	DOWN	-//-	-//-	-//-	-//-	-//-	-//-	--	--
ENSG00000245156	AP001107.1	11	66269832	66278525	-	2792	lincRNA	--	10	16	2	26	0.209033	0.289267	0.0392251	0.460401	0.205021	0.11587	14.8787	10.7556	0.46497	0.635154	0.892067	FALSE	6.88671	12.1964	-0.812884	0.436353	1	FALSE	24.5894	2.11922	3.46459	0.000167283	0.0146964	UP	-//-	-//-	-//-	-//-	-//-	-//-	--	--
ENSG00000187135	VSTM2B	19	29526499	29564479	+	1488	protein_coding	V-set and transmembrane domain containing 2B [Source:HGNC Symbol;Acc:HGNC:33595]	90	223	91	333	3.52996	7.56478	3.34879	11.0642	4.96892	4.19295	207.449	96.7504	1.09956	0.0154066	0.165697	FALSE	132.84	157.52	-0.245605	0.5914	1	FALSE	314.987	96.2072	1.70987	0.000174893	0.0152885	UP	-//-	-//-	GO:0016020//GO:0016021//GO:0005886//GO:0005575//GO:0031224//GO:0044425//GO:0005623//GO:0044464//GO:0071944	membrane//integral component of membrane//plasma membrane//cellular_component//intrinsic component of membrane//membrane part//cell//cell part//cell periphery	-//-	-//-	no KO assigned | (RefSeq) VSTM2B; V-set and transmembrane domain containing 2B	http://www.genome.jp/dbget-bin/www_bget?hsa:342865
ENSG00000154342	WNT3A	1	228007051	228061260	+	2932	protein_coding	Wnt family member 3A [Source:HGNC Symbol;Acc:HGNC:15983]	227	128	236	80	4.51848	2.20364	4.40755	1.34898	1.57812	1.261	119.071	244.017	-1.03428	0.0206194	0.1992	FALSE	78.7195	98.5776	-0.324033	0.50604	1	FALSE	75.6692	249.497	-1.71947	0.000176781	0.0154056	DOWN	GO:0007275//GO:0016055//GO:0010469//GO:0008284//GO:0010628//GO:2000727//GO:0045944//GO:0001934//GO:0045893//GO:0008283//GO:0090263//GO:0033138//GO:0030182//GO:0060070//GO:0071300//GO:0021846//GO:0036465//GO:0050768//GO:0060021//GO:0099054//GO:1904886//GO:0032092//GO:0010977//GO:0002092//GO:1904953//GO:0035413//GO:0061184//GO:0033278//GO:0001649//GO:0001701//GO:0001756//GO:0001819//GO:0001947//GO:…	multicellular organism development//Wnt signaling pathway//regulation of receptor activity//positive regulation of cell proliferation//positive regulation of gene expression//positive regulation of cardiac muscle cell differentiation//positive regulation of transcription from RNA polymerase II promoter//positive regulation of protein phosphorylation//positive regulation of transcription, DNA-temp…	GO:0005576//GO:0005578//GO:0005615//GO:0098793//GO:0005886//GO:0009986//GO:0005788//GO:0030666//GO:0005796//GO:0070062//GO:1990851//GO:0031901//GO:0005575//GO:0031012//GO:0044421//GO:0005623//GO:0044456//GO:0044464//GO:0045202//GO:0097458//GO:0016020//GO:0071944//GO:0005622//GO:0005783//GO:0005737//GO:0043231//GO:0012505//GO:0031974//GO:0043226//GO:0043227//GO:0043229//GO:0043233//GO:0044422//GO:…	extracellular region//proteinaceous extracellular matrix//extracellular space//presynapse//plasma membrane//cell surface//endoplasmic reticulum lumen//endocytic vesicle membrane//Golgi lumen//extracellular exosome//Wnt-Frizzled-LRP5/6 complex//early endosome membrane//cellular_component//extracellular matrix//extracellular region part//cell//synapse part//cell part//synapse//neuron part//membrane…	GO:0005102//GO:0005515//GO:0003713//GO:0005109//GO:0048018//GO:0039706//GO:0019904//GO:0003674//GO:0005488//GO:0000988//GO:0000989//GO:0003712//GO:0001664//GO:0004871//GO:0030545//GO:0030546//GO:0098772	receptor binding//protein binding//transcription coactivator activity//frizzled binding//receptor agonist activity//co-receptor binding//protein domain specific binding//molecular_function//binding//transcription factor activity, protein binding//transcription factor activity, transcription factor binding//transcription cofactor activity//G-protein coupled receptor binding//signal transducer acti…	K00312 wingless-type MMTV integration site family, member 3 | (RefSeq) WNT3A; Wnt family member 3A	http://www.genome.jp/dbget-bin/www_bget?hsa:89780
ENSG00000184226	PCDH9	13	66302834	67230445	-	30944	protein_coding	protocadherin 9 [Source:HGNC Symbol;Acc:HGNC:8661]	972	456	1095	402	1.83324	0.743845	1.9377	0.642285	0.484046	0.385329	424.206	1044.84	-1.30017	0.00224008	0.052623	FALSE	253.873	319.104	-0.329757	0.449752	1	FALSE	380.256	1157.61	-1.60576	0.000179041	0.0155066	DOWN	GO:0007156//GO:0007155//GO:0030900//GO:0008150//GO:0022610//GO:0098609//GO:0098742//GO:0007275//GO:0007399//GO:0007417//GO:0007420//GO:0032501//GO:0032502//GO:0044699//GO:0044707//GO:0044767//GO:0048513//GO:0048731//GO:0048856//GO:0060322	homophilic cell adhesion via plasma membrane adhesion molecules//cell adhesion//forebrain development//biological_process//biological adhesion//cell-cell adhesion//cell-cell adhesion via plasma-membrane adhesion molecules//multicellular organism development//nervous system development//central nervous system development//brain development//multicellular organismal process//developmental process//…	GO:0005886//GO:0016020//GO:0016021//GO:0030426//GO:0044291//GO:0005575//GO:0005623//GO:0044464//GO:0071944//GO:0031224//GO:0044425//GO:0043005//GO:0030427//GO:0042995//GO:0044463//GO:0097458//GO:0120025//GO:0005911//GO:0030054	plasma membrane//membrane//integral component of membrane//growth cone//cell-cell contact zone//cellular_component//cell//cell part//cell periphery//intrinsic component of membrane//membrane part//neuron projection//site of polarized growth//cell projection//cell projection part//neuron part//plasma membrane bounded cell projection//cell-cell junction//cell junction	GO:0005509//GO:0003674//GO:0005488//GO:0046872//GO:0043167//GO:0043169	calcium ion binding//molecular_function//binding//metal ion binding//ion binding//cation binding	K16498 protocadherin delta 1 | (RefSeq) PCDH9; protocadherin 9	http://www.genome.jp/dbget-bin/www_bget?hsa:5101
ENSG00000168899	VAMP5	2	85584408	85593412	+	819	protein_coding	vesicle associated membrane protein 5 [Source:HGNC Symbol;Acc:HGNC:12646]	17	62	10	58	1.21142	3.82122	0.668598	3.50124	2.62097	2.3136	57.672	18.2801	1.65154	0.00476466	0.0835798	FALSE	40.3431	45.7326	-0.180285	0.744919	1	FALSE	54.8589	10.5765	2.36198	0.000187233	0.0161062	UP	GO:0016192//GO:0007275//GO:0030154//GO:0006906//GO:0007517//GO:0006887//GO:0007519//GO:0043001//GO:0006810//GO:0008150//GO:0051179//GO:0051234//GO:0032501//GO:0032502//GO:0044699//GO:0044707//GO:0044767//GO:0048856//GO:0009987//GO:0044763//GO:0048869//GO:0006996//GO:0061025//GO:0016043//GO:0016050//GO:0044801//GO:0044802//GO:0048284//GO:0061024//GO:0071840//GO:0090174//GO:1902589//GO:0048513//GO:…	vesicle-mediated transport//multicellular organism development//cell differentiation//vesicle fusion//muscle organ development//exocytosis//skeletal muscle tissue development//Golgi to plasma membrane protein transport//transport//biological_process//localization//establishment of localization//multicellular organismal process//developmental process//single-organism process//single-multicellular …	GO:0016021//GO:0016020//GO:0005794//GO:0005886//GO:0048471//GO:0070062//GO:0012505//GO:0031201//GO:0009986//GO:0005770//GO:0014704//GO:0005887//GO:0030659//GO:0031301//GO:0005575//GO:0031224//GO:0044425//GO:0005622//GO:0005623//GO:0005737//GO:0043231//GO:0043226//GO:0043227//GO:0043229//GO:0044424//GO:0044444//GO:0044464//GO:0071944//GO:0005576//GO:0031982//GO:0043230//GO:0044421//GO:1903561//GO:…	integral component of membrane//membrane//Golgi apparatus//plasma membrane//perinuclear region of cytoplasm//extracellular exosome//endomembrane system//SNARE complex//cell surface//late endosome//intercalated disc//integral component of plasma membrane//cytoplasmic vesicle membrane//integral component of organelle membrane//cellular_component//intrinsic component of membrane//membrane part//intr…	GO:0005515//GO:0000149//GO:0005484//GO:0003674//GO:0005488	protein binding//SNARE binding//SNAP receptor activity//molecular_function//binding	K08514 vesicle-associated membrane protein 5 | (RefSeq) VAMP5; vesicle associated membrane protein 5	http://www.genome.jp/dbget-bin/www_bget?hsa:10791
ENSG00000145794	MEGF10	5	127290831	127465737	+	9007	protein_coding	multiple EGF like domains 10 [Source:HGNC Symbol;Acc:HGNC:29634]	22	12	40	8	0.142552	0.0672505	0.243181	0.0439125	0.0582567	0.0564418	11.1575	23.6548	-1.07453	0.116302	0.476296	FALSE	10.8228	11.1801	-0.0459865	1	1	FALSE	7.56275	42.2916	-2.46299	0.00019293	0.0161062	DOWN	GO:0007155//GO:0006898//GO:0007517//GO:0034109//GO:0006909//GO:0043652//GO:0051451//GO:1902742//GO:0051147//GO:0014719//GO:0014816//GO:0014841//GO:0033002//GO:0048641//GO:0055001//GO:0043654//GO:0008150//GO:0022610//GO:0016192//GO:0006810//GO:0006897//GO:0051179//GO:0051234//GO:0007275//GO:0032501//GO:0032502//GO:0044699//GO:0044707//GO:0044767//GO:0048513//GO:0048731//GO:0048856//GO:0061061//GO:…	cell adhesion//receptor-mediated endocytosis//muscle organ development//homotypic cell-cell adhesion//phagocytosis//engulfment of apoptotic cell//myoblast migration//apoptotic process involved in development//regulation of muscle cell differentiation//skeletal muscle satellite cell activation//skeletal muscle satellite cell differentiation//skeletal muscle satellite cell proliferation//muscle cel…	GO:0016020//GO:0016021//GO:0005886//GO:0042995//GO:0001891//GO:0005575//GO:0031224//GO:0044425//GO:0005623//GO:0044464//GO:0071944//GO:0044459	membrane//integral component of membrane//plasma membrane//cell projection//phagocytic cup//cellular_component//intrinsic component of membrane//membrane part//cell//cell part//cell periphery//plasma membrane part	GO:0005515//GO:0005112//GO:0001849//GO:0005044//GO:0003674//GO:0005488//GO:0005102//GO:0001846//GO:0001848//GO:0004872//GO:0038024//GO:0060089	protein binding//Notch binding//complement component C1q binding//scavenger receptor activity//molecular_function//binding//receptor binding//opsonin binding//complement binding//receptor activity//cargo receptor activity//molecular transducer activity	no KO assigned | (RefSeq) MEGF10, EMARDD; multiple EGF like domains 10	http://www.genome.jp/dbget-bin/www_bget?hsa:84466
ENSG00000274976	AC087588.2	12	32820142	32820567	-	426	sense_intronic	--	10	13	6	44	1.37	1.54038	0.771242	5.10647	1.56766	1.7358	12.0878	10.7556	0.168172	1	1	FALSE	15.7428	14.2289	0.144925	0.886005	1	FALSE	41.616	6.34782	2.69026	0.00019293	0.0161062	UP	-//-	-//-	-//-	-//-	-//-	-//-	--	--
ENSG00000130234	ACE2	X	15561033	15602148	-	3926	protein_coding	angiotensin I converting enzyme 2 [Source:HGNC Symbol;Acc:HGNC:13557]	12	1	15	0	0.178386	0.0128571	0.209214	0	0.0121502	0.0117717	0.924163	12.9055	-3.6259	0.00528154	0.0877315	FALSE	0.982619	1.01765	-0.0413418	1	1	FALSE	1.38778e-17	15.8623	-7.00064	0.000193974	0.0161062	DOWN	GO:0006508//GO:1903779//GO:0016032//GO:0046718//GO:0050727//GO:0002003//GO:0019229//GO:0042127//GO:1903598//GO:2000379//GO:0032800//GO:0046813//GO:0003081//GO:0097746//GO:0001817//GO:0002005//GO:0003051//GO:0015827//GO:0060452//GO:0008152//GO:0008150//GO:0019538//GO:0043170//GO:0044238//GO:0071704//GO:0003008//GO:0003013//GO:0003015//GO:0008015//GO:0008016//GO:0023052//GO:0023051//GO:0032501//GO:…	proteolysis//regulation of cardiac conduction//viral process//viral entry into host cell//regulation of inflammatory response//angiotensin maturation//regulation of vasoconstriction//regulation of cell proliferation//positive regulation of gap junction assembly//positive regulation of reactive oxygen species metabolic process//receptor biosynthetic process//receptor-mediated virion attachment to …	GO:0016020//GO:0005737//GO:0016021//GO:0005886//GO:0005576//GO:0005615//GO:0070062//GO:0009986//GO:0045121//GO:0005575//GO:0005622//GO:0005623//GO:0044424//GO:0044464//GO:0031224//GO:0044425//GO:0071944//GO:0044421//GO:0031982//GO:0043226//GO:0043227//GO:0043230//GO:1903561//GO:0098589//GO:0098805//GO:0098857	membrane//cytoplasm//integral component of membrane//plasma membrane//extracellular region//extracellular space//extracellular exosome//cell surface//membrane raft//cellular_component//intracellular//cell//intracellular part//cell part//intrinsic component of membrane//membrane part//cell periphery//extracellular region part//vesicle//organelle//membrane-bounded organelle//extracellular organelle…	GO:0008237//GO:0008241//GO:0046872//GO:0016787//GO:0008233//GO:0004180//GO:0005515//GO:0004175//GO:0001618//GO:0008270//GO:0004181//GO:0003674//GO:0003824//GO:0070011//GO:0008238//GO:0005488//GO:0043167//GO:0043169//GO:0004872//GO:0060089//GO:0046914//GO:0008235	metallopeptidase activity//peptidyl-dipeptidase activity//metal ion binding//hydrolase activity//peptidase activity//carboxypeptidase activity//protein binding//endopeptidase activity//virus receptor activity//zinc ion binding//metallocarboxypeptidase activity//molecular_function//catalytic activity//peptidase activity, acting on L-amino acid peptides//exopeptidase activity//binding//ion binding/…	K09708 angiotensin-converting enzyme 2 [EC:3.4.17.23] | (RefSeq) ACE2, ACEH; angiotensin I converting enzyme 2	http://www.genome.jp/dbget-bin/www_bget?hsa:59272
ENSG00000244414	CFHR1	1	196819757	196832189	+	2197	protein_coding	complement factor H related 1 [Source:HGNC Symbol;Acc:HGNC:4888]	12	1	15	0	0.318773	0.0229755	0.373861	0	0	0	0.924163	12.9055	-3.6259	0.00528154	0.0877315	FALSE	--	--	--	--	--	--	1.38778e-17	15.8623	-7.00064	0.000193974	0.0161062	DOWN	GO:0030449//GO:0032091//GO:0006956//GO:0045919//GO:0008152//GO:0002252//GO:0002253//GO:0002376//GO:0002526//GO:0002673//GO:0002682//GO:0002684//GO:0002697//GO:0002920//GO:0006952//GO:0006508//GO:0016485//GO:0006950//GO:0006954//GO:0006955//GO:0006959//GO:0008150//GO:0009605//GO:0010467//GO:0010468//GO:0019222//GO:0019538//GO:0030162//GO:0031347//GO:0032101//GO:0043170//GO:0044238//GO:0048518//GO:…	regulation of complement activation//negative regulation of protein binding//complement activation//positive regulation of cytolysis//metabolic process//immune effector process//activation of immune response//immune system process//acute inflammatory response//regulation of acute inflammatory response//regulation of immune system process//positive regulation of immune system process//regulation o…	GO:0005576//GO:0070062//GO:0072562//GO:0032991//GO:0005615//GO:0005575//GO:0031982//GO:0043226//GO:0043227//GO:0043230//GO:0044421//GO:1903561	extracellular region//extracellular exosome//blood microparticle//macromolecular complex//extracellular space//cellular_component//vesicle//organelle//membrane-bounded organelle//extracellular organelle//extracellular region part//extracellular vesicle	GO:0042803//GO:0005515//GO:0046982//GO:0003674//GO:0005488//GO:0046983//GO:0042802	protein homodimerization activity//protein binding//protein heterodimerization activity//molecular_function//binding//protein dimerization activity//identical protein binding	no KO assigned | (RefSeq) CFHR1, CFHL, CFHL1, CFHL1P, CFHR1P, FHR1, H36-1, H36-2, HFL1, HFL2; complement factor H related 1	http://www.genome.jp/dbget-bin/www_bget?hsa:3078
ENSG00000172020	GAP43	3	115623324	115721490	+	2087	protein_coding	growth associated protein 43 [Source:HGNC Symbol;Acc:HGNC:4140]	72	40	64	16	2.01345	0.967457	1.67922	0.379032	0.799979	0.775058	37.2057	77.4016	-1.05399	0.0402485	0.277454	FALSE	34.439	35.5701	-0.0463436	0.93884	1	FALSE	15.1302	67.6636	-2.15122	0.000204205	0.0169057	DOWN	GO:0040008//GO:0007275//GO:0030154//GO:0007399//GO:0009611//GO:0007411//GO:0051489//GO:0007205//GO:0061564//GO:0010001//GO:0016198//GO:0042246//GO:0045165//GO:0040007//GO:0008150//GO:0050789//GO:0065007//GO:0032501//GO:0032502//GO:0044699//GO:0044707//GO:0044767//GO:0048856//GO:0009987//GO:0044763//GO:0048869//GO:0048731//GO:0006950//GO:0050896//GO:0000902//GO:0000904//GO:0006928//GO:0006935//GO:…	regulation of growth//multicellular organism development//cell differentiation//nervous system development//response to wounding//axon guidance//regulation of filopodium assembly//protein kinase C-activating G-protein coupled receptor signaling pathway//axon development//glial cell differentiation//axon choice point recognition//tissue regeneration//cell fate commitment//growth//biological_proces…	GO:0016020//GO:0005886//GO:0042995//GO:0030054//GO:0045202//GO:0031527//GO:0014069//GO:0032584//GO:0005737//GO:0030424//GO:0071944//GO:0005575//GO:0005623//GO:0044464//GO:0030175//GO:0031253//GO:0044425//GO:0044459//GO:0044463//GO:0098590//GO:0098858//GO:0120025//GO:0032279//GO:0043226//GO:0044456//GO:0098794//GO:0098984//GO:0099572//GO:0043005//GO:0030426//GO:0030427//GO:0090723//GO:0097458//GO:…	membrane//plasma membrane//cell projection//cell junction//synapse//filopodium membrane//postsynaptic density//growth cone membrane//cytoplasm//axon//cell periphery//cellular_component//cell//cell part//filopodium//cell projection membrane//membrane part//plasma membrane part//cell projection part//plasma membrane region//actin-based cell projection//plasma membrane bounded cell projection//asymm…	GO:0005515//GO:0005516//GO:0001786//GO:0035727//GO:1901981//GO:0003674//GO:0005488//GO:0005543//GO:0008289//GO:0043167//GO:0043168//GO:0072341//GO:0097367//GO:0035091	protein binding//calmodulin binding//phosphatidylserine binding//lysophosphatidic acid binding//phosphatidylinositol phosphate binding//molecular_function//binding//phospholipid binding//lipid binding//ion binding//anion binding//modified amino acid binding//carbohydrate derivative binding//phosphatidylinositol binding	K20041 neuromodulin | (RefSeq) GAP43, B-50, PP46; growth associated protein 43	http://www.genome.jp/dbget-bin/www_bget?hsa:2596
ENSG00000038295	TLL1	4	165873258	166103895	+	7522	protein_coding	tolloid like 1 [Source:HGNC Symbol;Acc:HGNC:11843]	68	26	81	22	0.527601	0.174475	0.589659	0.1446	0.133174	0.141313	24.1816	73.1019	-1.59056	0.00305571	0.0636378	FALSE	22.6309	21.3426	0.0842562	0.912974	1	FALSE	20.8057	85.6355	-2.03431	0.000213497	0.0174653	DOWN	GO:0006508//GO:0007275//GO:0030154//GO:0001501//GO:0022617//GO:0008152//GO:0008150//GO:0019538//GO:0043170//GO:0044238//GO:0071704//GO:0032501//GO:0032502//GO:0044699//GO:0044707//GO:0044767//GO:0048856//GO:0009987//GO:0044763//GO:0048869//GO:0048731//GO:0016043//GO:0022411//GO:0030198//GO:0043062//GO:0071840	proteolysis//multicellular organism development//cell differentiation//skeletal system development//extracellular matrix disassembly//metabolic process//biological_process//protein metabolic process//macromolecule metabolic process//primary metabolic process//organic substance metabolic process//multicellular organismal process//developmental process//single-organism process//single-multicellular…	GO:0005576//GO:0016020//GO:0016021//GO:0005575//GO:0031224//GO:0044425	extracellular region//membrane//integral component of membrane//cellular_component//intrinsic component of membrane//membrane part	GO:0008270//GO:0005509//GO:0004222//GO:0008237//GO:0046872//GO:0016787//GO:0008233//GO:0004252//GO:0003674//GO:0005488//GO:0043167//GO:0043169//GO:0046914//GO:0003824//GO:0004175//GO:0070011//GO:0008236//GO:0017171	zinc ion binding//calcium ion binding//metalloendopeptidase activity//metallopeptidase activity//metal ion binding//hydrolase activity//peptidase activity//serine-type endopeptidase activity//molecular_function//binding//ion binding//cation binding//transition metal ion binding//catalytic activity//endopeptidase activity//peptidase activity, acting on L-amino acid peptides//serine-type peptidase …	K09608 tolloid-like protein 1 [EC:3.4.24.-] | (RefSeq) TLL1, ASD6, TLL; tolloid like 1	http://www.genome.jp/dbget-bin/www_bget?hsa:7092
ENSG00000198157	HMGN5	X	81113701	81201942	-	2416	protein_coding	high mobility group nucleosome binding domain 5 [Source:HGNC Symbol;Acc:HGNC:8013]	1318	649	1903	719	31.8382	13.5594	43.1311	14.7133	12.7744	16.0875	603.751	1416.77	-1.23039	0.00354143	0.0691575	FALSE	827.551	657.515	0.331775	0.429808	1	FALSE	680.113	2011.8	-1.56445	0.000228997	0.0184973	DOWN	GO:0006325//GO:0006351//GO:0006355//GO:0045893//GO:0006357//GO:0010628//GO:0043066//GO:0008284//GO:0071157//GO:0051276//GO:0006996//GO:0008150//GO:0009987//GO:0016043//GO:0071840//GO:0008152//GO:0006139//GO:0006725//GO:0006807//GO:0009058//GO:0009059//GO:0010467//GO:0016070//GO:0018130//GO:0019438//GO:0032774//GO:0034641//GO:0034645//GO:0034654//GO:0043170//GO:0044237//GO:0044238//GO:0044249//GO:…	chromatin organization//transcription, DNA-templated//regulation of transcription, DNA-templated//positive regulation of transcription, DNA-templated//regulation of transcription from RNA polymerase II promoter//positive regulation of gene expression//negative regulation of apoptotic process//positive regulation of cell proliferation//negative regulation of cell cycle arrest//chromosome organizat…	GO:0005634//GO:0000785//GO:0005622//GO:0005575//GO:0005623//GO:0043231//GO:0043226//GO:0043227//GO:0043229//GO:0044424//GO:0044464//GO:0005694//GO:0043228//GO:0043232//GO:0044422//GO:0044427//GO:0044446	nucleus//chromatin//intracellular//cellular_component//cell//intracellular membrane-bounded organelle//organelle//membrane-bounded organelle//intracellular organelle//intracellular part//cell part//chromosome//non-membrane-bounded organelle//intracellular non-membrane-bounded organelle//organelle part//chromosomal part//intracellular organelle part	GO:0031492//GO:0003723//GO:0003677//GO:0003682//GO:0003674//GO:0003676//GO:0005488//GO:0031490//GO:0031491//GO:0044877//GO:0097159//GO:1901363	nucleosomal DNA binding//RNA binding//DNA binding//chromatin binding//molecular_function//nucleic acid binding//binding//chromatin DNA binding//nucleosome binding//macromolecular complex binding//organic cyclic compound binding//heterocyclic compound binding	K17045 high-mobility group nucleosome-binding domain-containing protein 5 | (RefSeq) HMGN5, NBP-45, NSBP1; high mobility group nucleosome binding domain 5	http://www.genome.jp/dbget-bin/www_bget?hsa:79366
ENSG00000274628	AL669942.1	9	66047084	66055006	-	7923	processed_transcript	--	32	29	12	63	0.235717	0.184758	0.0829356	0.393123	0.126434	0.361652	26.9725	34.4042	-0.349086	0.607637	0.887042	FALSE	61.0073	21.3426	1.5099	0.00602796	0.757164	FALSE	59.5885	12.6908	2.2208	0.000236256	0.0188389	UP	-//-	-//-	-//-	-//-	-//-	-//-	K17726 leukotriene-B4 20-monooxygenase / phylloquinone omega-hydroxylase [EC:1.14.13.30 1.14.13.194] | (RefSeq) CYP4F3, CPF3, CYP4F, LTB4H; cytochrome P450 family 4 subfamily F member 3	http://www.genome.jp/dbget-bin/www_bget?hsa:4051
ENSG00000099337	KCNK6	19	38319844	38332076	+	6169	protein_coding	potassium two pore domain channel subfamily K member 6 [Source:HGNC Symbol;Acc:HGNC:6281]	24	84	20	88	0.227053	0.68732	0.177527	0.705255	0.819642	1.01886	78.1384	25.8047	1.5942	0.00298368	0.0624082	FALSE	133.824	107.724	0.312707	0.507242	1	FALSE	83.2366	21.1482	1.97076	0.000244215	0.0193775	UP	GO:0006813//GO:0071805//GO:0006811//GO:0034765//GO:0003073//GO:0003085//GO:0060075//GO:0030322//GO:0061337//GO:0006810//GO:0006812//GO:0030001//GO:0008150//GO:0015672//GO:0051179//GO:0051234//GO:0009987//GO:0034220//GO:0044699//GO:0044763//GO:0044765//GO:0055085//GO:0071804//GO:0098655//GO:0098660//GO:0098662//GO:1902578//GO:0032879//GO:0034762//GO:0043269//GO:0050789//GO:0051049//GO:0065007//GO:…	potassium ion transport//potassium ion transmembrane transport//ion transport//regulation of ion transmembrane transport//regulation of systemic arterial blood pressure//negative regulation of systemic arterial blood pressure//regulation of resting membrane potential//stabilization of membrane potential//cardiac conduction//transport//cation transport//metal ion transport//biological_process//mon…	GO:0016021//GO:0016020//GO:0005886//GO:0008076//GO:0005575//GO:0031224//GO:0044425//GO:0005623//GO:0044464//GO:0071944//GO:0005887//GO:0031226//GO:0032991//GO:0034702//GO:0034703//GO:0034705//GO:0044459//GO:1902495//GO:1990351	integral component of membrane//membrane//plasma membrane//voltage-gated potassium channel complex//cellular_component//intrinsic component of membrane//membrane part//cell//cell part//cell periphery//integral component of plasma membrane//intrinsic component of plasma membrane//macromolecular complex//ion channel complex//cation channel complex//potassium channel complex//plasma membrane part//t…	GO:0005267//GO:0005244//GO:0005242//GO:0022841//GO:0003674//GO:0046873//GO:0005215//GO:0005216//GO:0005261//GO:0022857//GO:0008324//GO:0015075//GO:0015077//GO:0015079//GO:0015267//GO:0022803//GO:0022891//GO:0022838//GO:0022890//GO:0022892//GO:0022832//GO:0022836//GO:0004872//GO:0005249//GO:0015276//GO:0022834//GO:0022843//GO:0060089//GO:0099094//GO:0099600//GO:0022840//GO:0022842	potassium channel activity//voltage-gated ion channel activity//inward rectifier potassium channel activity//potassium ion leak channel activity//molecular_function//metal ion transmembrane transporter activity//transporter activity//ion channel activity//cation channel activity//transmembrane transporter activity//cation transmembrane transporter activity//ion transmembrane transporter activity/…	no KO assigned | (RefSeq) uncharacterized LOC100144595	http://www.genome.jp/dbget-bin/www_bget?hsa:100144595
ENSG00000112562	SMOC2	6	168441151	168673445	+	4032	protein_coding	SPARC related modular calcium binding 2 [Source:HGNC Symbol;Acc:HGNC:20323]	2	18	1	21	0.0289494	0.225344	0.0135809	0.2575	0.189292	0.240706	16.7393	2.15624	2.8908	0.00351516	0.0688674	FALSE	20.6629	16.2614	0.343461	0.61982	1	FALSE	19.8598	1.06208	4.07994	0.000248027	0.0193775	UP	GO:0007165//GO:0010811//GO:0030198//GO:0007154//GO:0008150//GO:0009987//GO:0023052//GO:0044699//GO:0044700//GO:0050789//GO:0050794//GO:0050896//GO:0051716//GO:0065007//GO:0007155//GO:0010810//GO:0022610//GO:0030155//GO:0031589//GO:0045785//GO:0048518//GO:0016043//GO:0043062//GO:0044763//GO:0071840	signal transduction//positive regulation of cell-substrate adhesion//extracellular matrix organization//cell communication//biological_process//cellular process//signaling//single-organism process//single organism signaling//regulation of biological process//regulation of cellular process//response to stimulus//cellular response to stimulus//biological regulation//cell adhesion//regulation of cel…	GO:0005578//GO:0005576//GO:0005604//GO:0005614//GO:0016020//GO:0016021//GO:0005575//GO:0031012//GO:0044421//GO:0044420//GO:0031224//GO:0044425	proteinaceous extracellular matrix//extracellular region//basement membrane//interstitial matrix//membrane//integral component of membrane//cellular_component//extracellular matrix//extracellular region part//extracellular matrix component//intrinsic component of membrane//membrane part	GO:0005515//GO:0005509//GO:0046872//GO:0005539//GO:0008201//GO:0003674//GO:0005488//GO:0043167//GO:0043169//GO:0097367//GO:0043168//GO:1901681	protein binding//calcium ion binding//metal ion binding//glycosaminoglycan binding//heparin binding//molecular_function//binding//ion binding//cation binding//carbohydrate derivative binding//anion binding//sulfur compound binding	no KO assigned | (RefSeq) SMOC2, DTDP1, MST117, MSTP117, MSTP140, SMAP2, bA270C4A.1, bA37D8.1, dJ421D16.1; SPARC related modular calcium binding 2	http://www.genome.jp/dbget-bin/www_bget?hsa:64094
ENSG00000257298	AC008147.2	12	50185580	50191363	-	4713	sense_intronic	--	3	21	1	21	0.0371496	0.224914	0.0116185	0.220293	0.0809703	0.0784478	19.5301	3.23114	2.55331	0.00338513	0.0674135	FALSE	7.87073	8.13137	-0.0457936	1	1	FALSE	19.8598	1.06208	4.07994	0.000248027	0.0193775	UP	-//-	-//-	-//-	-//-	-//-	-//-	--	--
ENSG00000189398	OR7E12P	11	3390780	3391752	-	973	unprocessed_pseudogene	olfactory receptor family 7 subfamily E member 12 pseudogene [Source:HGNC Symbol;Acc:HGNC:8383]	7	7	19	1	0.41987	0.363145	1.06928	0.0508119	0.441228	0.23749	6.50603	7.53081	-0.204848	0.815053	1	FALSE	4.91869	9.14761	-0.877896	0.480955	1	FALSE	0.941183	20.091	-4.23848	0.000248027	0.0193775	DOWN	-//-	-//-	-//-	-//-	-//-	-//-	K04257 olfactory receptor | (RefSeq) OR7E24, HSHT2, OR19-8, OR7E24P, OR7E24Q; olfactory receptor family 7 subfamily E member 24	http://www.genome.jp/dbget-bin/www_bget?hsa:26648
ENSG00000188305	PEAK3	19	2274622	2282176	-	2574	protein_coding	PEAK family member 3 [Source:HGNC Symbol;Acc:HGNC:24793]	9	5	30	4	0.204063	0.0980518	0.638207	0.0768298	0.111193	0.107729	4.64543	9.68068	-1.03681	0.366109	0.766628	FALSE	5.9027	6.09887	-0.04556	1	1	FALSE	3.77902	31.7199	-3.02615	0.000252157	0.019553	DOWN	GO:0006468//GO:0008152//GO:0006464//GO:0006793//GO:0006796//GO:0008150//GO:0009987//GO:0016310//GO:0019538//GO:0036211//GO:0043170//GO:0043412//GO:0044237//GO:0044238//GO:0044260//GO:0044267//GO:0071704	protein phosphorylation//metabolic process//cellular protein modification process//phosphorus metabolic process//phosphate-containing compound metabolic process//biological_process//cellular process//phosphorylation//protein metabolic process//protein modification process//macromolecule metabolic process//macromolecule modification//cellular metabolic process//primary metabolic process//cellular …	GO:0015629//GO:0005925//GO:0005622//GO:0005575//GO:0005623//GO:0005856//GO:0043226//GO:0043228//GO:0043229//GO:0043232//GO:0044424//GO:0044464//GO:0005912//GO:0005924//GO:0030054//GO:0030055//GO:0070161	actin cytoskeleton//focal adhesion//intracellular//cellular_component//cell//cytoskeleton//organelle//non-membrane-bounded organelle//intracellular organelle//intracellular non-membrane-bounded organelle//intracellular part//cell part//adherens junction//cell-substrate adherens junction//cell junction//cell-substrate junction//anchoring junction	GO:0004672//GO:0003674//GO:0003824//GO:0016301//GO:0016740//GO:0016772//GO:0016773	protein kinase activity//molecular_function//catalytic activity//kinase activity//transferase activity//transferase activity, transferring phosphorus-containing groups//phosphotransferase activity, alcohol group as acceptor	no KO assigned | (RefSeq) C19orf35; chromosome 19 open reading frame 35	http://www.genome.jp/dbget-bin/www_bget?hsa:374872
ENSG00000021826	CPS1	2	210477682	210679107	+	10775	protein_coding	carbamoyl-phosphate synthase 1 [Source:HGNC Symbol;Acc:HGNC:2323]	300	148	330	119	1.62493	0.693328	1.67705	0.546019	0.885413	0.596192	137.677	322.487	-1.22712	0.0053626	0.0882203	FALSE	136.776	203.251	-0.570993	0.20547	1	FALSE	112.56	348.871	-1.63084	0.000256479	0.0197791	DOWN	GO:0006207//GO:0006807//GO:0006541//GO:0008152//GO:0006508//GO:0000050//GO:0032496//GO:0019240//GO:0019433//GO:0050667//GO:0006526//GO:0042311//GO:0001889//GO:0007494//GO:0009636//GO:0010043//GO:0014075//GO:0032094//GO:0033762//GO:0034201//GO:0042493//GO:0042594//GO:0043200//GO:0044344//GO:0046209//GO:0048545//GO:0051384//GO:0051591//GO:0055081//GO:0060416//GO:0070365//GO:0070409//GO:0071320//GO:…	'de novo' pyrimidine nucleobase biosynthetic process//nitrogen compound metabolic process//glutamine metabolic process//metabolic process//proteolysis//urea cycle//response to lipopolysaccharide//citrulline biosynthetic process//triglyceride catabolic process//homocysteine metabolic process//arginine biosynthetic process//vasodilation//liver development//midgut development//response to toxic subs…	GO:0005634//GO:0005730//GO:0005739//GO:0005759//GO:0042645//GO:0005737//GO:0005743//GO:0005622//GO:0005575//GO:0005623//GO:0043231//GO:0043226//GO:0043227//GO:0043229//GO:0044424//GO:0044464//GO:0031974//GO:0031981//GO:0043228//GO:0043232//GO:0043233//GO:0044422//GO:0044428//GO:0044446//GO:0070013//GO:0044444//GO:0044429//GO:0009295//GO:0016020//GO:0005740//GO:0019866//GO:0031090//GO:0031966//GO:…	nucleus//nucleolus//mitochondrion//mitochondrial matrix//mitochondrial nucleoid//cytoplasm//mitochondrial inner membrane//intracellular//cellular_component//cell//intracellular membrane-bounded organelle//organelle//membrane-bounded organelle//intracellular organelle//intracellular part//cell part//membrane-enclosed lumen//nuclear lumen//non-membrane-bounded organelle//intracellular non-membrane-…	GO:0046872//GO:0005524//GO:0004088//GO:0000166//GO:0016874//GO:0005515//GO:0003824//GO:0072341//GO:0004087//GO:0004175//GO:0005509//GO:0005543//GO:0016595//GO:0003674//GO:0005488//GO:0043167//GO:0043169//GO:0017076//GO:0030554//GO:0032553//GO:0032555//GO:0032559//GO:0035639//GO:0036094//GO:0043168//GO:0097159//GO:0097367//GO:1901265//GO:1901363//GO:0016879//GO:0016884//GO:0008233//GO:0070011//GO:…	metal ion binding//ATP binding//carbamoyl-phosphate synthase (glutamine-hydrolyzing) activity//nucleotide binding//ligase activity//protein binding//catalytic activity//modified amino acid binding//carbamoyl-phosphate synthase (ammonia) activity//endopeptidase activity//calcium ion binding//phospholipid binding//glutamate binding//molecular_function//binding//ion binding//cation binding//purine n…	K01948 carbamoyl-phosphate synthase (ammonia) [EC:6.3.4.16] | (RefSeq) CPS1, CPSASE1, PHN; carbamoyl-phosphate synthase 1	http://www.genome.jp/dbget-bin/www_bget?hsa:1373
ENSG00000232611	AL683813.1	X	136840931	136847797	-	3018	lincRNA	--	58	140	66	240	1.1216	2.34155	1.1975	3.93161	1.3909	1.76103	130.235	62.3525	1.0613	0.0279753	0.228189	FALSE	113.16	89.4313	0.339127	0.472088	1	FALSE	227.017	69.778	1.7003	0.000257712	0.0198199	UP	-//-	-//-	-//-	-//-	-//-	-//-	--	--
ENSG00000283122	HYMAI	6	144004916	144008262	-	3347	non_coding	hydatidiform mole associated and imprinted (non-protein coding) [Source:HGNC Symbol;Acc:HGNC:5326]	14	7	32	5	0.244119	0.105569	0.523532	0.0738571	0.0855123	0.0828484	6.50603	15.0553	-1.19304	0.13926	0.499441	FALSE	5.9027	6.09887	-0.04556	1	1	FALSE	4.72496	33.8342	-2.80622	0.000280171	0.0213134	DOWN	-//-	-//-	-//-	-//-	-//-	-//-	--	--
ENSG00000102904	TSNAXIP1	16	67806765	67832148	+	3852	protein_coding	translin associated factor X interacting protein 1 [Source:HGNC Symbol;Acc:HGNC:18586]	74	35	76	21	1.12118	0.458644	1.08038	0.269532	0.643947	1.22378	32.5542	79.5515	-1.28542	0.012373	0.146954	FALSE	100.368	52.8463	0.923864	0.0615315	1	FALSE	19.8598	80.3497	-2.00923	0.000280917	0.0213134	DOWN	GO:0007275//GO:0030154//GO:0007283//GO:0008150//GO:0032501//GO:0032502//GO:0044699//GO:0044707//GO:0044767//GO:0048856//GO:0009987//GO:0044763//GO:0048869//GO:0000003//GO:0007276//GO:0019953//GO:0022414//GO:0032504//GO:0044702//GO:0044703//GO:0048232//GO:0048609//GO:0051704	multicellular organism development//cell differentiation//spermatogenesis//biological_process//multicellular organismal process//developmental process//single-organism process//single-multicellular organism process//single-organism developmental process//anatomical structure development//cellular process//single-organism cellular process//cellular developmental process//reproduction//gamete gener…	GO:0005737//GO:0048471//GO:0005575//GO:0005622//GO:0005623//GO:0044424//GO:0044464//GO:0044444	cytoplasm//perinuclear region of cytoplasm//cellular_component//intracellular//cell//intracellular part//cell part//cytoplasmic part	GO:0003674	molecular_function	no KO assigned | (RefSeq) TSNAXIP1, TXI1; translin associated factor X interacting protein 1	http://www.genome.jp/dbget-bin/www_bget?hsa:55815
ENSG00000187193	MT1X	16	56682424	56684196	+	1773	protein_coding	metallothionein 1X [Source:HGNC Symbol;Acc:HGNC:7405]	181	90	194	67	5.95799	2.56229	5.99159	1.86829	2.09855	2.5545	83.7201	194.57	-1.21527	0.00769231	0.111794	FALSE	96.4317	79.2688	0.282394	0.569902	1	FALSE	63.3722	205.096	-1.69228	0.000283965	0.0214279	DOWN	GO:0045926//GO:0036018//GO:0071294//GO:0071276//GO:0010038//GO:0040007//GO:0008150//GO:0040008//GO:0048519//GO:0050789//GO:0065007//GO:0009987//GO:0010033//GO:0070887//GO:0034097//GO:0036017//GO:0042221//GO:0050896//GO:0051716//GO:0071310//GO:0071345//GO:0010035//GO:0010043//GO:0071241//GO:0071248//GO:0046686	negative regulation of growth//cellular response to erythropoietin//cellular response to zinc ion//cellular response to cadmium ion//response to metal ion//growth//biological_process//regulation of growth//negative regulation of biological process//regulation of biological process//biological regulation//cellular process//response to organic substance//cellular response to chemical stimulus//resp…	GO:0005634//GO:0005737//GO:0048471//GO:0005622//GO:0005575//GO:0005623//GO:0043231//GO:0043226//GO:0043227//GO:0043229//GO:0044424//GO:0044464//GO:0044444	nucleus//cytoplasm//perinuclear region of cytoplasm//intracellular//cellular_component//cell//intracellular membrane-bounded organelle//organelle//membrane-bounded organelle//intracellular organelle//intracellular part//cell part//cytoplasmic part	GO:0046872//GO:0008270//GO:0005515//GO:0003674//GO:0005488//GO:0043167//GO:0043169//GO:0046914	metal ion binding//zinc ion binding//protein binding//molecular_function//binding//ion binding//cation binding//transition metal ion binding	--	--
ENSG00000153303	FRMD1	6	168053166	168101511	-	8801	protein_coding	FERM domain containing 1 [Source:HGNC Symbol;Acc:HGNC:21240]	13	5	26	3	0.0862068	0.0286769	0.161767	0.0168526	0.0487802	0.031507	4.64543	13.9804	-1.56167	0.113724	0.470133	FALSE	5.9027	9.14761	-0.620831	0.653224	1	FALSE	2.83307	27.4912	-3.22033	0.000299755	0.0225	DOWN	-//-	-//-	GO:0005856//GO:0005622//GO:0005575//GO:0005623//GO:0043226//GO:0043228//GO:0043229//GO:0043232//GO:0044424//GO:0044464	cytoskeleton//intracellular//cellular_component//cell//organelle//non-membrane-bounded organelle//intracellular organelle//intracellular non-membrane-bounded organelle//intracellular part//cell part	-//-	-//-	K16821 FERM domain-containing protein 1 | (RefSeq) FRMD1, bA164L23.1; FERM domain containing 1	http://www.genome.jp/dbget-bin/www_bget?hsa:79981
ENSG00000175928	LRRN1	3	3799437	3847703	+	4264	protein_coding	leucine rich repeat neuronal 1 [Source:HGNC Symbol;Acc:HGNC:20980]	0	5	0	16	0	0.0591898	0	0.185516	0.201367	0.119224	4.64543	1.38778e-17	5.2596	0.0751017	0.374796	FALSE	10.8228	18.2939	-0.750263	0.37618	1	FALSE	15.1302	1.38778e-17	6.93387	0.000315208	0.0231257	UP	GO:0051965//GO:0007275//GO:0007399//GO:0007416//GO:0008150//GO:0009987//GO:0022607//GO:0016043//GO:0032501//GO:0032502//GO:0044085//GO:0044087//GO:0044089//GO:0044699//GO:0044707//GO:0044763//GO:0044767//GO:0048518//GO:0048522//GO:0048731//GO:0048856//GO:0050789//GO:0050793//GO:0050794//GO:0050803//GO:0050807//GO:0050808//GO:0051094//GO:0051128//GO:0051130//GO:0051239//GO:0051240//GO:0051960//GO:…	positive regulation of synapse assembly//multicellular organism development//nervous system development//synapse assembly//biological_process//cellular process//cellular component assembly//cellular component organization//multicellular organismal process//developmental process//cellular component biogenesis//regulation of cellular component biogenesis//positive regulation of cellular component b…	GO:0016020//GO:0016021//GO:0005615//GO:0005578//GO:0005575//GO:0031224//GO:0044425//GO:0005576//GO:0044421//GO:0031012	membrane//integral component of membrane//extracellular space//proteinaceous extracellular matrix//cellular_component//intrinsic component of membrane//membrane part//extracellular region//extracellular region part//extracellular matrix	GO:0005515//GO:0003674//GO:0005488	protein binding//molecular_function//binding	--	--
ENSG00000207205	RNVU1-15	1	144412576	144412740	+	165	snRNA	RNA, variant U1 small nuclear 15 [Source:HGNC Symbol;Acc:HGNC:48320]	8	3	14	0	2.82967	0.917765	4.64615	0	2.31281	1.40047	2.7848	8.60574	-1.58125	0.191851	0.58522	FALSE	4.91869	8.13137	-0.7104	0.62414	1	FALSE	1.38778e-17	14.8052	-6.90191	0.000315208	0.0231257	DOWN	-//-	-//-	-//-	-//-	-//-	-//-	--	--
ENSG00000167555	ZNF528	19	52397849	52418412	+	8530	protein_coding	zinc finger protein 528 [Source:HGNC Symbol;Acc:HGNC:29384]	7	0	14	0	0.0478938	0	0.0898728	0	0	0.021672	1.38778e-17	7.53081	-5.93908	0.0226768	0.200777	FALSE	3.93467	1.38778e-17	5.02203	0.139845	1	FALSE	1.38778e-17	14.8052	-6.90191	0.000315208	0.0231257	DOWN	GO:0006355//GO:0006351//GO:0008152//GO:0006139//GO:0006725//GO:0006807//GO:0008150//GO:0009058//GO:0009059//GO:0009889//GO:0009987//GO:0010467//GO:0010468//GO:0010556//GO:0016070//GO:0018130//GO:0019219//GO:0019222//GO:0019438//GO:0031323//GO:0031326//GO:0032774//GO:0034641//GO:0034645//GO:0034654//GO:0043170//GO:0044237//GO:0044238//GO:0044249//GO:0044260//GO:0044271//GO:0046483//GO:0050789//GO:…	regulation of transcription, DNA-templated//transcription, DNA-templated//metabolic process//nucleobase-containing compound metabolic process//cellular aromatic compound metabolic process//nitrogen compound metabolic process//biological_process//biosynthetic process//macromolecule biosynthetic process//regulation of biosynthetic process//cellular process//gene expression//regulation of gene expre…	GO:0005622//GO:0005634//GO:0005575//GO:0005623//GO:0044464//GO:0043231//GO:0043226//GO:0043227//GO:0043229//GO:0044424	intracellular//nucleus//cellular_component//cell//cell part//intracellular membrane-bounded organelle//organelle//membrane-bounded organelle//intracellular organelle//intracellular part	GO:0003676//GO:0046872//GO:0003677//GO:0003700//GO:0003674//GO:0005488//GO:0097159//GO:1901363//GO:0043167//GO:0043169//GO:0001071	nucleic acid binding//metal ion binding//DNA binding//transcription factor activity, sequence-specific DNA binding//molecular_function//binding//organic cyclic compound binding//heterocyclic compound binding//ion binding//cation binding//nucleic acid binding transcription factor activity	K09228 KRAB domain-containing zinc finger protein | (RefSeq) ZNF528; zinc finger protein 528	http://www.genome.jp/dbget-bin/www_bget?hsa:84436
ENSG00000242021	AC112493.1	X	27042907	27176298	-	887	lincRNA	--	8	0	14	0	0.526377	0	0.864278	0	0	0	1.38778e-17	8.60574	-6.12878	0.0127308	0.146954	FALSE	--	--	--	--	--	--	1.38778e-17	14.8052	-6.90191	0.000315208	0.0231257	DOWN	-//-	-//-	-//-	-//-	-//-	-//-	no KO assigned | (RefSeq) uncharacterized LOC100505549	http://www.genome.jp/dbget-bin/www_bget?hsa:100505549
ENSG00000143107	FNDC7	1	108712657	108742740	+	3332	protein_coding	fibronectin type III domain containing 7 [Source:HGNC Symbol;Acc:HGNC:26668]	15	22	4	32	0.262734	0.333282	0.0657361	0.474813	0.0858973	0.0970916	20.4604	16.1303	0.341691	0.61982	0.892067	FALSE	6.88671	6.09887	0.172554	1	1	FALSE	30.2649	4.2335	2.80356	0.000342416	0.0248025	UP	-//-	-//-	GO:0005576//GO:0005575	extracellular region//cellular_component	GO:0005515//GO:0003674//GO:0005488	protein binding//molecular_function//binding	no KO assigned | (RefSeq) FNDC7; fibronectin type III domain containing 7	http://www.genome.jp/dbget-bin/www_bget?hsa:163479
ENSG00000181585	TMIE	3	46694528	46710886	+	1936	protein_coding	transmembrane inner ear [Source:HGNC Symbol;Acc:HGNC:30800]	5	3	22	2	0.150728	0.0782186	0.622252	0.0510743	0.0246393	0.119358	2.7848	5.38096	-0.915498	0.746295	0.959341	FALSE	4.91869	1.01765	2.14427	0.245788	1	FALSE	1.88712	23.2625	-3.5354	0.000348534	0.0250909	DOWN	GO:0007605//GO:0042472//GO:0003008//GO:0050954//GO:0050877//GO:0007600//GO:0008150//GO:0032501//GO:0007275//GO:0009653//GO:0009790//GO:0009887//GO:0007423//GO:0032502//GO:0042471//GO:0043583//GO:0044699//GO:0044707//GO:0044767//GO:0048513//GO:0048562//GO:0048568//GO:0048598//GO:0048731//GO:0048839//GO:0048856//GO:0090596	sensory perception of sound//inner ear morphogenesis//system process//sensory perception of mechanical stimulus//neurological system process//sensory perception//biological_process//multicellular organismal process//multicellular organism development//anatomical structure morphogenesis//embryo development//animal organ morphogenesis//sensory organ development//developmental process//ear morphogen…	GO:0016020//GO:0016021//GO:0005575//GO:0031224//GO:0044425	membrane//integral component of membrane//cellular_component//intrinsic component of membrane//membrane part	-//-	-//-	no KO assigned | (RefSeq) TMIE, DFNB6; transmembrane inner ear	http://www.genome.jp/dbget-bin/www_bget?hsa:259236
ENSG00000099338	CATSPERG	19	38335775	38370943	+	9190	protein_coding	cation channel sperm associated auxiliary subunit gamma [Source:HGNC Symbol;Acc:HGNC:25243]	42	117	41	155	0.266725	0.642635	0.244297	0.833862	0.659206	0.704046	108.838	45.1535	1.26722	0.00965045	0.128588	FALSE	137.76	129.065	0.0940011	0.846568	1	FALSE	146.613	43.3487	1.75524	0.000361485	0.0259569	UP	GO:0007275//GO:0030154//GO:0007283//GO:0035036//GO:0032570//GO:0008150//GO:0032501//GO:0032502//GO:0044699//GO:0044707//GO:0044767//GO:0048856//GO:0009987//GO:0044763//GO:0048869//GO:0000003//GO:0007276//GO:0019953//GO:0022414//GO:0032504//GO:0044702//GO:0044703//GO:0048232//GO:0048609//GO:0051704//GO:0007338//GO:0008037//GO:0009566//GO:0009988//GO:0009719//GO:0009725//GO:0010033//GO:0014070//GO:…	multicellular organism development//cell differentiation//spermatogenesis//sperm-egg recognition//response to progesterone//biological_process//multicellular organismal process//developmental process//single-organism process//single-multicellular organism process//single-organism developmental process//anatomical structure development//cellular process//single-organism cellular process//cellular …	GO:0036128//GO:0097228//GO:0016020//GO:0016021//GO:0005886//GO:0005575//GO:0005623//GO:0005891//GO:0031224//GO:0032991//GO:0034702//GO:0034703//GO:0034704//GO:0044425//GO:0044459//GO:0044464//GO:0071944//GO:1902495//GO:1990351//GO:0005929//GO:0031514//GO:0036126//GO:0042995//GO:0043226//GO:0044422//GO:0044441//GO:0044463//GO:0097223//GO:0097729//GO:0120025	CatSper complex//sperm principal piece//membrane//integral component of membrane//plasma membrane//cellular_component//cell//voltage-gated calcium channel complex//intrinsic component of membrane//macromolecular complex//ion channel complex//cation channel complex//calcium channel complex//membrane part//plasma membrane part//cell part//cell periphery//transmembrane transporter complex//transport…	-//-	-//-	K16894 cation channel sperm-associated protein subunit gamma | (RefSeq) CATSPERG, C19orf15; cation channel sperm associated auxiliary subunit gamma	http://www.genome.jp/dbget-bin/www_bget?hsa:57828
ENSG00000132518	GUCY2D	17	8002594	8020339	+	4040	protein_coding	guanylate cyclase 2D, retinal [Source:HGNC Symbol;Acc:HGNC:4689]	5	1	18	1	0.0722302	0.0124943	0.243972	0.0122376	0.0236147	0.045758	0.924163	5.38096	-2.38207	0.245788	0.641504	FALSE	3.93467	2.0339	0.912495	0.704873	1	FALSE	0.941183	19.0338	-4.16097	0.000376589	0.0267683	DOWN	GO:0006468//GO:0035556//GO:0009190//GO:0006182//GO:0050896//GO:0007601//GO:0022400//GO:0007168//GO:0008152//GO:0006464//GO:0006793//GO:0006796//GO:0008150//GO:0009987//GO:0016310//GO:0019538//GO:0036211//GO:0043170//GO:0043412//GO:0044237//GO:0044238//GO:0044260//GO:0044267//GO:0071704//GO:0007165//GO:0007154//GO:0023052//GO:0044699//GO:0044700//GO:0050789//GO:0050794//GO:0051716//GO:0065007//GO:…	protein phosphorylation//intracellular signal transduction//cyclic nucleotide biosynthetic process//cGMP biosynthetic process//response to stimulus//visual perception//regulation of rhodopsin mediated signaling pathway//receptor guanylyl cyclase signaling pathway//metabolic process//cellular protein modification process//phosphorus metabolic process//phosphate-containing compound metabolic proces…	GO:0016020//GO:0016021//GO:0005887//GO:0008074//GO:0097381//GO:0005640//GO:0005575//GO:0031224//GO:0044425//GO:0005886//GO:0005623//GO:0031226//GO:0044459//GO:0044464//GO:0071944//GO:0005622//GO:0005829//GO:0005737//GO:0032991//GO:0043234//GO:0044424//GO:0044444//GO:0044445//GO:0001750//GO:0005929//GO:0031090//GO:0031253//GO:0042995//GO:0043226//GO:0043227//GO:0044422//GO:0044441//GO:0044463//GO:…	membrane//integral component of membrane//integral component of plasma membrane//guanylate cyclase complex, soluble//photoreceptor disc membrane//nuclear outer membrane//cellular_component//intrinsic component of membrane//membrane part//plasma membrane//cell//intrinsic component of plasma membrane//plasma membrane part//cell part//cell periphery//intracellular//cytosol//cytoplasm//macromolecular…	GO:0005524//GO:0004672//GO:0016849//GO:0004383//GO:0000166//GO:0016829//GO:0005525//GO:0005515//GO:0004872//GO:0003674//GO:0005488//GO:0017076//GO:0030554//GO:0032553//GO:0032555//GO:0032559//GO:0035639//GO:0036094//GO:0043167//GO:0043168//GO:0097159//GO:0097367//GO:1901265//GO:1901363//GO:0003824//GO:0016301//GO:0016740//GO:0016772//GO:0016773//GO:0009975//GO:0001882//GO:0001883//GO:0019001//GO:…	ATP binding//protein kinase activity//phosphorus-oxygen lyase activity//guanylate cyclase activity//nucleotide binding//lyase activity//GTP binding//protein binding//receptor activity//molecular_function//binding//purine nucleotide binding//adenyl nucleotide binding//ribonucleotide binding//purine ribonucleotide binding//adenyl ribonucleotide binding//purine ribonucleoside triphosphate binding//s…	K12321 guanylate cyclase 2D/E [EC:4.6.1.2] | (RefSeq) GUCY2D, CORD5, CORD6, CYGD, GUC1A4, GUC2D, LCA, LCA1, RCD2, RETGC-1, ROS-GC1, ROSGC, retGC; guanylate cyclase 2D, retinal	http://www.genome.jp/dbget-bin/www_bget?hsa:3000
ENSG00000184602	SNN	16	11668414	11679159	+	3312	protein_coding	stannin [Source:HGNC Symbol;Acc:HGNC:11149]	282	129	271	100	4.96923	1.96605	4.48052	1.49275	2.56367	2.77684	120.001	303.138	-1.33592	0.002753	0.0590693	FALSE	195.817	180.894	0.114306	0.806014	1	FALSE	94.5876	286.498	-1.59743	0.000402786	0.0284151	DOWN	GO:0009636//GO:0008150//GO:0042221//GO:0050896	response to toxic substance//biological_process//response to chemical//response to stimulus	GO:0016020//GO:0016021//GO:0005739//GO:0005741//GO:0005737//GO:0005575//GO:0031224//GO:0044425//GO:0005622//GO:0005623//GO:0043231//GO:0043226//GO:0043227//GO:0043229//GO:0044424//GO:0044444//GO:0044464//GO:0005740//GO:0019867//GO:0031090//GO:0031966//GO:0031967//GO:0031968//GO:0031975//GO:0044422//GO:0044429//GO:0044446//GO:0098588//GO:0098805	membrane//integral component of membrane//mitochondrion//mitochondrial outer membrane//cytoplasm//cellular_component//intrinsic component of membrane//membrane part//intracellular//cell//intracellular membrane-bounded organelle//organelle//membrane-bounded organelle//intracellular organelle//intracellular part//cytoplasmic part//cell part//mitochondrial envelope//outer membrane//organelle membran…	GO:0046872//GO:0003674//GO:0005488//GO:0043167//GO:0043169	metal ion binding//molecular_function//binding//ion binding//cation binding	no KO assigned | (RefSeq) SNN; stannin	http://www.genome.jp/dbget-bin/www_bget?hsa:8303
ENSG00000175463	TBC1D10C	11	67403915	67410089	+	4993	protein_coding	TBC1 domain family member 10C [Source:HGNC Symbol;Acc:HGNC:24702]	21	51	3	27	0.245464	0.515588	0.032901	0.26735	0.238842	0.25917	47.4388	22.5799	1.06745	0.0634666	0.35256	FALSE	27.5509	25.4076	0.116439	0.849047	1	FALSE	25.5353	3.17636	2.96086	0.000419448	0.0292243	UP	GO:0006886//GO:0031338//GO:0090630//GO:0042147//GO:0043312//GO:0050869//GO:0051534//GO:0070373//GO:0008104//GO:0006810//GO:0008150//GO:0015031//GO:0015833//GO:0033036//GO:0034613//GO:0042886//GO:0045184//GO:0046907//GO:0051179//GO:0051234//GO:0051641//GO:0051649//GO:0070727//GO:0071702//GO:0071705//GO:0016192//GO:0006906//GO:0006996//GO:0061025//GO:0009987//GO:0016043//GO:0016050//GO:0032879//GO:…	intracellular protein transport//regulation of vesicle fusion//activation of GTPase activity//retrograde transport, endosome to Golgi//neutrophil degranulation//negative regulation of B cell activation//negative regulation of NFAT protein import into nucleus//negative regulation of ERK1 and ERK2 cascade//protein localization//transport//biological_process//protein transport//peptide transport//ma…	GO:0016020//GO:0005829//GO:0005886//GO:0005622//GO:0012505//GO:0101003//GO:0031527//GO:0005575//GO:0005623//GO:0005737//GO:0044424//GO:0044444//GO:0044464//GO:0071944//GO:0030141//GO:0030667//GO:0012506//GO:0030659//GO:0031090//GO:0031410//GO:0031982//GO:0043226//GO:0043227//GO:0043229//GO:0044422//GO:0044433//GO:0044446//GO:0070820//GO:0097708//GO:0098588//GO:0098805//GO:0099503//GO:0030175//GO:…	membrane//cytosol//plasma membrane//intracellular//endomembrane system//ficolin-1-rich granule membrane//filopodium membrane//cellular_component//cell//cytoplasm//intracellular part//cytoplasmic part//cell part//cell periphery//secretory granule//secretory granule membrane//vesicle membrane//cytoplasmic vesicle membrane//organelle membrane//cytoplasmic vesicle//vesicle//organelle//membrane-bounde…	GO:0005515//GO:0005096//GO:0017137//GO:0003674//GO:0005488//GO:0008047//GO:0030234//GO:0030695//GO:0060589//GO:0098772//GO:0017016//GO:0019899//GO:0031267//GO:0051020	protein binding//GTPase activator activity//Rab GTPase binding//molecular_function//binding//enzyme activator activity//enzyme regulator activity//GTPase regulator activity//nucleoside-triphosphatase regulator activity//molecular function regulator//Ras GTPase binding//enzyme binding//small GTPase binding//GTPase binding	K19944 TBC1 domain family member 10 | (RefSeq) TBC1D10C, CARABIN, EPI64C; TBC1 domain family member 10C	http://www.genome.jp/dbget-bin/www_bget?hsa:374403
ENSG00000173868	PHOSPHO1	17	49223362	49230766	-	2375	protein_coding	phosphoethanolamine/phosphocholine phosphatase [Source:HGNC Symbol;Acc:HGNC:16815]	93	50	142	49	2.28533	1.06268	3.27396	1.02002	1.42603	1.49836	46.5085	99.9752	-1.10174	0.0236256	0.206698	FALSE	75.7675	72.1551	0.0704113	0.901875	1	FALSE	46.3456	150.123	-1.69277	0.000444402	0.0308104	DOWN	GO:0016311//GO:0030500//GO:0006656//GO:0006646//GO:0035630//GO:0001958//GO:0008152//GO:0006793//GO:0006796//GO:0008150//GO:0009987//GO:0044237//GO:0001503//GO:0007275//GO:0009888//GO:0030278//GO:0030282//GO:0031214//GO:0032501//GO:0032502//GO:0044699//GO:0044707//GO:0044767//GO:0048513//GO:0048731//GO:0048856//GO:0050789//GO:0050793//GO:0051239//GO:0065007//GO:0070167//GO:2000026//GO:0006629//GO:…	dephosphorylation//regulation of bone mineralization//phosphatidylcholine biosynthetic process//phosphatidylethanolamine biosynthetic process//bone mineralization involved in bone maturation//endochondral ossification//metabolic process//phosphorus metabolic process//phosphate-containing compound metabolic process//biological_process//cellular process//cellular metabolic process//ossification//mu…	GO:0005829//GO:0005578//GO:0065010//GO:0005622//GO:0005575//GO:0005623//GO:0005737//GO:0044424//GO:0044444//GO:0044464//GO:0005576//GO:0031012//GO:0044421//GO:0043226//GO:0043227//GO:0043230	cytosol//proteinaceous extracellular matrix//extracellular membrane-bounded organelle//intracellular//cellular_component//cell//cytoplasm//intracellular part//cytoplasmic part//cell part//extracellular region//extracellular matrix//extracellular region part//organelle//membrane-bounded organelle//extracellular organelle	GO:0016791//GO:0046872//GO:0016787//GO:0016462//GO:0052731//GO:0052732//GO:0003674//GO:0003824//GO:0016788//GO:0042578//GO:0005488//GO:0043167//GO:0043169//GO:0016817//GO:0016818	phosphatase activity//metal ion binding//hydrolase activity//pyrophosphatase activity//phosphocholine phosphatase activity//phosphoethanolamine phosphatase activity//molecular_function//catalytic activity//hydrolase activity, acting on ester bonds//phosphoric ester hydrolase activity//binding//ion binding//cation binding//hydrolase activity, acting on acid anhydrides//hydrolase activity, acting o…	K06124 phosphoethanolamine/phosphocholine phosphatase [EC:3.1.3.75] | (RefSeq) PHOSPHO1; phosphoethanolamine/phosphocholine phosphatase	http://www.genome.jp/dbget-bin/www_bget?hsa:162466
ENSG00000180015	AC093909.1	4	188738373	188739494	+	1122	processed_pseudogene	--	44	20	65	18	2.28871	0.89977	3.17227	0.793154	0.892811	0.453094	18.5999	47.3034	-1.34017	0.0188353	0.18848	FALSE	10.8228	21.3426	-0.971256	0.212448	1	FALSE	17.022	68.7208	-2.00494	0.000453206	0.0312668	DOWN	-//-	-//-	-//-	-//-	-//-	-//-	K02835 peptide chain release factor 1 | (RefSeq) MTRF1L, HMRF1L, MRF1L, mtRF1a; mitochondrial translational release factor 1 like	http://www.genome.jp/dbget-bin/www_bget?hsa:54516
ENSG00000262147	AC124283.2	17	82587313	82588411	-	318	antisense	--	4	19	4	30	0.734113	3.01593	0.688782	4.66415	1.50005	2.76131	17.6696	4.30604	2.00833	0.0164929	0.173067	FALSE	18.6948	10.1639	0.871468	0.236007	1	FALSE	28.3731	4.2335	2.71084	0.000466301	0.0317807	UP	-//-	-//-	-//-	-//-	-//-	-//-	--	--
ENSG00000253366	AC139272.1	5	70751184	70795914	+	640	unprocessed_pseudogene	--	5	11	4	30	0.455953	0.867575	0.342239	2.3175	1.71428	0.505483	10.2272	5.38096	0.913391	0.366109	0.766628	FALSE	6.88671	23.3751	-1.74447	0.0261053	1	FALSE	28.3731	4.2335	2.71084	0.000466301	0.0317807	UP	-//-	-//-	-//-	-//-	-//-	-//-	no KO assigned | (RefSeq) putative inactive beta-glucuronidase-like protein SMA3	http://www.genome.jp/dbget-bin/www_bget?hsa:100653061
ENSG00000237505	PKN2-AS1	1	87620803	88685204	-	13878	antisense	PKN2 antisense RNA 1 [Source:HGNC Symbol;Acc:HGNC:50597]	5	9	4	30	0.0210268	0.0327348	0.0157827	0.106874	0.0412465	0.0632725	8.36663	5.38096	0.627738	0.62414	0.892067	FALSE	18.6948	12.1964	0.611358	0.398138	1	FALSE	28.3731	4.2335	2.71084	0.000466301	0.0317807	UP	-//-	-//-	-//-	-//-	-//-	-//-	--	--
ENSG00000165863	C10orf82	10	116663696	116670264	-	2411	protein_coding	chromosome 10 open reading frame 82 [Source:HGNC Symbol;Acc:HGNC:28500]	19	5	28	4	0.459924	0.104681	0.635931	0.082024	0.019785	0.0191686	4.64543	20.43	-2.10512	0.00845893	0.117632	FALSE	0.982619	1.01765	-0.0413418	1	1	FALSE	3.77902	29.6055	-2.92702	0.000466301	0.0317807	DOWN	-//-	-//-	-//-	-//-	-//-	-//-	no KO assigned | (RefSeq) C10orf82; chromosome 10 open reading frame 82	http://www.genome.jp/dbget-bin/www_bget?hsa:143379
ENSG00000276707	AC243773.1	17	36940049	36943456	-	544	antisense	--	5	20	2	23	0.536415	1.85578	0.201317	2.09029	1.13993	1.01946	18.5999	5.38096	1.76805	0.0451175	0.291533	FALSE	11.8068	13.2126	-0.160381	1	1	FALSE	21.7516	2.11922	3.28866	0.000506526	0.0339657	UP	-//-	-//-	-//-	-//-	-//-	-//-	--	--
ENSG00000260725	AC005307.1	19	28418483	28429490	-	1570	lincRNA	--	5	16	2	23	0.185866	0.514416	0.0697557	0.72428	0.151916	0.294367	14.8787	5.38096	1.44852	0.083932	0.399764	FALSE	9.83875	5.08263	0.936643	0.366109	1	FALSE	21.7516	2.11922	3.28866	0.000506526	0.0339657	UP	-//-	-//-	-//-	-//-	-//-	-//-	no KO assigned | (RefSeq) C14orf178; chromosome 14 open reading frame 178	http://www.genome.jp/dbget-bin/www_bget?hsa:283579
ENSG00000144681	STAC	3	36380344	36548007	+	4396	protein_coding	SH3 and cysteine rich domain [Source:HGNC Symbol;Acc:HGNC:11353]	79	218	75	256	1.04882	2.50319	0.934228	2.87912	2.91896	2.58622	202.797	84.9261	1.25467	0.00614261	0.097067	FALSE	242.065	273.372	-0.175372	0.695357	1	FALSE	242.151	79.2925	1.60924	0.000508024	0.0339657	UP	GO:0035556//GO:0007165//GO:1903078//GO:2001259//GO:0006936//GO:0034605//GO:1901385//GO:0007154//GO:0008150//GO:0009987//GO:0023052//GO:0044699//GO:0044700//GO:0050789//GO:0050794//GO:0050896//GO:0051716//GO:0065007//GO:0008104//GO:0007009//GO:0010256//GO:0016043//GO:0032879//GO:0032880//GO:0033036//GO:0034613//GO:0044763//GO:0044802//GO:0048518//GO:0048522//GO:0051128//GO:0051130//GO:0051179//GO:…	intracellular signal transduction//signal transduction//positive regulation of protein localization to plasma membrane//positive regulation of cation channel activity//muscle contraction//cellular response to heat//regulation of voltage-gated calcium channel activity//cell communication//biological_process//cellular process//signaling//single-organism process//single organism signaling//regulatio…	GO:0005737//GO:0005829//GO:0030315//GO:0005622//GO:0005575//GO:0005623//GO:0044424//GO:0044464//GO:0044444//GO:0005886//GO:0016020//GO:0042383//GO:0044425//GO:0044459//GO:0071944	cytoplasm//cytosol//T-tubule//intracellular//cellular_component//cell//intracellular part//cell part//cytoplasmic part//plasma membrane//membrane//sarcolemma//membrane part//plasma membrane part//cell periphery	GO:0005515//GO:0046872//GO:0044325//GO:0003674//GO:0005488//GO:0043167//GO:0043169	protein binding//metal ion binding//ion channel binding//molecular_function//binding//ion binding//cation binding	no KO assigned | (RefSeq) STAC, STAC1; SH3 and cysteine rich domain	http://www.genome.jp/dbget-bin/www_bget?hsa:6769
ENSG00000181016	LSMEM1	7	112480853	112491062	+	2592	protein_coding	leucine rich single-pass membrane protein 1 [Source:HGNC Symbol;Acc:HGNC:22036]	69	149	104	342	1.55362	2.90165	2.19709	6.52333	1.98757	2.92413	138.607	74.1768	0.901019	0.0524743	0.323442	FALSE	161.376	109.756	0.55563	0.229563	1	FALSE	323.501	109.95	1.55592	0.000516631	0.0339657	UP	-//-	-//-	GO:0016020//GO:0016021//GO:0005829//GO:0005575//GO:0031224//GO:0044425//GO:0005622//GO:0005623//GO:0005737//GO:0044424//GO:0044444//GO:0044464	membrane//integral component of membrane//cytosol//cellular_component//intrinsic component of membrane//membrane part//intracellular//cell//cytoplasm//intracellular part//cytoplasmic part//cell part	GO:0005515//GO:0003674//GO:0005488	protein binding//molecular_function//binding	no KO assigned | (RefSeq) LSMEM1, C7orf53; leucine rich single-pass membrane protein 1	http://www.genome.jp/dbget-bin/www_bget?hsa:286006
ENSG00000226261	AC064836.1	2	202336024	202336727	-	704	processed_pseudogene	--	2	14	0	15	0.165801	1.00381	0	1.05341	0	0.196941	13.0181	2.15624	2.53127	0.0178622	0.181069	FALSE	2.95066	1.38778e-17	4.62172	0.264706	1	FALSE	14.1842	1.38778e-17	6.84155	0.000517265	0.0339657	UP	-//-	-//-	-//-	-//-	-//-	-//-	no KO assigned | (RefSeq) PIMREG, CATS, FAM64A, RCS1; PICALM interacting mitotic regulator	http://www.genome.jp/dbget-bin/www_bget?hsa:54478
ENSG00000099869	IGF2-AS	11	2140501	2148666	+	2869	antisense	IGF2 antisense RNA [Source:HGNC Symbol;Acc:HGNC:14062]	8	2	13	0	0.162738	0.0351879	0.24812	0	0.0997594	0.0161086	1.85447	8.60574	-2.13569	0.143685	0.501646	FALSE	0.982619	6.09887	-2.48824	0.150691	1	FALSE	1.38778e-17	13.748	-6.79592	0.000517265	0.0339657	DOWN	-//-	-//-	-//-	-//-	-//-	-//-	no KO assigned | (RefSeq) INS-IGF2, INSIGF; INS-IGF2 readthrough	http://www.genome.jp/dbget-bin/www_bget?hsa:723961
ENSG00000015592	STMN4	8	27235323	27258420	-	3294	protein_coding	stathmin 4 [Source:HGNC Symbol;Acc:HGNC:16078]	3	0	0	15	0.053153	0	0	0.225136	0.0434441	0.126272	1.38778e-17	3.23114	-4.7477	0.264706	0.641504	FALSE	8.85474	3.05014	1.50071	0.191851	1	FALSE	14.1842	1.38778e-17	6.84155	0.000517265	0.0339657	UP	GO:0031110//GO:0031175//GO:0051493//GO:0007019//GO:0007017//GO:0000226//GO:0007010//GO:0006996//GO:0008150//GO:0009987//GO:0016043//GO:0031109//GO:0032886//GO:0033043//GO:0050789//GO:0050794//GO:0051128//GO:0065007//GO:0070507//GO:0071840//GO:0007275//GO:0007399//GO:0022008//GO:0030030//GO:0030154//GO:0030182//GO:0032501//GO:0032502//GO:0044699//GO:0044707//GO:0044763//GO:0044767//GO:0048468//GO:…	regulation of microtubule polymerization or depolymerization//neuron projection development//regulation of cytoskeleton organization//microtubule depolymerization//microtubule-based process//microtubule cytoskeleton organization//cytoskeleton organization//organelle organization//biological_process//cellular process//cellular component organization//microtubule polymerization or depolymerization/…	GO:0005794//GO:0042995//GO:0005737//GO:0030424//GO:0030426//GO:0043005//GO:0005622//GO:0005575//GO:0005623//GO:0043231//GO:0012505//GO:0043226//GO:0043227//GO:0043229//GO:0044424//GO:0044444//GO:0044464//GO:0097458//GO:0120025//GO:0030427//GO:0044463	Golgi apparatus//cell projection//cytoplasm//axon//growth cone//neuron projection//intracellular//cellular_component//cell//intracellular membrane-bounded organelle//endomembrane system//organelle//membrane-bounded organelle//intracellular organelle//intracellular part//cytoplasmic part//cell part//neuron part//plasma membrane bounded cell projection//site of polarized growth//cell projection part	GO:0015631//GO:0005515//GO:0003674//GO:0005488//GO:0008092	tubulin binding//protein binding//molecular_function//binding//cytoskeletal protein binding	no KO assigned | (RefSeq) STMN4, RB3; stathmin 4	http://www.genome.jp/dbget-bin/www_bget?hsa:81551
ENSG00000240423	LINC00636	3	107883248	107928907	+	1264	lincRNA	long intergenic non-protein coding RNA 636 [Source:HGNC Symbol;Acc:HGNC:27702]	2	1	13	0	0.0923449	0.0399344	0.563178	0	0.188693	0.109689	0.924163	2.15624	-1.10839	1	1	FALSE	2.95066	5.08263	-0.758708	0.746295	1	FALSE	1.38778e-17	13.748	-6.79592	0.000517265	0.0339657	DOWN	-//-	-//-	-//-	-//-	-//-	-//-	--	--
ENSG00000208772	SNORD94	2	86135870	86136006	+	137	snoRNA	small nucleolar RNA, C/D box 94 [Source:HGNC Symbol;Acc:HGNC:32756]	27	69	26	103	11.502	25.4228	10.3921	37.1702	16.0166	11.4696	64.184	29.0295	1.14175	0.0336418	0.255602	FALSE	33.455	46.7488	-0.481081	0.367865	1	FALSE	97.4254	27.4912	1.82096	0.000523224	0.0342505	UP	-//-	-//-	-//-	-//-	-//-	-//-	--	--
ENSG00000166341	DCHS1	11	6621323	6655854	-	10765	protein_coding	dachsous cadherin-related 1 [Source:HGNC Symbol;Acc:HGNC:13681]	45	18	64	18	0.243966	0.084402	0.325548	0.0826678	0.137366	0.115915	16.7393	48.3783	-1.52344	0.0114402	0.143858	FALSE	26.5669	31.5051	-0.244759	0.789772	1	FALSE	17.022	67.6636	-1.98261	0.000530164	0.0346242	DOWN	GO:0007156//GO:0007155//GO:0035329//GO:0022008//GO:0007157//GO:0016339//GO:0001658//GO:0001822//GO:0003007//GO:0003183//GO:0003192//GO:0003273//GO:0007389//GO:0016477//GO:0021915//GO:0036342//GO:0043931//GO:0048565//GO:0072006//GO:0072137//GO:0072659//GO:0090102//GO:0098609//GO:0008150//GO:0022610//GO:0098742//GO:0007165//GO:0035556//GO:0007154//GO:0009987//GO:0023052//GO:0044699//GO:0044700//GO:…	homophilic cell adhesion via plasma membrane adhesion molecules//cell adhesion//hippo signaling//neurogenesis//heterophilic cell-cell adhesion via plasma membrane cell adhesion molecules//calcium-dependent cell-cell adhesion via plasma membrane cell adhesion molecules//branching involved in ureteric bud morphogenesis//kidney development//heart morphogenesis//mitral valve morphogenesis//mitral val…	GO:0005886//GO:0016020//GO:0016021//GO:0005622//GO:0045177//GO:0005575//GO:0005623//GO:0044464//GO:0071944//GO:0031224//GO:0044425	plasma membrane//membrane//integral component of membrane//intracellular//apical part of cell//cellular_component//cell//cell part//cell periphery//intrinsic component of membrane//membrane part	GO:0005509//GO:0003674//GO:0005488//GO:0046872//GO:0043167//GO:0043169	calcium ion binding//molecular_function//binding//metal ion binding//ion binding//cation binding	K16507 protocadherin-16/23 | (RefSeq) DCHS1, CDH19, CDH25, CDHR6, FIB1, MVP2, PCDH16, VMLDS1; dachsous cadherin-related 1	http://www.genome.jp/dbget-bin/www_bget?hsa:8642
ENSG00000198440	ZNF583	19	56397966	56436035	+	8060	protein_coding	zinc finger protein 583 [Source:HGNC Symbol;Acc:HGNC:26427]	51	27	58	16	0.369288	0.169092	0.394042	0.0981438	0.432037	0.447248	25.1119	54.828	-1.12217	0.0407562	0.277454	FALSE	76.7515	74.1876	0.0489874	0.935631	1	FALSE	15.1302	61.3206	-2.00948	0.000558249	0.03629	DOWN	GO:0006355//GO:0006351//GO:0008152//GO:0006139//GO:0006725//GO:0006807//GO:0008150//GO:0009058//GO:0009059//GO:0009889//GO:0009987//GO:0010467//GO:0010468//GO:0010556//GO:0016070//GO:0018130//GO:0019219//GO:0019222//GO:0019438//GO:0031323//GO:0031326//GO:0032774//GO:0034641//GO:0034645//GO:0034654//GO:0043170//GO:0044237//GO:0044238//GO:0044249//GO:0044260//GO:0044271//GO:0046483//GO:0050789//GO:…	regulation of transcription, DNA-templated//transcription, DNA-templated//metabolic process//nucleobase-containing compound metabolic process//cellular aromatic compound metabolic process//nitrogen compound metabolic process//biological_process//biosynthetic process//macromolecule biosynthetic process//regulation of biosynthetic process//cellular process//gene expression//regulation of gene expre…	GO:0005622//GO:0005634//GO:0005575//GO:0005623//GO:0044464//GO:0043231//GO:0043226//GO:0043227//GO:0043229//GO:0044424	intracellular//nucleus//cellular_component//cell//cell part//intracellular membrane-bounded organelle//organelle//membrane-bounded organelle//intracellular organelle//intracellular part	GO:0003676//GO:0046872//GO:0003677//GO:0003674//GO:0005488//GO:0097159//GO:1901363//GO:0043167//GO:0043169	nucleic acid binding//metal ion binding//DNA binding//molecular_function//binding//organic cyclic compound binding//heterocyclic compound binding//ion binding//cation binding	K09228 KRAB domain-containing zinc finger protein | (RefSeq) ZNF583; zinc finger protein 583	http://www.genome.jp/dbget-bin/www_bget?hsa:147949
ENSG00000204899	MZT1	13	72708357	72727687	-	2299	protein_coding	mitotic spindle organizing protein 1 [Source:HGNC Symbol;Acc:HGNC:33830]	2589	1255	2867	1172	65.7239	27.5549	68.287	25.2038	26.1228	25.9925	1167.51	2783.01	-1.25312	0.0027957	0.0596324	FALSE	1272.32	1279.46	-0.00806429	0.986635	1	FALSE	1108.62	3030.91	-1.45088	0.000570333	0.0369051	DOWN	GO:0033566//GO:0090307//GO:0051415//GO:0008104//GO:0008150//GO:0031503//GO:0033036//GO:0034613//GO:0034629//GO:0051179//GO:0051641//GO:0070727//GO:0007017//GO:0000226//GO:0000278//GO:0000280//GO:0007010//GO:0006996//GO:0007049//GO:0007051//GO:0007052//GO:0007067//GO:0009987//GO:0022607//GO:0016043//GO:0022402//GO:0044085//GO:0044699//GO:0044763//GO:0048285//GO:0051225//GO:0070925//GO:0071840//GO:…	gamma-tubulin complex localization//mitotic spindle assembly//interphase microtubule nucleation by interphase microtubule organizing center//protein localization//biological_process//protein complex localization//macromolecule localization//cellular protein localization//cellular protein complex localization//localization//cellular localization//cellular macromolecule localization//microtubule-ba…	GO:0008274//GO:0005737//GO:0005856//GO:0005813//GO:0005815//GO:0005819//GO:0005829//GO:0000923//GO:0031021//GO:0005622//GO:0005575//GO:0000930//GO:0000931//GO:0005623//GO:0015630//GO:0032991//GO:0043226//GO:0043228//GO:0043229//GO:0043232//GO:0043234//GO:0044422//GO:0044424//GO:0044430//GO:0044444//GO:0044446//GO:0044450//GO:0044464//GO:0032153//GO:0032155	gamma-tubulin ring complex//cytoplasm//cytoskeleton//centrosome//microtubule organizing center//spindle//cytosol//equatorial microtubule organizing center//interphase microtubule organizing center//intracellular//cellular_component//gamma-tubulin complex//gamma-tubulin large complex//cell//microtubule cytoskeleton//macromolecular complex//organelle//non-membrane-bounded organelle//intracellular o…	GO:0005515//GO:0043015//GO:0003674//GO:0005488//GO:0008092//GO:0015631	protein binding//gamma-tubulin binding//molecular_function//binding//cytoskeletal protein binding//tubulin binding	K18633 mitotic-spindle organizing protein 1 | (RefSeq) MZT1, C13orf37, MOZART1; mitotic spindle organizing protein 1	http://www.genome.jp/dbget-bin/www_bget?hsa:440145
ENSG00000214820	MPRIPP1	3	44579938	44581026	-	1089	processed_pseudogene	myosin phosphatase Rho interacting protein pseudogene 1 [Source:HGNC Symbol;Acc:HGNC:44594]	22	30	1	19	1.17903	1.39055	0.050283	0.862589	1.00747	0.806333	27.9028	23.6548	0.237804	0.772033	0.979898	FALSE	18.6948	23.3751	-0.320225	0.73431	1	FALSE	17.9679	1.06208	3.9365	0.000575412	0.0370634	UP	-//-	-//-	-//-	-//-	-//-	-//-	no KO assigned | (RefSeq) MPRIP, M-RIP, MRIP, RHOIP3, RIP3, p116Rip; myosin phosphatase Rho interacting protein	http://www.genome.jp/dbget-bin/www_bget?hsa:23164
ENSG00000233577	AL022332.1	22	25279529	25282674	-	593	lincRNA	--	31	12	52	14	3.05096	1.02146	4.80173	1.16722	0.804412	0.779352	11.1575	33.3292	-1.5671	0.0175391	0.17974	FALSE	9.83875	10.1639	-0.0459349	1	1	FALSE	13.2383	54.9776	-2.04324	0.000588514	0.0374144	DOWN	-//-	-//-	-//-	-//-	-//-	-//-	--	--
ENSG00000224680	PLA2G12AP1	1	52368677	52369244	+	568	processed_pseudogene	phospholipase A2 group XIIA pseudogene 1 [Source:HGNC Symbol;Acc:HGNC:39248]	21	7	24	3	2.15775	0.622077	2.31373	0.261127	1.17574	1.79004	6.50603	22.5799	-1.77405	0.0191374	0.189275	FALSE	21.6469	14.2289	0.601255	0.374372	1	FALSE	2.83307	25.3769	-3.1054	0.000589	0.0374144	DOWN	-//-	-//-	-//-	-//-	-//-	-//-	K01047 secretory phospholipase A2 [EC:3.1.1.4] | (RefSeq) PLA2G12A, GXII, PLA2G12, ROSSY; phospholipase A2 group XIIA	http://www.genome.jp/dbget-bin/www_bget?hsa:81579
ENSG00000136010	ALDH1L2	12	105019784	105084577	-	8507	protein_coding	aldehyde dehydrogenase 1 family member L2 [Source:HGNC Symbol;Acc:HGNC:26777]	169	119	252	95	1.15942	0.706098	1.62208	0.55211	0.555126	0.418314	110.698	181.67	-0.713927	0.119907	0.485033	FALSE	75.7675	100.61	-0.408492	0.397871	1	FALSE	89.858	266.412	-1.56651	0.000592639	0.0374144	DOWN	GO:0055114//GO:0008152//GO:0009058//GO:0006730//GO:0009258//GO:0046655//GO:0008150//GO:0044699//GO:0044710//GO:0009987//GO:0044237//GO:0044281//GO:0044763//GO:0006082//GO:0006575//GO:0006725//GO:0006732//GO:0006760//GO:0006807//GO:0009056//GO:0009109//GO:0009256//GO:0009397//GO:0016054//GO:0019439//GO:0019752//GO:0034641//GO:0042219//GO:0042558//GO:0042560//GO:0043436//GO:0043603//GO:0043648//GO:…	oxidation-reduction process//metabolic process//biosynthetic process//one-carbon metabolic process//10-formyltetrahydrofolate catabolic process//folic acid metabolic process//biological_process//single-organism process//single-organism metabolic process//cellular process//cellular metabolic process//small molecule metabolic process//single-organism cellular process//organic acid metabolic process…	GO:0005737//GO:0005634//GO:0005739//GO:0070062//GO:0005759//GO:0005622//GO:0005575//GO:0005623//GO:0044424//GO:0044464//GO:0043231//GO:0043226//GO:0043227//GO:0043229//GO:0044444//GO:0005576//GO:0031982//GO:0043230//GO:0044421//GO:1903561//GO:0031974//GO:0043233//GO:0044422//GO:0044429//GO:0044446//GO:0070013	cytoplasm//nucleus//mitochondrion//extracellular exosome//mitochondrial matrix//intracellular//cellular_component//cell//intracellular part//cell part//intracellular membrane-bounded organelle//organelle//membrane-bounded organelle//intracellular organelle//cytoplasmic part//extracellular region//vesicle//extracellular organelle//extracellular region part//extracellular vesicle//membrane-enclosed…	GO:0016491//GO:0003824//GO:0016742//GO:0016155//GO:0016620//GO:0004029//GO:0003674//GO:0016740//GO:0016741//GO:0016645//GO:0016646//GO:0016903	oxidoreductase activity//catalytic activity//hydroxymethyl-, formyl- and related transferase activity//formyltetrahydrofolate dehydrogenase activity//oxidoreductase activity, acting on the aldehyde or oxo group of donors, NAD or NADP as acceptor//aldehyde dehydrogenase (NAD) activity//molecular_function//transferase activity//transferase activity, transferring one-carbon groups//oxidoreductase ac…	K00289 formyltetrahydrofolate dehydrogenase [EC:1.5.1.6] | (RefSeq) ALDH1L2, mtFDH; aldehyde dehydrogenase 1 family member L2	http://www.genome.jp/dbget-bin/www_bget?hsa:160428
ENSG00000198835	GJC2	1	228149852	228159826	+	2243	protein_coding	gap junction protein gamma 2 [Source:HGNC Symbol;Acc:HGNC:17494]	39	18	47	12	1.01476	0.405077	1.14741	0.264503	0.34027	0.638735	16.7393	41.9287	-1.31756	0.0306957	0.241794	FALSE	30.503	16.2614	0.902539	0.139805	1	FALSE	11.3465	49.6918	-2.11788	0.000619733	0.038938	DOWN	GO:0007154//GO:0055085//GO:0010644//GO:0001932//GO:0007267//GO:0007420//GO:0009636//GO:0010628//GO:0070447//GO:1904427//GO:2000134//GO:0008150//GO:0009987//GO:0006810//GO:0051179//GO:0051234//GO:0008152//GO:0006464//GO:0006468//GO:0006793//GO:0006796//GO:0016310//GO:0019220//GO:0019222//GO:0019538//GO:0031323//GO:0031399//GO:0032268//GO:0036211//GO:0042325//GO:0043170//GO:0043412//GO:0044237//GO:…	cell communication//transmembrane transport//cell communication by electrical coupling//regulation of protein phosphorylation//cell-cell signaling//brain development//response to toxic substance//positive regulation of gene expression//positive regulation of oligodendrocyte progenitor proliferation//positive regulation of calcium ion transmembrane transport//negative regulation of G1/S transition…	GO:0005922//GO:0016020//GO:0016021//GO:0005886//GO:0005921//GO:0030054//GO:0033270//GO:0043025//GO:0043204//GO:0043209//GO:1990769//GO:0005575//GO:0005623//GO:0005911//GO:0032991//GO:0043234//GO:0044425//GO:0044459//GO:0044464//GO:0071944//GO:0098796//GO:0098797//GO:0031224//GO:0043005//GO:0030424//GO:0033267//GO:0042995//GO:0044304//GO:0044463//GO:0097458//GO:0120025//GO:0036477//GO:0044297	connexin complex//membrane//integral component of membrane//plasma membrane//gap junction//cell junction//paranode region of axon//neuronal cell body//perikaryon//myelin sheath//proximal neuron projection//cellular_component//cell//cell-cell junction//macromolecular complex//protein complex//membrane part//plasma membrane part//cell part//cell periphery//membrane protein complex//plasma membrane …	GO:0005243//GO:1903763//GO:0003674//GO:0005215//GO:0022857//GO:0015267//GO:0022803//GO:0022829	gap junction channel activity//gap junction channel activity involved in cell communication by electrical coupling//molecular_function//transporter activity//transmembrane transporter activity//channel activity//passive transmembrane transporter activity//wide pore channel activity	K07619 gap junction protein, alpha 12 | (RefSeq) GJC2, CX46.6, Cx47, GJA12, HLD2, LMPH1C, PMLDAR, SPG44; gap junction protein gamma 2	http://www.genome.jp/dbget-bin/www_bget?hsa:57165
ENSG00000230870	FBXW11P1	21	31627127	31628600	-	1474	processed_pseudogene	F-box and WD repeat domain containing 11 pseudogene 1 [Source:HGNC Symbol;Acc:HGNC:1145]	5	18	4	29	0.197971	0.61641	0.148598	0.972699	1.10031	0.909262	16.7393	5.38096	1.61712	0.0796049	0.386859	FALSE	28.535	34.5538	-0.274895	0.680347	1	FALSE	27.4272	4.2335	2.66215	0.000636793	0.0394811	UP	-//-	-//-	-//-	-//-	-//-	-//-	K03362 F-box and WD-40 domain protein 1/11 | (RefSeq) FBXW11, BTRC2, BTRCP2, FBW1B, FBXW1B, Fbw11, Hos; F-box and WD repeat domain containing 11	http://www.genome.jp/dbget-bin/www_bget?hsa:23291
ENSG00000224635	AL391095.1	20	38406011	38416797	-	2004	lincRNA	--	20	12	27	4	0.582455	0.302258	0.73776	0.0986825	0.499867	0.599603	11.1575	21.505	-0.937785	0.212448	0.620902	FALSE	25.5829	21.3426	0.260219	0.676805	1	FALSE	3.77902	28.5484	-2.87478	0.000636793	0.0394811	DOWN	-//-	-//-	-//-	-//-	-//-	-//-	no KO assigned | (RefSeq) uncharacterized LOC100144595	http://www.genome.jp/dbget-bin/www_bget?hsa:100144595
ENSG00000198237	AC131392.1	5	69875271	69920867	+	633	unprocessed_pseudogene	--	6	10	4	29	0.553194	0.797426	0.346023	2.26502	0.828938	1.24118	9.29693	6.45589	0.52005	0.653224	0.902442	FALSE	16.7268	11.1801	0.576221	0.450755	1	FALSE	27.4272	4.2335	2.66215	0.000636793	0.0394811	UP	-//-	-//-	-//-	-//-	-//-	-//-	no KO assigned | (RefSeq) putative inactive beta-glucuronidase-like protein SMA3	http://www.genome.jp/dbget-bin/www_bget?hsa:100653061
ENSG00000135077	HAVCR2	5	157085832	157142869	-	3804	protein_coding	hepatitis A virus cellular receptor 2 [Source:HGNC Symbol;Acc:HGNC:18437]	5	10	4	29	0.0767113	0.132695	0.0575796	0.376908	0.0752391	0.0971937	9.29693	5.38096	0.777623	0.480955	0.807838	FALSE	7.87073	6.09887	0.361981	0.815053	1	FALSE	27.4272	4.2335	2.66215	0.000636793	0.0394811	UP	GO:0006954//GO:0002376//GO:0045087//GO:0002250//GO:0032088//GO:0002519//GO:0010629//GO:0032689//GO:0032720//GO:0032753//GO:0060135//GO:1904469//GO:0032687//GO:0032703//GO:2001189//GO:0001819//GO:0002281//GO:0002652//GO:0002826//GO:0002838//GO:0002859//GO:0030886//GO:0032480//GO:0032712//GO:0032715//GO:0032722//GO:0032729//GO:0032732//GO:0032815//GO:0034138//GO:0034154//GO:0034162//GO:0042102//GO:…	inflammatory response//immune system process//innate immune response//adaptive immune response//negative regulation of NF-kappaB transcription factor activity//natural killer cell tolerance induction//negative regulation of gene expression//negative regulation of interferon-gamma production//negative regulation of tumor necrosis factor production//positive regulation of interleukin-4 production//…	GO:0016020//GO:0016021//GO:0030054//GO:0070062//GO:0009986//GO:0001772//GO:0005769//GO:0005575//GO:0031224//GO:0044425//GO:0005576//GO:0031982//GO:0043226//GO:0043227//GO:0043230//GO:0044421//GO:1903561//GO:0005623//GO:0044464//GO:0005886//GO:0044459//GO:0071944//GO:0005622//GO:0005737//GO:0005768//GO:0012505//GO:0031410//GO:0043229//GO:0044424//GO:0044444//GO:0097708	membrane//integral component of membrane//cell junction//extracellular exosome//cell surface//immunological synapse//early endosome//cellular_component//intrinsic component of membrane//membrane part//extracellular region//vesicle//organelle//membrane-bounded organelle//extracellular organelle//extracellular region part//extracellular vesicle//cell//cell part//plasma membrane//plasma membrane par…	GO:0046872//GO:0005515//GO:0003674//GO:0005488//GO:0043167//GO:0043169	metal ion binding//protein binding//molecular_function//binding//ion binding//cation binding	K20414 hepatitis A virus cellular receptor 2 | (RefSeq) HAVCR2, CD366, HAVcr-2, KIM-3, TIM3, TIMD-3, TIMD3, Tim-3; hepatitis A virus cellular receptor 2	http://www.genome.jp/dbget-bin/www_bget?hsa:84868
ENSG00000171401	KRT13	17	41500981	41505705	-	2913	protein_coding	keratin 13 [Source:HGNC Symbol;Acc:HGNC:6415]	25	6	30	5	0.500875	0.103969	0.563936	0.0848609	0.262007	0.126922	5.57573	26.8796	-2.2422	0.00214237	0.0510113	FALSE	7.87073	16.2614	-1.03483	0.238912	1	FALSE	4.72496	31.7199	-2.71347	0.000660977	0.0405341	DOWN	GO:0031424//GO:0007010//GO:0070268//GO:0009314//GO:0043587//GO:0071300//GO:0007275//GO:0009888//GO:0008150//GO:0008544//GO:0009913//GO:0009987//GO:0030154//GO:0030216//GO:0030855//GO:0032501//GO:0032502//GO:0043588//GO:0044699//GO:0044707//GO:0044763//GO:0044767//GO:0048513//GO:0048731//GO:0048856//GO:0048869//GO:0060429//GO:0006996//GO:0016043//GO:0071840//GO:0008219//GO:0012501//GO:0009628//GO:…	keratinization//cytoskeleton organization//cornification//response to radiation//tongue morphogenesis//cellular response to retinoic acid//multicellular organism development//tissue development//biological_process//epidermis development//epidermal cell differentiation//cellular process//cell differentiation//keratinocyte differentiation//epithelial cell differentiation//multicellular organismal p…	GO:0005882//GO:0005634//GO:0045111//GO:0005829//GO:0070062//GO:0045095//GO:0005622//GO:0005575//GO:0005623//GO:0005856//GO:0043226//GO:0043228//GO:0043229//GO:0043232//GO:0044422//GO:0044424//GO:0044430//GO:0044446//GO:0044464//GO:0099080//GO:0099081//GO:0099512//GO:0099513//GO:0043231//GO:0043227//GO:0005737//GO:0044444//GO:0005576//GO:0031982//GO:0043230//GO:0044421//GO:1903561	intermediate filament//nucleus//intermediate filament cytoskeleton//cytosol//extracellular exosome//keratin filament//intracellular//cellular_component//cell//cytoskeleton//organelle//non-membrane-bounded organelle//intracellular organelle//intracellular non-membrane-bounded organelle//organelle part//intracellular part//cytoskeletal part//intracellular organelle part//cell part//supramolecular c…	GO:0005198//GO:0005515//GO:0003674//GO:0005488	structural molecule activity//protein binding//molecular_function//binding	K07604 type I keratin, acidic | (RefSeq) KRT13, CK13, K13, WSN2; keratin 13	http://www.genome.jp/dbget-bin/www_bget?hsa:3860
ENSG00000059378	PARP12	7	140023744	140063721	-	6285	protein_coding	poly(ADP-ribose) polymerase family member 12 [Source:HGNC Symbol;Acc:HGNC:21919]	274	723	304	936	2.54434	5.80667	2.64861	7.3629	4.25785	4.26492	672.593	294.539	1.19098	0.0054861	0.089778	FALSE	570.725	570.117	0.00154271	1	1	FALSE	885.378	321.384	1.46167	0.000665578	0.0407276	UP	-//-	-//-	GO:0005634//GO:0005622//GO:0005575//GO:0005623//GO:0043231//GO:0043226//GO:0043227//GO:0043229//GO:0044424//GO:0044464	nucleus//intracellular//cellular_component//cell//intracellular membrane-bounded organelle//organelle//membrane-bounded organelle//intracellular organelle//intracellular part//cell part	GO:0046872//GO:0003950//GO:0003723//GO:0016740//GO:0016757//GO:0003674//GO:0005488//GO:0043167//GO:0043169//GO:0003824//GO:0016763//GO:0003676//GO:0097159//GO:1901363	metal ion binding//NAD+ ADP-ribosyltransferase activity//RNA binding//transferase activity//transferase activity, transferring glycosyl groups//molecular_function//binding//ion binding//cation binding//catalytic activity//transferase activity, transferring pentosyl groups//nucleic acid binding//organic cyclic compound binding//heterocyclic compound binding	K15259 poly [ADP-ribose] polymerase 7/11/12/13 [EC:2.4.2.30] | (RefSeq) PARP12, ARTD12, MST109, MSTP109, ZC3H1, ZC3HDC1; poly(ADP-ribose) polymerase family member 12	http://www.genome.jp/dbget-bin/www_bget?hsa:64761
ENSG00000249846	LINC02021	3	130112550	130120579	+	1974	lincRNA	long intergenic non-protein coding RNA 2021 [Source:HGNC Symbol;Acc:HGNC:52856]	24	11	35	8	0.709568	0.281281	0.97089	0.200365	0.362474	0.585304	10.2272	25.8047	-1.32352	0.0523243	0.322914	FALSE	24.5989	15.2451	0.685987	0.288484	1	FALSE	7.56275	37.0057	-2.27096	0.000668181	0.0407982	DOWN	-//-	-//-	-//-	-//-	-//-	-//-	no KO assigned | (RefSeq) ectonucleotide pyrophosphatase/phosphodiesterase family member 7-like	http://www.genome.jp/dbget-bin/www_bget?hsa:105376525
ENSG00000158301	GPRASP2	X	102712176	102717733	+	3975	protein_coding	G protein-coupled receptor associated sorting protein 2 [Source:HGNC Symbol;Acc:HGNC:25169]	255	115	282	109	3.74398	1.46034	3.88473	1.35571	1.98007	1.2673	106.977	274.115	-1.35634	0.00255719	0.0560364	FALSE	107.256	167.683	-0.644042	0.153665	1	FALSE	103.101	298.127	-1.53064	0.00067395	0.0409727	DOWN	-//-	-//-	GO:0005737//GO:0005622//GO:0005575//GO:0005623//GO:0044424//GO:0044464	cytoplasm//intracellular//cellular_component//cell//intracellular part//cell part	GO:0005488//GO:0005515//GO:0001540//GO:0003674//GO:0033218//GO:0042277	binding//protein binding//beta-amyloid binding//molecular_function//amide binding//peptide binding	--	--
ENSG00000091513	TF	3	133745956	133796640	+	26199	protein_coding	transferrin [Source:HGNC Symbol;Acc:HGNC:11740]	20	34	13	60	0.0445528	0.0655071	0.0271711	0.113226	0.056443	0.0564487	31.6239	21.505	0.554368	0.396539	0.784303	FALSE	31.487	31.5051	-0.000702599	1	1	FALSE	56.7508	13.748	2.03616	0.000684293	0.0413839	UP	GO:0006826//GO:0006879//GO:0006811//GO:0044267//GO:0001895//GO:0043687//GO:0002576//GO:0061024//GO:0048260//GO:0031647//GO:0033572//GO:0055072//GO:0071281//GO:1900390//GO:0043086//GO:0000041//GO:0006810//GO:0006812//GO:0030001//GO:0008150//GO:0051179//GO:0051234//GO:0006873//GO:0006875//GO:0009987//GO:0019725//GO:0030003//GO:0042592//GO:0044699//GO:0044763//GO:0050801//GO:0046916//GO:0048878//GO:…	iron ion transport//cellular iron ion homeostasis//ion transport//cellular protein metabolic process//retina homeostasis//post-translational protein modification//platelet degranulation//membrane organization//positive regulation of receptor-mediated endocytosis//regulation of protein stability//transferrin transport//iron ion homeostasis//cellular response to iron ion//regulation of iron ion imp…	GO:0005576//GO:0005615//GO:0048471//GO:0031410//GO:0005905//GO:0070062//GO:0072562//GO:0010008//GO:0005769//GO:0005770//GO:0055037//GO:0016324//GO:0009925//GO:0009986//GO:0034774//GO:1990712//GO:0005788//GO:0031982//GO:0030665//GO:0031232//GO:0030139//GO:0045178//GO:0005575//GO:0044421//GO:0005622//GO:0005623//GO:0005737//GO:0044424//GO:0044444//GO:0044464//GO:0043226//GO:0043227//GO:0043229//GO:…	extracellular region//extracellular space//perinuclear region of cytoplasm//cytoplasmic vesicle//clathrin-coated pit//extracellular exosome//blood microparticle//endosome membrane//early endosome//late endosome//recycling endosome//apical plasma membrane//basal plasma membrane//cell surface//secretory granule lumen//HFE-transferrin receptor complex//endoplasmic reticulum lumen//vesicle//clathrin-…	GO:0008199//GO:0015091//GO:0046872//GO:0005515//GO:0008198//GO:0034986//GO:1990459//GO:0004857//GO:0003674//GO:0005488//GO:0005506//GO:0043167//GO:0043169//GO:0046914//GO:0046873//GO:0005381//GO:0005215//GO:0022857//GO:0008324//GO:0015075//GO:0022891//GO:0022890//GO:0022892//GO:0046915//GO:0072510//GO:0016530//GO:0005102//GO:0030234//GO:0098772	ferric iron binding//ferric iron transmembrane transporter activity//metal ion binding//protein binding//ferrous iron binding//iron chaperone activity//transferrin receptor binding//enzyme inhibitor activity//molecular_function//binding//iron ion binding//ion binding//cation binding//transition metal ion binding//metal ion transmembrane transporter activity//iron ion transmembrane transporter act…	K14736 transferrin | (RefSeq) TF, HEL-S-71p, PRO1557, PRO2086, TFQTL1; transferrin	http://www.genome.jp/dbget-bin/www_bget?hsa:7018
ENSG00000184351	KRTAP19-1	21	30479699	30480344	-	646	protein_coding	keratin associated protein 19-1 [Source:HGNC Symbol;Acc:HGNC:18936]	36	17	54	15	3.25237	1.32834	4.57731	1.14799	0.221525	0.429247	15.809	38.7039	-1.28427	0.0436842	0.287957	FALSE	5.9027	3.05014	0.925749	0.54333	1	FALSE	14.1842	57.0919	-1.99893	0.000684293	0.0413839	DOWN	GO:0031424//GO:0007275//GO:0009888//GO:0008150//GO:0008544//GO:0009913//GO:0009987//GO:0030154//GO:0030216//GO:0030855//GO:0032501//GO:0032502//GO:0043588//GO:0044699//GO:0044707//GO:0044763//GO:0044767//GO:0048513//GO:0048731//GO:0048856//GO:0048869//GO:0060429	keratinization//multicellular organism development//tissue development//biological_process//epidermis development//epidermal cell differentiation//cellular process//cell differentiation//keratinocyte differentiation//epithelial cell differentiation//multicellular organismal process//developmental process//skin development//single-organism process//single-multicellular organism process//single-org…	GO:0005882//GO:0005829//GO:0005622//GO:0005575//GO:0005623//GO:0005856//GO:0043226//GO:0043228//GO:0043229//GO:0043232//GO:0044422//GO:0044424//GO:0044430//GO:0044446//GO:0044464//GO:0045111//GO:0099080//GO:0099081//GO:0099512//GO:0099513//GO:0005737//GO:0044444	intermediate filament//cytosol//intracellular//cellular_component//cell//cytoskeleton//organelle//non-membrane-bounded organelle//intracellular organelle//intracellular non-membrane-bounded organelle//organelle part//intracellular part//cytoskeletal part//intracellular organelle part//cell part//intermediate filament cytoskeleton//supramolecular complex//supramolecular polymer//supramolecular fib…	-//-	-//-	--	--
ENSG00000248498	ASNSP1	8	46579213	46638886	-	2835	transcribed_unprocessed_pseudogene	asparagine synthetase pseudogene 1 [Source:HGNC Symbol;Acc:HGNC:754]	35	35	93	31	0.720518	0.623174	1.7963	0.540613	0.151434	0.260829	32.5542	37.629	-0.207759	0.76141	0.971425	FALSE	15.7428	9.14761	0.775392	0.327413	1	FALSE	29.319	98.3216	-1.74108	0.000711242	0.0428694	DOWN	-//-	-//-	-//-	-//-	-//-	-//-	K01953 asparagine synthase (glutamine-hydrolysing) [EC:6.3.5.4] | (RefSeq) ASNS, ASNSD, TS11; asparagine synthetase (glutamine-hydrolyzing)	http://www.genome.jp/dbget-bin/www_bget?hsa:440
ENSG00000077616	NAALAD2	11	90131515	90192894	+	7254	protein_coding	N-acetylated alpha-linked acidic dipeptidase 2 [Source:HGNC Symbol;Acc:HGNC:14526]	171	442	178	553	1.37578	3.07566	1.34367	3.769	3.22219	3.7844	411.182	183.82	1.16101	0.00764616	0.111296	FALSE	584.501	497.964	0.231119	0.584334	1	FALSE	523.09	188.181	1.47438	0.000720966	0.0433627	UP	GO:0008152//GO:0006508//GO:0008652//GO:0042135//GO:0008150//GO:0019538//GO:0043170//GO:0044238//GO:0071704//GO:0006082//GO:0006520//GO:0006807//GO:0009058//GO:0009987//GO:0016053//GO:0019752//GO:0043436//GO:0044237//GO:0044249//GO:0044281//GO:0044283//GO:0044699//GO:0044710//GO:0044711//GO:0044763//GO:0046394//GO:1901564//GO:1901566//GO:1901576//GO:0001505//GO:0009056//GO:0042133//GO:0044248//GO:…	metabolic process//proteolysis//cellular amino acid biosynthetic process//neurotransmitter catabolic process//biological_process//protein metabolic process//macromolecule metabolic process//primary metabolic process//organic substance metabolic process//organic acid metabolic process//cellular amino acid metabolic process//nitrogen compound metabolic process//biosynthetic process//cellular proces…	GO:0016020//GO:0016021//GO:0005886//GO:0005575//GO:0031224//GO:0044425//GO:0005623//GO:0044464//GO:0071944	membrane//integral component of membrane//plasma membrane//cellular_component//intrinsic component of membrane//membrane part//cell//cell part//cell periphery	GO:0046872//GO:0016787//GO:0003824//GO:0008233//GO:0008237//GO:0008236//GO:0004180//GO:0016805//GO:0008239//GO:0050129//GO:0003674//GO:0005488//GO:0043167//GO:0043169//GO:0070011//GO:0017171//GO:0008238//GO:0004177//GO:0016810//GO:0016811	metal ion binding//hydrolase activity//catalytic activity//peptidase activity//metallopeptidase activity//serine-type peptidase activity//carboxypeptidase activity//dipeptidase activity//dipeptidyl-peptidase activity//N-formylglutamate deformylase activity//molecular_function//binding//ion binding//cation binding//peptidase activity, acting on L-amino acid peptides//serine hydrolase activity//exo…	K01301 N-acetylated-alpha-linked acidic dipeptidase [EC:3.4.17.21] | (RefSeq) NAALAD2, GCPIII, GPCIII, NAADALASE2, NAALADASE2; N-acetylated alpha-linked acidic dipeptidase 2	http://www.genome.jp/dbget-bin/www_bget?hsa:10003
ENSG00000273018	AC107983.2	17	18511221	18551705	-	9984	processed_transcript	--	4	15	2	22	0.0233822	0.075837	0.0109692	0.108942	0.172001	0.106466	13.9484	4.30604	1.66999	0.0632343	0.352546	FALSE	22.6309	36.5863	-0.689847	0.25707	1	FALSE	20.8057	2.11922	3.2249	0.000739506	0.0441009	UP	-//-	-//-	-//-	-//-	-//-	-//-	no KO assigned | (RefSeq) CCDC144A; coiled-coil domain containing 144A	http://www.genome.jp/dbget-bin/www_bget?hsa:9720
ENSG00000120907	ADRA1A	8	26748150	26867273	-	5848	protein_coding	adrenoceptor alpha 1A [Source:HGNC Symbol;Acc:HGNC:277]	5	13	2	22	0.0498991	0.11221	0.0187272	0.185992	0.0570984	0.0237084	12.0878	5.38096	1.15173	0.206492	0.612123	FALSE	2.95066	7.11512	-1.23421	0.388527	1	FALSE	20.8057	2.11922	3.2249	0.000739506	0.0441009	UP	GO:0007186//GO:0019229//GO:0006937//GO:0055117//GO:0007165//GO:0070374//GO:0060452//GO:0007204//GO:0071875//GO:0001985//GO:0001994//GO:0001996//GO:0001997//GO:0003084//GO:0007200//GO:0007202//GO:0007512//GO:0007568//GO:0009725//GO:0010460//GO:0010507//GO:0010613//GO:0032230//GO:0035024//GO:0035265//GO:0042493//GO:0043410//GO:0045760//GO:0045907//GO:0045987//GO:0060073//GO:0060402//GO:0090037//GO:…	G-protein coupled receptor signaling pathway//regulation of vasoconstriction//regulation of muscle contraction//regulation of cardiac muscle contraction//signal transduction//positive regulation of ERK1 and ERK2 cascade//positive regulation of cardiac muscle contraction//positive regulation of cytosolic calcium ion concentration//adrenergic receptor signaling pathway//negative regulation of heart…	GO:0016021//GO:0005634//GO:0005737//GO:0016020//GO:0005886//GO:0005901//GO:0005887//GO:0030018//GO:0030315//GO:0031965//GO:0005575//GO:0031224//GO:0044425//GO:0005622//GO:0005623//GO:0043231//GO:0043226//GO:0043227//GO:0043229//GO:0044424//GO:0044464//GO:0071944//GO:0044459//GO:0044853//GO:0045121//GO:0098589//GO:0098590//GO:0098805//GO:0098857//GO:0031226//GO:0043292//GO:0030016//GO:0030017//GO:…	integral component of membrane//nucleus//cytoplasm//membrane//plasma membrane//caveola//integral component of plasma membrane//Z disc//T-tubule//nuclear membrane//cellular_component//intrinsic component of membrane//membrane part//intracellular//cell//intracellular membrane-bounded organelle//organelle//membrane-bounded organelle//intracellular organelle//intracellular part//cell part//cell perip…	GO:0004930//GO:0004937//GO:0004935//GO:0004871//GO:0005515//GO:0046982//GO:0003674//GO:0004872//GO:0004888//GO:0038023//GO:0060089//GO:0099600//GO:0004936//GO:0008227//GO:0005488//GO:0046983	G-protein coupled receptor activity//alpha1-adrenergic receptor activity//adrenergic receptor activity//signal transducer activity//protein binding//protein heterodimerization activity//molecular_function//receptor activity//transmembrane signaling receptor activity//signaling receptor activity//molecular transducer activity//transmembrane receptor activity//alpha-adrenergic receptor activity//G-…	--	--
ENSG00000259933	AC009065.2	16	2091436	2095433	+	691	sense_overlapping	--	10	4	20	2	0.844602	0.292197	1.5849	0.143097	0.138065	0.334411	3.71511	10.7556	-1.49952	0.17087	0.547412	FALSE	4.91869	2.0339	1.22552	0.483528	1	FALSE	1.88712	21.1482	-3.39866	0.000739506	0.0441009	DOWN	-//-	-//-	-//-	-//-	-//-	-//-	K04985 polycystin 1 | (RefSeq) PKD1, PBP, PC1, Pc-1, TRPP1; polycystin 1, transient receptor potential channel interacting	http://www.genome.jp/dbget-bin/www_bget?hsa:5310
ENSG00000100298	APOBEC3H	22	39097224	39104067	+	1251	protein_coding	apolipoprotein B mRNA editing enzyme catalytic subunit 3H [Source:HGNC Symbol;Acc:HGNC:24100]	17	37	18	74	0.793089	1.49293	0.787888	2.92451	1.94467	2.36435	34.4148	18.2801	0.908898	0.122675	0.492497	FALSE	62.9753	51.8301	0.280451	0.609106	1	FALSE	69.9937	19.0338	1.87225	0.000784482	0.0465766	UP	GO:0002376//GO:0045087//GO:0051607//GO:0010529//GO:0009972//GO:0070383//GO:0045869//GO:0048525//GO:0008150//GO:0006952//GO:0006950//GO:0006955//GO:0050896//GO:0002252//GO:0009615//GO:0016032//GO:0009605//GO:0009607//GO:0051707//GO:0009987//GO:0044403//GO:0043207//GO:0044419//GO:0044764//GO:0051704//GO:0098542//GO:0010528//GO:0032196//GO:0044699//GO:0044763//GO:0048519//GO:0048523//GO:0050789//GO:…	immune system process//innate immune response//defense response to virus//negative regulation of transposition//cytidine deamination//DNA cytosine deamination//negative regulation of single stranded viral RNA replication via double stranded DNA intermediate//negative regulation of viral process//biological_process//defense response//response to stress//immune response//response to stimulus//immun…	GO:0005634//GO:0005737//GO:0000932//GO:0005622//GO:0005575//GO:0005623//GO:0043231//GO:0043226//GO:0043227//GO:0043229//GO:0044424//GO:0044464//GO:0030529//GO:0032991//GO:0035770//GO:0036464//GO:0043228//GO:0043232//GO:0044444//GO:1990904	nucleus//cytoplasm//P-body//intracellular//cellular_component//cell//intracellular membrane-bounded organelle//organelle//membrane-bounded organelle//intracellular organelle//intracellular part//cell part//intracellular ribonucleoprotein complex//macromolecular complex//ribonucleoprotein granule//cytoplasmic ribonucleoprotein granule//non-membrane-bounded organelle//intracellular non-membrane-bou…	GO:0008270//GO:0016787//GO:0003824//GO:0016814//GO:0046872//GO:0005515//GO:0004126//GO:0003674//GO:0005488//GO:0043167//GO:0043169//GO:0046914//GO:0016810//GO:0019239	zinc ion binding//hydrolase activity//catalytic activity//hydrolase activity, acting on carbon-nitrogen (but not peptide) bonds, in cyclic amidines//metal ion binding//protein binding//cytidine deaminase activity//molecular_function//binding//ion binding//cation binding//transition metal ion binding//hydrolase activity, acting on carbon-nitrogen (but not peptide) bonds//deaminase activity	K18750 C->U-editing enzyme APOBEC3 [EC:3.5.4.-] | (RefSeq) APOBEC3H, A3H, ARP-10, ARP10; apolipoprotein B mRNA editing enzyme catalytic subunit 3H	http://www.genome.jp/dbget-bin/www_bget?hsa:164668
ENSG00000233013	FAM157B	9	138217068	138253217	+	2073	transcribed_unprocessed_pseudogene	family with sequence similarity 157 member B (non-protein coding) [Source:HGNC Symbol;Acc:HGNC:34080]	26	27	14	62	0.731988	0.657444	0.369809	1.47867	1.33463	0.624234	25.1119	27.9546	-0.15333	0.849047	1	FALSE	27.5509	58.9438	-1.09366	0.0484199	1	FALSE	58.6426	14.8052	1.97738	0.000784949	0.0465766	UP	-//-	-//-	-//-	-//-	-//-	-//-	K03121 transcription initiation factor TFII-I | (RefSeq) GTF2I, BAP135, BTKAP1, DIWS, GTFII-I, IB291, SPIN, TFII-I, WBS, WBSCR6; general transcription factor IIi	http://www.genome.jp/dbget-bin/www_bget?hsa:2969
ENSG00000184144	CNTN2	1	205042937	205078284	+	17785	protein_coding	contactin 2 [Source:HGNC Symbol;Acc:HGNC:2172]	7	25	9	47	0.0229707	0.0709546	0.0277101	0.130654	0.0482783	0.0233871	23.2513	7.53081	1.61201	0.043693	0.287957	FALSE	8.85474	18.2939	-1.03611	0.213003	1	FALSE	44.4538	9.51932	2.20949	0.000785983	0.0465766	UP	GO:0007399//GO:0031175//GO:0007155//GO:0045163//GO:0071205//GO:0097090//GO:0000226//GO:0001764//GO:0007411//GO:0007413//GO:0007612//GO:0007628//GO:0010769//GO:0010954//GO:0021853//GO:0022010//GO:0031133//GO:0031623//GO:0045665//GO:0048168//GO:0048710//GO:0060168//GO:0071206//GO:0007275//GO:0008150//GO:0032501//GO:0032502//GO:0044699//GO:0044707//GO:0044767//GO:0048731//GO:0048856//GO:0009987//GO:…	nervous system development//neuron projection development//cell adhesion//clustering of voltage-gated potassium channels//protein localization to juxtaparanode region of axon//presynaptic membrane organization//microtubule cytoskeleton organization//neuron migration//axon guidance//axonal fasciculation//learning//adult walking behavior//regulation of cell morphogenesis involved in differentiation…	GO:0016020//GO:0005886//GO:0031225//GO:0005887//GO:0045202//GO:0033268//GO:0044224//GO:0043209//GO:0008076//GO:0009986//GO:0030424//GO:0043005//GO:0043025//GO:0005575//GO:0005623//GO:0044464//GO:0071944//GO:0031224//GO:0044425//GO:0016021//GO:0031226//GO:0044459//GO:0033267//GO:0042995//GO:0044304//GO:0044463//GO:0097458//GO:0120025//GO:0032991//GO:0034702//GO:0034703//GO:0034705//GO:1902495//GO:…	membrane//plasma membrane//anchored component of membrane//integral component of plasma membrane//synapse//node of Ranvier//juxtaparanode region of axon//myelin sheath//voltage-gated potassium channel complex//cell surface//axon//neuron projection//neuronal cell body//cellular_component//cell//cell part//cell periphery//intrinsic component of membrane//membrane part//integral component of membran…	GO:0005515//GO:0042802//GO:0030246//GO:0043621//GO:0003674//GO:0005488	protein binding//identical protein binding//carbohydrate binding//protein self-association//molecular_function//binding	K06760 contactin 2 | (RefSeq) CNTN2, AXT, FAME5, TAG-1, TAX, TAX1; contactin 2	http://www.genome.jp/dbget-bin/www_bget?hsa:6900
ENSG00000261578	AP003119.3	11	76800364	76804555	+	4192	sense_overlapping	--	49	130	41	145	0.682189	1.56537	0.535564	1.71011	0.739648	0.826853	120.932	52.6781	1.19723	0.0137854	0.154728	FALSE	73.7994	66.0576	0.159656	0.762601	1	FALSE	137.154	43.3487	1.65911	0.000805538	0.0475352	UP	-//-	-//-	-//-	-//-	-//-	-//-	no KO assigned | (RefSeq) putative uncharacterized protein encoded by LINC00596	http://www.genome.jp/dbget-bin/www_bget?hsa:105371063
ENSG00000178467	P4HTM	3	48989886	49007154	+	7641	protein_coding	prolyl 4-hydroxylase, transmembrane [Source:HGNC Symbol;Acc:HGNC:28858]	377	1018	409	1227	2.87953	6.72499	2.93104	7.93912	6.53002	7.11893	947.028	405.257	1.22435	0.00405836	0.0762745	FALSE	1158.18	1063	0.123708	0.767901	1	FALSE	1160.64	432.387	1.42429	0.000838841	0.0493968	UP	GO:0055114//GO:0045646//GO:0008152//GO:0008150//GO:0044699//GO:0044710//GO:0002262//GO:0002376//GO:0002520//GO:0002682//GO:0007275//GO:0009987//GO:0030097//GO:0030099//GO:0030154//GO:0030218//GO:0032501//GO:0032502//GO:0032844//GO:0034101//GO:0042592//GO:0044707//GO:0044763//GO:0044767//GO:0045595//GO:0045637//GO:0048513//GO:0048534//GO:0048731//GO:0048856//GO:0048869//GO:0048872//GO:0050789//GO:…	oxidation-reduction process//regulation of erythrocyte differentiation//metabolic process//biological_process//single-organism process//single-organism metabolic process//myeloid cell homeostasis//immune system process//immune system development//regulation of immune system process//multicellular organism development//cellular process//hemopoiesis//myeloid cell differentiation//cell differentiati…	GO:0016020//GO:0016021//GO:0005783//GO:0005789//GO:0005575//GO:0031224//GO:0044425//GO:0005622//GO:0005623//GO:0005737//GO:0043231//GO:0012505//GO:0043226//GO:0043227//GO:0043229//GO:0044424//GO:0044444//GO:0044464//GO:0042175//GO:0044422//GO:0044432//GO:0044446	membrane//integral component of membrane//endoplasmic reticulum//endoplasmic reticulum membrane//cellular_component//intrinsic component of membrane//membrane part//intracellular//cell//cytoplasm//intracellular membrane-bounded organelle//endomembrane system//organelle//membrane-bounded organelle//intracellular organelle//intracellular part//cytoplasmic part//cell part//nuclear outer membrane-end…	GO:0016491//GO:0005509//GO:0005506//GO:0016705//GO:0031418//GO:0046872//GO:0051213//GO:0016706//GO:0003674//GO:0003824//GO:0005488//GO:0043167//GO:0043169//GO:0046914//GO:0030246//GO:0019842//GO:0031406//GO:0036094//GO:0043168//GO:0043177//GO:0048029	oxidoreductase activity//calcium ion binding//iron ion binding//oxidoreductase activity, acting on paired donors, with incorporation or reduction of molecular oxygen//L-ascorbic acid binding//metal ion binding//dioxygenase activity//oxidoreductase activity, acting on paired donors, with incorporation or reduction of molecular oxygen, 2-oxoglutarate as one donor, and incorporation of one atom each…	K06711 hypoxia-inducible factor prolyl 4-hydroxylase [EC:1.14.11.-] | (RefSeq) P4HTM, EGLN4, HIFPH4, P4H-TM, PH-4, PH4, PHD4; prolyl 4-hydroxylase, transmembrane	http://www.genome.jp/dbget-bin/www_bget?hsa:54681
ENSG00000224080	UBE2FP1	3	37143512	37143958	-	447	processed_pseudogene	ubiquitin conjugating enzyme E2 F (putative) pseudogene 1 [Source:HGNC Symbol;Acc:HGNC:44535]	20	3	12	0	2.61127	0.338772	1.47002	0	0.42686	0.620343	2.7848	21.505	-2.89076	0.00237037	0.0540756	FALSE	5.9027	4.06638	0.524986	0.775535	1	FALSE	1.38778e-17	12.6908	-6.68152	0.00085757	0.049814	DOWN	-//-	-//-	-//-	-//-	-//-	-//-	K10687 ubiquitin-conjugating enzyme E2 F [EC:2.3.2.23] | (RefSeq) UBE2F, NCE2; ubiquitin conjugating enzyme E2 F (putative)	http://www.genome.jp/dbget-bin/www_bget?hsa:140739
ENSG00000233030	AC243772.2	1	149785659	149793020	-	3543	antisense	--	7	7	0	14	0.115307	0.0997289	0	0.19536	0.0538545	0.0260884	6.50603	7.53081	-0.204848	0.815053	1	FALSE	1.96664	4.06638	-1.00137	0.704873	1	FALSE	13.2383	1.38778e-17	6.74291	0.00085757	0.049814	UP	-//-	-//-	-//-	-//-	-//-	-//-	--	--
ENSG00000175161	CADM2	3	84958981	86074429	+	9990	protein_coding	cell adhesion molecule 2 [Source:HGNC Symbol;Acc:HGNC:29849]	8	0	12	0	0.0467363	0	0.0657756	0	0	0.00925237	1.38778e-17	8.60574	-6.12878	0.0127308	0.146954	FALSE	1.96664	1.38778e-17	4.06576	0.509804	1	FALSE	1.38778e-17	12.6908	-6.68152	0.00085757	0.049814	DOWN	GO:0007155//GO:0007156//GO:0007157//GO:0034332//GO:0008037//GO:0008150//GO:0022610//GO:0098609//GO:0098742//GO:0009987//GO:0016043//GO:0034330//GO:0044699//GO:0044763//GO:0045216//GO:0071840	cell adhesion//homophilic cell adhesion via plasma membrane adhesion molecules//heterophilic cell-cell adhesion via plasma membrane cell adhesion molecules//adherens junction organization//cell recognition//biological_process//biological adhesion//cell-cell adhesion//cell-cell adhesion via plasma-membrane adhesion molecules//cellular process//cellular component organization//cell junction organiz…	GO:0016020//GO:0016021//GO:0005886//GO:0042995//GO:0030054//GO:0045202//GO:0005887//GO:0030424//GO:0005913//GO:0005575//GO:0031224//GO:0044425//GO:0005623//GO:0044464//GO:0071944//GO:0031226//GO:0044459//GO:0043005//GO:0097458//GO:0120025//GO:0005911//GO:0005912//GO:0070161	membrane//integral component of membrane//plasma membrane//cell projection//cell junction//synapse//integral component of plasma membrane//axon//cell-cell adherens junction//cellular_component//intrinsic component of membrane//membrane part//cell//cell part//cell periphery//intrinsic component of plasma membrane//plasma membrane part//neuron projection//neuron part//plasma membrane bounded cell p…	GO:0004872//GO:0005102//GO:0042803//GO:0050839//GO:0003674//GO:0060089//GO:0005515//GO:0005488//GO:0046983//GO:0042802	receptor activity//receptor binding//protein homodimerization activity//cell adhesion molecule binding//molecular_function//molecular transducer activity//protein binding//binding//protein dimerization activity//identical protein binding	K06782 cell adhesion molecule 2 | (RefSeq) CADM2, IGSF4D, NECL3, Necl-3, SynCAM_2, synCAM2; cell adhesion molecule 2	http://www.genome.jp/dbget-bin/www_bget?hsa:253559
ENSG00000213996	TM6SF2	19	19264364	19273391	-	2188	protein_coding	transmembrane 6 superfamily member 2 [Source:HGNC Symbol;Acc:HGNC:11861]	7	0	12	0	0.186716	0	0.300319	0	0	0.0211223	1.38778e-17	7.53081	-5.93908	0.0226768	0.200777	FALSE	--	--	--	--	--	--	1.38778e-17	12.6908	-6.68152	0.00085757	0.049814	DOWN	GO:0006629//GO:0019216//GO:0008152//GO:0008150//GO:0044238//GO:0044699//GO:0044710//GO:0071704//GO:0019222//GO:0050789//GO:0065007//GO:0080090	lipid metabolic process//regulation of lipid metabolic process//metabolic process//biological_process//primary metabolic process//single-organism process//single-organism metabolic process//organic substance metabolic process//regulation of metabolic process//regulation of biological process//biological regulation//regulation of primary metabolic process	GO:0016020//GO:0016021//GO:0005783//GO:0005789//GO:0033116//GO:0005575//GO:0031224//GO:0044425//GO:0005622//GO:0005623//GO:0005737//GO:0043231//GO:0012505//GO:0043226//GO:0043227//GO:0043229//GO:0044424//GO:0044444//GO:0044464//GO:0042175//GO:0044422//GO:0044432//GO:0044446//GO:0005793//GO:0031090//GO:0098588	membrane//integral component of membrane//endoplasmic reticulum//endoplasmic reticulum membrane//endoplasmic reticulum-Golgi intermediate compartment membrane//cellular_component//intrinsic component of membrane//membrane part//intracellular//cell//cytoplasm//intracellular membrane-bounded organelle//endomembrane system//organelle//membrane-bounded organelle//intracellular organelle//intracellula…	GO:0003674	molecular_function	no KO assigned | (RefSeq) TM6SF2; transmembrane 6 superfamily member 2	http://www.genome.jp/dbget-bin/www_bget?hsa:53345
ENSG00000270933	AC010719.1	7	25948657	25949403	-	747	lincRNA	--	53	110	50	169	4.14081	7.43304	3.66521	11.1852	4.85318	5.87748	102.326	56.9778	0.843543	0.0793127	0.386357	FALSE	93.4796	77.2363	0.275014	0.584725	1	FALSE	159.856	52.8633	1.59433	0.000860906	0.049814	UP	-//-	-//-	-//-	-//-	-//-	-//-	--	--
ENSG00000262712	AC012676.1	16	4335870	4337818	-	1949	sense_intronic	--	41	13	34	8	1.22773	0.336687	0.955248	0.202935	0.538448	1.1382	12.0878	44.0786	-1.85489	0.00290973	0.0612621	FALSE	47.2312	22.3589	1.07479	0.0574029	1	FALSE	7.56275	35.9485	-2.22928	0.000860935	0.049814	DOWN	-//-	-//-	-//-	-//-	-//-	-//-	K09233 zinc finger protein GLIS2 | (RefSeq) GLIS2, NKL, NPHP7; GLIS family zinc finger 2	http://www.genome.jp/dbget-bin/www_bget?hsa:84662
ENSG00000102554	KLF5	13	73054976	73077542	+	3893	protein_coding	Kruppel like factor 5 [Source:HGNC Symbol;Acc:HGNC:6349]	431	215	492	201	6.46135	2.78771	6.92038	2.55264	3.11231	2.71856	200.006	463.303	-1.21134	0.00531475	0.0877936	FALSE	225.337	258.129	-0.195888	0.656916	1	FALSE	190.126	520.132	-1.45128	0.00086922	0.049814	DOWN	GO:0006355//GO:0006351//GO:0045944//GO:0006366//GO:0000122//GO:0001525//GO:0006357//GO:0008284//GO:0030033//GO:0032534//GO:0035914//GO:0045600//GO:0045893//GO:0060576//GO:0071407//GO:1901653//GO:1990830//GO:0008152//GO:0006139//GO:0006725//GO:0006807//GO:0008150//GO:0009058//GO:0009059//GO:0009889//GO:0009987//GO:0010467//GO:0010468//GO:0010556//GO:0016070//GO:0018130//GO:0019219//GO:0019222//GO:…	regulation of transcription, DNA-templated//transcription, DNA-templated//positive regulation of transcription from RNA polymerase II promoter//transcription from RNA polymerase II promoter//negative regulation of transcription from RNA polymerase II promoter//angiogenesis//regulation of transcription from RNA polymerase II promoter//positive regulation of cell proliferation//microvillus assembly…	GO:0005634//GO:0005794//GO:0043231//GO:0005654//GO:0005622//GO:0005575//GO:0005623//GO:0043226//GO:0043227//GO:0043229//GO:0044424//GO:0044464//GO:0005737//GO:0012505//GO:0044444//GO:0031974//GO:0031981//GO:0043233//GO:0044422//GO:0044428//GO:0044446//GO:0070013	nucleus//Golgi apparatus//intracellular membrane-bounded organelle//nucleoplasm//intracellular//cellular_component//cell//organelle//membrane-bounded organelle//intracellular organelle//intracellular part//cell part//cytoplasm//endomembrane system//cytoplasmic part//membrane-enclosed lumen//nuclear lumen//organelle lumen//organelle part//nuclear part//intracellular organelle part//intracellular o…	GO:0003700//GO:0003676//GO:0046872//GO:0003677//GO:0005515//GO:0000978//GO:0000981//GO:0001077//GO:0008134//GO:0043565//GO:0001071//GO:0003674//GO:0005488//GO:0097159//GO:1901363//GO:0043167//GO:0043169//GO:0000975//GO:0000976//GO:0000977//GO:0000987//GO:0001012//GO:0001067//GO:0001159//GO:0003690//GO:0044212//GO:1990837//GO:0000982//GO:0001228	transcription factor activity, sequence-specific DNA binding//nucleic acid binding//metal ion binding//DNA binding//protein binding//RNA polymerase II core promoter proximal region sequence-specific DNA binding//RNA polymerase II transcription factor activity, sequence-specific DNA binding//transcriptional activator activity, RNA polymerase II core promoter proximal region sequence-specific bindi…	K09206 krueppel-like factor 5 | (RefSeq) KLF5, BTEB2, CKLF, IKLF; Kruppel like factor 5	http://www.genome.jp/dbget-bin/www_bget?hsa:688
ENSG00000188738	FSIP2	2	185738895	185833290	+	23494	protein_coding	fibrous sheath interacting protein 2 [Source:HGNC Symbol;Acc:HGNC:21675]	12	9	26	4	0.0298095	0.0193366	0.060599	0.00841746	0.0081215	0.00393425	8.36663	12.9055	-0.61609	0.46563	0.807838	FALSE	1.96664	4.06638	-1.00137	0.704873	1	FALSE	3.77902	27.4912	-2.82057	0.000872039	0.049814	DOWN	-//-	-//-	GO:0005739//GO:0005622//GO:0005575//GO:0005623//GO:0005737//GO:0043231//GO:0043226//GO:0043227//GO:0043229//GO:0044424//GO:0044444//GO:0044464	mitochondrion//intracellular//cellular_component//cell//cytoplasm//intracellular membrane-bounded organelle//organelle//membrane-bounded organelle//intracellular organelle//intracellular part//cytoplasmic part//cell part	-//-	-//-	no KO assigned | (RefSeq) FSIP2; fibrous sheath interacting protein 2	http://www.genome.jp/dbget-bin/www_bget?hsa:401024
ENSG00000260160	AC011468.1	19	52058490	52063703	-	675	sense_overlapping	--	12	9	31	7	1.03755	0.673028	2.51482	0.512711	1.34271	1.23242	8.36663	12.9055	-0.61609	0.46563	0.807838	FALSE	17.7108	19.3101	-0.123675	1	1	FALSE	6.61682	32.777	-2.2858	0.000877744	0.049814	DOWN	-//-	-//-	-//-	-//-	-//-	-//-	--	--
ENSG00000276926	MIR6797	19	41869627	41869698	+	72	miRNA	microRNA 6797 [Source:HGNC Symbol;Acc:HGNC:50169]	11	8	31	6	8.91642	5.60857	23.5764	4.12	5.9627	6.41883	7.43633	11.8305	-0.659095	0.436353	0.807838	FALSE	9.83875	9.14761	0.104122	1	1	FALSE	5.67089	32.777	-2.50375	0.000877744	0.049814	DOWN	-//-	-//-	-//-	-//-	-//-	-//-	--	--
ENSG00000183784	C9orf66	9	212824	215741	-	2918	protein_coding	chromosome 9 open reading frame 66 [Source:HGNC Symbol;Acc:HGNC:26436]	29	9	29	5	0.58002	0.155687	0.544204	0.0847155	0.539463	0.760229	8.36663	31.1794	-1.88099	0.00591186	0.0951359	FALSE	47.2312	33.5376	0.492505	0.410904	1	FALSE	4.72496	30.6627	-2.66475	0.000883969	0.049814	DOWN	-//-	-//-	-//-	-//-	-//-	-//-	no KO assigned | (RefSeq) C9orf66; chromosome 9 open reading frame 66	http://www.genome.jp/dbget-bin/www_bget?hsa:157983
ENSG00000228290	TBX18-AS1	6	84687712	84709578	+	2076	antisense	TBX18 antisense RNA 1 [Source:HGNC Symbol;Acc:HGNC:52256]	15	38	5	31	0.421691	0.923954	0.131884	0.738265	0.620397	0.378451	35.3451	16.1303	1.1265	0.06121	0.349517	FALSE	16.7268	27.4401	-0.709751	0.32247	1	FALSE	29.319	5.29066	2.44431	0.000883969	0.049814	UP	-//-	-//-	-//-	-//-	-//-	-//-	--	--
ENSG00000250138	AC139495.3	5	69631963	69636399	+	4437	unprocessed_pseudogene	--	13	24	5	31	0.170995	0.273034	0.0617063	0.345422	0.204267	0.0729117	22.321	13.9804	0.671243	0.374372	0.777318	FALSE	6.88671	19.3101	-1.47045	0.0755371	1	FALSE	29.319	5.29066	2.44431	0.000883969	0.049814	UP	-//-	-//-	-//-	-//-	-//-	-//-	no KO assigned | (RefSeq) putative POM121-like protein 1-like	http://www.genome.jp/dbget-bin/www_bget?hsa:101929599
ENSG00000102452	NALCN	13	101053776	101416492	-	8951	protein_coding	sodium leak channel, non-selective [Source:HGNC Symbol;Acc:HGNC:19082]	2	13	1	18	0.0130403	0.0733105	0.00611755	0.0994212	0.149217	0.108427	12.0878	2.15624	2.42541	0.0270427	0.222395	FALSE	20.6629	28.4563	-0.45917	0.543944	1	FALSE	17.022	1.06208	3.85905	0.000884859	0.049814	UP	GO:0006811//GO:0055085//GO:0034220//GO:0034765//GO:0071805//GO:0006814//GO:0070588//GO:0098655//GO:0035725//GO:0060075//GO:0086010//GO:0006816//GO:0006810//GO:0008150//GO:0051179//GO:0051234//GO:0032879//GO:0034762//GO:0043269//GO:0050789//GO:0051049//GO:0065007//GO:0006812//GO:0006813//GO:0030001//GO:0009987//GO:0015672//GO:0044699//GO:0044763//GO:0044765//GO:0071804//GO:0098660//GO:0098662//GO:…	ion transport//transmembrane transport//ion transmembrane transport//regulation of ion transmembrane transport//potassium ion transmembrane transport//sodium ion transport//calcium ion transmembrane transport//cation transmembrane transport//sodium ion transmembrane transport//regulation of resting membrane potential//membrane depolarization during action potential//calcium ion transport//transpo…	GO:0016020//GO:0016021//GO:0005886//GO:0005575//GO:0031224//GO:0044425//GO:0005623//GO:0044464//GO:0071944	membrane//integral component of membrane//plasma membrane//cellular_component//intrinsic component of membrane//membrane part//cell//cell part//cell periphery	GO:0005216//GO:0005261//GO:0005244//GO:0005515//GO:0005272//GO:0022840//GO:0003674//GO:0005215//GO:0022857//GO:0015075//GO:0015267//GO:0022803//GO:0022891//GO:0022838//GO:0022892//GO:0008324//GO:0022832//GO:0022836//GO:0005488//GO:0046873//GO:0015077//GO:0015081//GO:0022890//GO:0022842	ion channel activity//cation channel activity//voltage-gated ion channel activity//protein binding//sodium channel activity//leak channel activity//molecular_function//transporter activity//transmembrane transporter activity//ion transmembrane transporter activity//channel activity//passive transmembrane transporter activity//substrate-specific transmembrane transporter activity//substrate-specif…	no KO assigned | (RefSeq) NALCN, CLIFAHDD, CanIon, IHPRF, IHPRF1, INNFD, VGCNL1, bA430M15.1; sodium leak channel, non-selective	http://www.genome.jp/dbget-bin/www_bget?hsa:259232
ENSG00000272386	AC015802.5	17	76551352	76551750	+	399	sense_intronic	--	4	11	1	18	0.585083	1.3916	0.137239	2.23037	1.55419	0.579143	10.2272	4.30604	1.22717	0.23595	0.641504	FALSE	4.91869	13.2126	-1.40241	0.153585	1	FALSE	17.022	1.06208	3.85905	0.000884859	0.049814	UP	-//-	-//-	-//-	-//-	-//-	-//-	--	--
ENSG00000257896	AC093012.1	12	43736628	43741067	+	1170	transcribed_unprocessed_pseudogene	--	2	12	1	18	0.0997641	0.517714	0.0468019	0.760615	0.407706	0.079001	11.1575	2.15624	2.31116	0.041032	0.277454	FALSE	1.96664	10.1639	-2.29724	0.0623388	1	FALSE	17.022	1.06208	3.85905	0.000884859	0.049814	UP	-//-	-//-	-//-	-//-	-//-	-//-	--	--
