# Supplementary material for: The data of TLR8 species specific downstream differentially regulated genes (DEGs)
Source: Data Brief. 2019 Aug 2;25:104314. doi: 10.1016/j.dib.2019.104314 (PMC6702385; doi:10.1016/j.dib.2019.104314)
Supplement: Supplementary file 1 [file mmc1.zip › Supplementary table 1. Human TLR8 specific DEGs.xlsm]

## Sheet: GENE2_get_annot
ID	gene_name	gene_chr	gene_start	gene_end	gene_strand	gene_length	gene_biotype	gene_description	h8_con_readcount	h8_R848_readcount	p8_con_readcount	p8_R848_readcount	b8_con_readcount	b8_R848_readcount	h8_con_fpkm	h8_R848_fpkm	p8_con_fpkm	p8_R848_fpkm	b8_con_fpkm	b8_R848_fpkm	h8_R848_readcount(h8_R848vsh8_con)	h8_con_readcount(h8_R848vsh8_con)	log2FoldChange(h8_R848vsh8_con)	pvalue(h8_R848vsh8_con)	padj(h8_R848vsh8_con)	significant(h8_R848vsh8_con)	p8_R848_readcount(p8_R848vsp8_con)	p8_con_readcount(p8_R848vsp8_con)	log2FoldChange(p8_R848vsp8_con)	pvalue(p8_R848vsp8_con)	padj(p8_R848vsp8_con)	significant(p8_R848vsp8_con)	biological_process	biological_process_description	cellular_component	cellular_component_description	molecular_function	molecular_function_description	KEGG	AnnotInfo
ENSG00000187243	MAGED4B	X	52061827	52069248	-	4947	protein_coding	MAGE family member D4B [Source:HGNC Symbol;Acc:HGNC:22880]	261	16	23	10	6	10	3.07913	0.163257	0.254586	0.0999393	0.0578552	0.0934214	14.8787	280.564	-4.22501	1.02463e-14	7.56315e-12	DOWN	9.45461	24.3197	-1.35052	0.0541358	0.509637	FALSE	-//-	-//-	-//-	-//-	-//-	-//-	no KO assigned | (RefSeq) MAGED4, MAGE-E1, MAGE1, MAGEE1; MAGE family member D4	http://www.genome.jp/dbget-bin/www_bget?hsa:728239
ENSG00000158427	TMSB15B	X	103918896	103966712	+	5525	protein_coding	thymosin beta 15B [Source:HGNC Symbol;Acc:HGNC:28612]	151	11	17	3	18	17	1.59505	0.100497	0.168487	0.0268452	0.155408	0.142202	10.2272	162.321	-3.97111	1.00561e-11	4.33943e-09	DOWN	2.83307	17.9767	-2.6108	0.00696616	0.186305	FALSE	GO:0007015//GO:0030335//GO:0030036//GO:0007010//GO:0006996//GO:0008150//GO:0009987//GO:0016043//GO:0030029//GO:0044699//GO:0044763//GO:0071840//GO:0097435//GO:1902589//GO:0006928//GO:0016477//GO:0030334//GO:0032879//GO:0040011//GO:0040012//GO:0040017//GO:0048518//GO:0048522//GO:0048870//GO:0050789//GO:0050794//GO:0051179//GO:0051270//GO:0051272//GO:0051674//GO:0065007//GO:2000145//GO:2000147	actin filament organization//positive regulation of cell migration//actin cytoskeleton organization//cytoskeleton organization//organelle organization//biological_process//cellular process//cellular component organization//actin filament-based process//single-organism process//single-organism cellular process//cellular component organization or biogenesis//supramolecular fiber organization//singl…	GO:0005737//GO:0005856//GO:0005575//GO:0005622//GO:0005623//GO:0044424//GO:0044464//GO:0043226//GO:0043228//GO:0043229//GO:0043232	cytoplasm//cytoskeleton//cellular_component//intracellular//cell//intracellular part//cell part//organelle//non-membrane-bounded organelle//intracellular organelle//intracellular non-membrane-bounded organelle	GO:0003785//GO:0003779//GO:0003674//GO:0005515//GO:0005488//GO:0008092	actin monomer binding//actin binding//molecular_function//protein binding//binding//cytoskeletal protein binding	no KO assigned | (RefSeq) TMSB15B, Tbeta15b; thymosin beta 15B	http://www.genome.jp/dbget-bin/www_bget?hsa:286527
ENSG00000229807	XIST	X	73820651	73852753	-	19961	lincRNA	X inactive specific transcript (non-protein coding) [Source:HGNC Symbol;Acc:HGNC:12810]	8697	79483	13615	36763	57465	24498	25.4283	200.995	37.3495	91.0556	137.326	56.7201	73942.1	9348.72	2.98354	1.4966e-11	6.36032e-09	UP	34774.9	14393.4	1.27264	0.00226189	0.0925739	FALSE	-//-	-//-	-//-	-//-	-//-	-//-	--	--
ENSG00000166439	RNF169	11	74748868	74842413	+	7823	protein_coding	ring finger protein 169 [Source:HGNC Symbol;Acc:HGNC:26961]	96	915	133	408	702	174	0.71619	5.90394	0.930952	2.57849	4.28052	1.02793	851.208	103.2	3.04264	5.36363e-11	2.21242e-08	UP	385.932	140.608	1.45592	0.00101936	0.0557904	FALSE	GO:0016567//GO:0006974//GO:2000780//GO:0008152//GO:0006464//GO:0008150//GO:0009987//GO:0019538//GO:0032446//GO:0036211//GO:0043170//GO:0043412//GO:0044237//GO:0044238//GO:0044260//GO:0044267//GO:0070647//GO:0071704//GO:0006950//GO:0033554//GO:0050896//GO:0051716//GO:0006139//GO:0006259//GO:0006281//GO:0006282//GO:0006302//GO:0006725//GO:0006807//GO:0009892//GO:0010605//GO:0019219//GO:0019222//GO:…	protein ubiquitination//cellular response to DNA damage stimulus//negative regulation of double-strand break repair//metabolic process//cellular protein modification process//biological_process//cellular process//protein metabolic process//protein modification by small protein conjugation//protein modification process//macromolecule metabolic process//macromolecule modification//cellular metaboli…	GO:0005634//GO:0016607//GO:0005654//GO:0035861//GO:0005622//GO:0005575//GO:0005623//GO:0043231//GO:0043226//GO:0043227//GO:0043229//GO:0044424//GO:0044464//GO:0016604//GO:0031974//GO:0031981//GO:0043233//GO:0044422//GO:0044428//GO:0044446//GO:0044451//GO:0070013//GO:0005694//GO:0043228//GO:0043232//GO:0044427//GO:0090734	nucleus//nuclear speck//nucleoplasm//site of double-strand break//intracellular//cellular_component//cell//intracellular membrane-bounded organelle//organelle//membrane-bounded organelle//intracellular organelle//intracellular part//cell part//nuclear body//membrane-enclosed lumen//nuclear lumen//organelle lumen//organelle part//nuclear part//intracellular organelle part//nucleoplasm part//intrac…	GO:0046872//GO:0016740//GO:0031491//GO:0070530//GO:0003674//GO:0005488//GO:0043167//GO:0043169//GO:0003824//GO:0003682//GO:0044877//GO:0005515//GO:0031593//GO:0032182//GO:0043130	metal ion binding//transferase activity//nucleosome binding//K63-linked polyubiquitin binding//molecular_function//binding//ion binding//cation binding//catalytic activity//chromatin binding//macromolecular complex binding//protein binding//polyubiquitin binding//ubiquitin-like protein binding//ubiquitin binding	K20805 E3 ubiquitin-protein ligase RNF169 [EC:2.3.2.27] | (RefSeq) RNF169; ring finger protein 169	http://www.genome.jp/dbget-bin/www_bget?hsa:254225
ENSG00000214940	NPIPA8	16	18317942	18336736	-	1606	protein_coding	nuclear pore complex interacting protein family member A8 [Source:HGNC Symbol;Acc:HGNC:41983]	185	20	62	86	53	71	6.72289	0.628606	2.11395	2.64747	1.57421	2.04315	18.5999	198.869	-3.40922	1.52869e-10	5.71709e-08	DOWN	81.3447	65.5493	0.311121	0.562083	0.931185	FALSE	-//-	-//-	GO:0005654//GO:0005622//GO:0005575//GO:0005623//GO:0005634//GO:0043231//GO:0031974//GO:0031981//GO:0043226//GO:0043227//GO:0043229//GO:0043233//GO:0044422//GO:0044424//GO:0044428//GO:0044446//GO:0044464//GO:0070013	nucleoplasm//intracellular//cellular_component//cell//nucleus//intracellular membrane-bounded organelle//membrane-enclosed lumen//nuclear lumen//organelle//membrane-bounded organelle//intracellular organelle//organelle lumen//organelle part//intracellular part//nuclear part//intracellular organelle part//cell part//intracellular organelle lumen	-//-	-//-	no KO assigned | (RefSeq) NPIPA1, NPIP, NPIPA, morpheus; nuclear pore complex interacting protein family member A1	http://www.genome.jp/dbget-bin/www_bget?hsa:9284
ENSG00000133124	IRS4	X	108732482	108736409	-	3928	protein_coding	insulin receptor substrate 4 [Source:HGNC Symbol;Acc:HGNC:6128]	1125	8606	1462	3053	5343	1114	16.7152	110.592	20.381	38.4267	64.8854	13.107	8006.06	1209.31	2.72679	5.06277e-10	1.79754e-07	UP	2887.89	1545.59	0.901816	0.030198	0.395638	FALSE	GO:0009967//GO:0007165//GO:0008286//GO:0019216//GO:0007154//GO:0008150//GO:0009966//GO:0009987//GO:0010646//GO:0010647//GO:0023052//GO:0023051//GO:0023056//GO:0044699//GO:0044700//GO:0048518//GO:0048522//GO:0048583//GO:0048584//GO:0050789//GO:0050794//GO:0050896//GO:0051716//GO:0065007//GO:0007169//GO:0007166//GO:0007167//GO:0009719//GO:0009725//GO:0010033//GO:0010243//GO:0070887//GO:0032868//GO:…	positive regulation of signal transduction//signal transduction//insulin receptor signaling pathway//regulation of lipid metabolic process//cell communication//biological_process//regulation of signal transduction//cellular process//regulation of cell communication//positive regulation of cell communication//signaling//regulation of signaling//positive regulation of signaling//single-organism pro…	GO:0016020//GO:0005886//GO:0005829//GO:0005575//GO:0005623//GO:0044464//GO:0071944//GO:0005622//GO:0005737//GO:0044424//GO:0044444	membrane//plasma membrane//cytosol//cellular_component//cell//cell part//cell periphery//intracellular//cytoplasm//intracellular part//cytoplasmic part	GO:0005515//GO:0004871//GO:0005070//GO:0005158//GO:0043548//GO:0003674//GO:0005488//GO:0030674//GO:0035591//GO:0060090//GO:0005102//GO:0032403//GO:0044877	protein binding//signal transducer activity//SH3/SH2 adaptor activity//insulin receptor binding//phosphatidylinositol 3-kinase binding//molecular_function//binding//protein binding, bridging//signaling adaptor activity//binding, bridging//receptor binding//protein complex binding//macromolecular complex binding	K17446 insulin receptor substrate 4 | (RefSeq) IRS4, IRS-4, PY160; insulin receptor substrate 4	http://www.genome.jp/dbget-bin/www_bget?hsa:8471
ENSG00000070669	ASNS	7	97852118	97872542	-	4455	protein_coding	asparagine synthetase (glutamine-hydrolyzing) [Source:HGNC Symbol;Acc:HGNC:753]	51	404	120	350	161	81	0.668117	4.5775	1.47497	3.88417	1.7239	0.840283	375.831	54.828	2.77449	6.01692e-09	1.56267e-06	UP	331.068	126.865	1.38303	0.00188793	0.0829041	FALSE	GO:0006529//GO:0008652//GO:0006541//GO:0043066//GO:0042149//GO:0045931//GO:0036499//GO:0070981//GO:0001889//GO:0006520//GO:0009416//GO:0009612//GO:0009636//GO:0031427//GO:0031667//GO:0032354//GO:0032870//GO:0043200//GO:0008152//GO:0006082//GO:0006528//GO:0006807//GO:0008150//GO:0009058//GO:0009066//GO:0009067//GO:0009987//GO:0016053//GO:0019752//GO:0032787//GO:0034641//GO:0043436//GO:0043603//GO:…	asparagine biosynthetic process//cellular amino acid biosynthetic process//glutamine metabolic process//negative regulation of apoptotic process//cellular response to glucose starvation//positive regulation of mitotic cell cycle//PERK-mediated unfolded protein response//L-asparagine biosynthetic process//liver development//cellular amino acid metabolic process//response to light stimulus//respons…	GO:0005829//GO:0005622//GO:0005575//GO:0005623//GO:0005737//GO:0044424//GO:0044444//GO:0044464	cytosol//intracellular//cellular_component//cell//cytoplasm//intracellular part//cytoplasmic part//cell part	GO:0004066//GO:0000166//GO:0005524//GO:0016874//GO:0005515//GO:0042803//GO:0048037//GO:0003674//GO:0003824//GO:0016879//GO:0016884//GO:0005488//GO:0036094//GO:0097159//GO:1901265//GO:1901363//GO:0017076//GO:0030554//GO:0032553//GO:0032555//GO:0032559//GO:0035639//GO:0043167//GO:0043168//GO:0097367//GO:0046983//GO:0042802	asparagine synthase (glutamine-hydrolyzing) activity//nucleotide binding//ATP binding//ligase activity//protein binding//protein homodimerization activity//cofactor binding//molecular_function//catalytic activity//ligase activity, forming carbon-nitrogen bonds//carbon-nitrogen ligase activity, with glutamine as amido-N-donor//binding//small molecule binding//organic cyclic compound binding//nucle…	K01953 asparagine synthase (glutamine-hydrolysing) [EC:6.3.5.4] | (RefSeq) ASNS, ASNSD, TS11; asparagine synthetase (glutamine-hydrolyzing)	http://www.genome.jp/dbget-bin/www_bget?hsa:440
ENSG00000001630	CYP51A1	7	92112151	92142952	-	4074	protein_coding	cytochrome P450 family 51 subfamily A member 1 [Source:HGNC Symbol;Acc:HGNC:2649]	25	227	39	46	215	63	0.358137	2.81254	0.524195	0.558232	2.51739	0.714674	211.17	26.8796	2.96837	6.62071e-09	1.70371e-06	UP	43.5078	41.2344	0.0775171	0.895521	1	FALSE	GO:0055114//GO:0033488//GO:0070988//GO:0006629//GO:0006694//GO:0008202//GO:0016126//GO:0008203//GO:0006695//GO:0045540//GO:0016125//GO:0008152//GO:0008150//GO:0044699//GO:0044710//GO:0006066//GO:0008610//GO:0009058//GO:0044238//GO:0044281//GO:0044283//GO:0044711//GO:0046165//GO:0071704//GO:1901360//GO:1901362//GO:1901576//GO:1901615//GO:1901617//GO:1902652//GO:1902653//GO:0050810//GO:0009889//GO:…	oxidation-reduction process//cholesterol biosynthetic process via 24,25-dihydrolanosterol//demethylation//lipid metabolic process//steroid biosynthetic process//steroid metabolic process//sterol biosynthetic process//cholesterol metabolic process//cholesterol biosynthetic process//regulation of cholesterol biosynthetic process//sterol metabolic process//metabolic process//biological_process//sing…	GO:0016020//GO:0016021//GO:0005783//GO:0043231//GO:0005789//GO:0005886//GO:0031090//GO:0005575//GO:0031224//GO:0044425//GO:0005622//GO:0005623//GO:0005737//GO:0012505//GO:0043226//GO:0043227//GO:0043229//GO:0044424//GO:0044444//GO:0044464//GO:0042175//GO:0044422//GO:0044432//GO:0044446//GO:0071944	membrane//integral component of membrane//endoplasmic reticulum//intracellular membrane-bounded organelle//endoplasmic reticulum membrane//plasma membrane//organelle membrane//cellular_component//intrinsic component of membrane//membrane part//intracellular//cell//cytoplasm//endomembrane system//organelle//membrane-bounded organelle//intracellular organelle//intracellular part//cytoplasmic part//…	GO:0004497//GO:0005506//GO:0020037//GO:0016705//GO:0046872//GO:0016491//GO:0008398//GO:0003674//GO:0003824//GO:0005488//GO:0043167//GO:0043169//GO:0046914//GO:0046906//GO:0097159//GO:1901363//GO:0016709//GO:0032451	monooxygenase activity//iron ion binding//heme binding//oxidoreductase activity, acting on paired donors, with incorporation or reduction of molecular oxygen//metal ion binding//oxidoreductase activity//sterol 14-demethylase activity//molecular_function//catalytic activity//binding//ion binding//cation binding//transition metal ion binding//tetrapyrrole binding//organic cyclic compound binding//h…	K05917 sterol 14-demethylase [EC:1.14.13.70] | (RefSeq) CYP51A1, CP51, CYP51, CYPL1, LDM, P450-14DM, P450L1; cytochrome P450 family 51 subfamily A member 1	http://www.genome.jp/dbget-bin/www_bget?hsa:1595
ENSG00000230409	TCEA1P2	3	37275693	37276598	+	906	processed_pseudogene	transcription elongation factor A1 pseudogene 2 [Source:HGNC Symbol;Acc:HGNC:29891]	11	128	70	27	34	62	0.708589	7.13142	4.23077	1.47338	1.79013	3.16266	119.071	11.8305	3.31845	1.01862e-08	2.59738e-06	UP	25.5353	74.0067	-1.53021	0.00364819	0.122834	FALSE	-//-	-//-	-//-	-//-	-//-	-//-	K03145 transcription elongation factor S-II | (RefSeq) TCEA1, GTF2S, SII, TCEA, TF2S, TFIIS; transcription elongation factor A1	http://www.genome.jp/dbget-bin/www_bget?hsa:6917
ENSG00000171992	SYNPO	5	150601080	150659220	+	10258	protein_coding	synaptopodin [Source:HGNC Symbol;Acc:HGNC:30672]	24	204	55	143	135	86	0.136546	1.00383	0.293595	0.68921	0.627775	0.387458	189.773	25.8047	2.87296	2.57127e-08	5.96047e-06	UP	135.262	58.1491	1.21633	0.0107021	0.240417	FALSE	GO:0032233//GO:0008542//GO:0048169//GO:0098886//GO:1905355//GO:0051017//GO:0030036//GO:0007010//GO:0006996//GO:0007015//GO:0008150//GO:0009987//GO:0010638//GO:0022607//GO:0016043//GO:0030029//GO:0032231//GO:0032956//GO:0032970//GO:0033043//GO:0044085//GO:0044087//GO:0044089//GO:0044699//GO:0044763//GO:0048518//GO:0048522//GO:0050789//GO:0050794//GO:0051128//GO:0051130//GO:0051493//GO:0051495//GO:…	positive regulation of actin filament bundle assembly//visual learning//regulation of long-term neuronal synaptic plasticity//modification of dendritic spine//spine apparatus assembly//actin filament bundle assembly//actin cytoskeleton organization//cytoskeleton organization//organelle organization//actin filament organization//biological_process//cellular process//positive regulation of organell…	GO:0005737//GO:0016020//GO:0005886//GO:0005856//GO:0042995//GO:0030054//GO:0045202//GO:0045211//GO:0005634//GO:0005923//GO:0043204//GO:0030018//GO:0014069//GO:0015629//GO:0043197//GO:0097444//GO:0005622//GO:0005575//GO:0005623//GO:0044424//GO:0044464//GO:0071944//GO:0043226//GO:0043228//GO:0043229//GO:0043232//GO:0044425//GO:0044456//GO:0044459//GO:0097060//GO:0098590//GO:0098794//GO:0043231//GO:…	cytoplasm//membrane//plasma membrane//cytoskeleton//cell projection//cell junction//synapse//postsynaptic membrane//nucleus//bicellular tight junction//perikaryon//Z disc//postsynaptic density//actin cytoskeleton//dendritic spine//spine apparatus//intracellular//cellular_component//cell//intracellular part//cell part//cell periphery//organelle//non-membrane-bounded organelle//intracellular organe…	GO:0003779//GO:0005515//GO:0003674//GO:0005488//GO:0008092	actin binding//protein binding//molecular_function//binding//cytoskeletal protein binding	K21112 synaptopodin | (RefSeq) SYNPO; synaptopodin	http://www.genome.jp/dbget-bin/www_bget?hsa:11346
ENSG00000277128	AL589743.5	14	19124807	19175530	-	7344	lincRNA	--	2	56	13	15	29	4	0.0158938	0.384902	0.0969304	0.10098	0.188364	0.0251719	52.0903	2.15624	4.52098	2.9815e-08	6.79903e-06	UP	14.1842	13.748	0.0456289	1	1	FALSE	-//-	-//-	-//-	-//-	-//-	-//-	--	--
ENSG00000146414	SHPRH	6	145864245	145964423	-	17637	protein_coding	SNF2 histone linker PHD RING helicase [Source:HGNC Symbol;Acc:HGNC:19336]	115	732	177	394	525	216	0.380543	2.09498	0.549538	1.10446	1.41993	0.566001	680.965	123.624	2.46052	5.31124e-08	1.16387e-05	UP	372.689	187.124	0.993553	0.022237	0.332972	FALSE	GO:0006334//GO:0016567//GO:0006281//GO:0006974//GO:0000209//GO:0051276//GO:0006333//GO:0034728//GO:0031497//GO:0006323//GO:0006325//GO:0006996//GO:0008150//GO:0009987//GO:0022607//GO:0016043//GO:0034622//GO:0043933//GO:0044085//GO:0065003//GO:0065004//GO:0071103//GO:0071824//GO:0071840//GO:0008152//GO:0006464//GO:0019538//GO:0032446//GO:0036211//GO:0043170//GO:0043412//GO:0044237//GO:0044238//GO:…	nucleosome assembly//protein ubiquitination//DNA repair//cellular response to DNA damage stimulus//protein polyubiquitination//chromosome organization//chromatin assembly or disassembly//nucleosome organization//chromatin assembly//DNA packaging//chromatin organization//organelle organization//biological_process//cellular process//cellular component assembly//cellular component organization//cell…	GO:0005634//GO:0000786//GO:0005654//GO:0005622//GO:0005575//GO:0005623//GO:0043231//GO:0043226//GO:0043227//GO:0043229//GO:0044424//GO:0044464//GO:0000785//GO:0005694//GO:0032991//GO:0032993//GO:0043228//GO:0043232//GO:0044422//GO:0044427//GO:0044446//GO:0044815//GO:0031974//GO:0031981//GO:0043233//GO:0044428//GO:0070013	nucleus//nucleosome//nucleoplasm//intracellular//cellular_component//cell//intracellular membrane-bounded organelle//organelle//membrane-bounded organelle//intracellular organelle//intracellular part//cell part//chromatin//chromosome//macromolecular complex//protein-DNA complex//non-membrane-bounded organelle//intracellular non-membrane-bounded organelle//organelle part//chromosomal part//intrace…	GO:0003677//GO:0005524//GO:0005515//GO:0046872//GO:0000166//GO:0016740//GO:0016787//GO:0004386//GO:0061630//GO:0004842//GO:0031625//GO:0003674//GO:0003676//GO:0005488//GO:0097159//GO:1901363//GO:0017076//GO:0030554//GO:0032553//GO:0032555//GO:0032559//GO:0035639//GO:0036094//GO:0043167//GO:0043168//GO:0097367//GO:1901265//GO:0043169//GO:0003824//GO:0017111//GO:0016462//GO:0016817//GO:0016818//GO:…	DNA binding//ATP binding//protein binding//metal ion binding//nucleotide binding//transferase activity//hydrolase activity//helicase activity//ubiquitin protein ligase activity//ubiquitin-protein transferase activity//ubiquitin protein ligase binding//molecular_function//nucleic acid binding//binding//organic cyclic compound binding//heterocyclic compound binding//purine nucleotide binding//adeny…	K15710 E3 ubiquitin-protein ligase SHPRH [EC:3.6.4.- 2.3.2.27] | (RefSeq) SHPRH, bA545I5.2; SNF2 histone linker PHD RING helicase	http://www.genome.jp/dbget-bin/www_bget?hsa:257218
ENSG00000169627	BOLA2B	16	30192934	30194306	-	1365	protein_coding	bolA family member 2B [Source:HGNC Symbol;Acc:HGNC:32479]	212	38	37	31	34	52	9.06428	1.40522	1.48429	1.12281	1.18817	1.76059	35.3451	227.893	-2.6842	5.77479e-08	1.24961e-05	DOWN	29.319	39.1201	-0.41414	0.478643	0.892761	FALSE	GO:0006357//GO:0035722//GO:0044571//GO:0097428//GO:0008152//GO:0006366//GO:0006139//GO:0006351//GO:0006355//GO:0006725//GO:0006807//GO:0008150//GO:0009058//GO:0009059//GO:0009889//GO:0009987//GO:0010467//GO:0010468//GO:0010556//GO:0016070//GO:0018130//GO:0019219//GO:0019222//GO:0019438//GO:0031323//GO:0031326//GO:0032774//GO:0034641//GO:0034645//GO:0034654//GO:0043170//GO:0044237//GO:0044238//GO:…	regulation of transcription from RNA polymerase II promoter//interleukin-12-mediated signaling pathway//[2Fe-2S] cluster assembly//protein maturation by iron-sulfur cluster transfer//metabolic process//transcription from RNA polymerase II promoter//nucleobase-containing compound metabolic process//transcription, DNA-templated//regulation of transcription, DNA-templated//cellular aromatic compound…	GO:0005634//GO:0005737//GO:0005829//GO:0070062//GO:0005622//GO:0005575//GO:0005623//GO:0043231//GO:0043226//GO:0043227//GO:0043229//GO:0044424//GO:0044464//GO:0044444//GO:0005576//GO:0031982//GO:0043230//GO:0044421//GO:1903561	nucleus//cytoplasm//cytosol//extracellular exosome//intracellular//cellular_component//cell//intracellular membrane-bounded organelle//organelle//membrane-bounded organelle//intracellular organelle//intracellular part//cell part//cytoplasmic part//extracellular region//vesicle//extracellular organelle//extracellular region part//extracellular vesicle	GO:0005515//GO:0000981//GO:0003674//GO:0005488//GO:0001071//GO:0003700	protein binding//RNA polymerase II transcription factor activity, sequence-specific DNA binding//molecular_function//binding//nucleic acid binding transcription factor activity//transcription factor activity, sequence-specific DNA binding	no KO assigned | (RefSeq) BOLA2B, BOLA2; bolA family member 2B	http://www.genome.jp/dbget-bin/www_bget?hsa:654483
ENSG00000142798	HSPG2	1	21822245	21937297	-	18107	protein_coding	heparan sulfate proteoglycan 2 [Source:HGNC Symbol;Acc:HGNC:5273]	165	1017	324	883	922	714	0.531824	2.8351	0.979823	2.41097	2.42894	1.82239	946.098	177.371	2.41446	6.26976e-08	1.34245e-05	UP	835.244	342.528	1.2857	0.00262628	0.0998979	FALSE	GO:0044267//GO:0001525//GO:0001523//GO:0006024//GO:0006027//GO:0030198//GO:0030203//GO:0022617//GO:0007420//GO:0006898//GO:0006954//GO:0006629//GO:0016049//GO:0016525//GO:0030154//GO:0072358//GO:0008152//GO:0008150//GO:0009987//GO:0019538//GO:0043170//GO:0044237//GO:0044238//GO:0044260//GO:0071704//GO:0001568//GO:0001944//GO:0007275//GO:0009653//GO:0048646//GO:0032501//GO:0032502//GO:0044699//GO:…	cellular protein metabolic process//angiogenesis//retinoid metabolic process//glycosaminoglycan biosynthetic process//glycosaminoglycan catabolic process//extracellular matrix organization//glycosaminoglycan metabolic process//extracellular matrix disassembly//brain development//receptor-mediated endocytosis//inflammatory response//lipid metabolic process//cell growth//negative regulation of angi…	GO:0005576//GO:0005578//GO:0005615//GO:0005925//GO:0005604//GO:0005886//GO:0070062//GO:0031012//GO:0043202//GO:0005796//GO:0098797//GO:0005575//GO:0044421//GO:0005912//GO:0005924//GO:0030054//GO:0030055//GO:0070161//GO:0044420//GO:0016020//GO:0005623//GO:0044464//GO:0071944//GO:0031982//GO:0043226//GO:0043227//GO:0043230//GO:1903561//GO:0005622//GO:0000323//GO:0005764//GO:0005773//GO:0005737//GO:…	extracellular region//proteinaceous extracellular matrix//extracellular space//focal adhesion//basement membrane//plasma membrane//extracellular exosome//extracellular matrix//lysosomal lumen//Golgi lumen//plasma membrane protein complex//cellular_component//extracellular region part//adherens junction//cell-substrate adherens junction//cell junction//cell-substrate junction//anchoring junction//…	GO:0005515//GO:0005509//GO:0046872//GO:0008022//GO:0050750//GO:0003674//GO:0005488//GO:0043167//GO:0043169//GO:0005102//GO:0070325	protein binding//calcium ion binding//metal ion binding//protein C-terminus binding//low-density lipoprotein particle receptor binding//molecular_function//binding//ion binding//cation binding//receptor binding//lipoprotein particle receptor binding	K06255 heparan sulfate proteoglycan 2 (perlecan) | (RefSeq) HSPG2, HSPG, PLC, PRCAN, SJA, SJS, SJS1; heparan sulfate proteoglycan 2	http://www.genome.jp/dbget-bin/www_bget?hsa:3339
ENSG00000234338	AC073349.2	7	64835280	64836882	-	1603	processed_pseudogene	--	12	115	7	22	54	8	0.436896	3.62125	0.239119	0.678527	1.60692	0.230645	106.977	12.9055	3.03983	1.28981e-07	2.58413e-05	UP	20.8057	7.40498	1.47616	0.0717909	0.544555	FALSE	-//-	-//-	-//-	-//-	-//-	-//-	no KO assigned | (RefSeq) ERVFC1, Fc1env; endogenous retrovirus group FC1 Env polyprotein	http://www.genome.jp/dbget-bin/www_bget?hsa:105373297
ENSG00000266456	AP001178.3	18	650229	652843	+	2106	antisense	--	2	50	13	53	56	68	0.0554245	1.19841	0.338014	1.24422	1.26842	1.49224	46.5085	2.15624	4.35789	1.51753e-07	2.95592e-05	UP	50.1293	13.748	1.85761	0.00241222	0.0937599	FALSE	-//-	-//-	-//-	-//-	-//-	-//-	--	--
ENSG00000278616	BEND3P3	10	79682997	79685436	+	2440	processed_pseudogene	BEN domain containing 3 pseudogene 3 [Source:HGNC Symbol;Acc:HGNC:45016]	2	50	16	10	34	7	0.0478377	1.03437	0.35907	0.202623	0.664695	0.132586	46.5085	2.15624	4.35789	1.51753e-07	2.95592e-05	UP	9.45461	16.9195	-0.830181	0.264725	0.783423	FALSE	-//-	-//-	-//-	-//-	-//-	-//-	no KO assigned | (RefSeq) BEND3, KIAA1553; BEN domain containing 3	http://www.genome.jp/dbget-bin/www_bget?hsa:57673
ENSG00000112706	IMPG1	6	75921115	76072678	-	3801	protein_coding	interphotoreceptor matrix proteoglycan 1 [Source:HGNC Symbol;Acc:HGNC:6055]	0	35	2	12	19	8	0	0.464798	0.0288125	0.156085	0.238445	0.0972704	32.5542	1.38778e-17	8.03431	1.67165e-07	3.21152e-05	UP	11.3465	2.11922	2.35758	0.041032	0.437323	FALSE	GO:0007601//GO:0003008//GO:0050877//GO:0007600//GO:0008150//GO:0032501//GO:0050953	visual perception//system process//neurological system process//sensory perception//biological_process//multicellular organismal process//sensory perception of light stimulus	GO:0005576//GO:0005578//GO:0005575//GO:0031012//GO:0044421	extracellular region//proteinaceous extracellular matrix//cellular_component//extracellular matrix//extracellular region part	GO:0005201//GO:0003674//GO:0005198	extracellular matrix structural constituent//molecular_function//structural molecule activity	K19016 interphotoreceptor matrix proteoglycan 1 | (RefSeq) IMPG1, GP147, IPM150, SPACR, VMD4; interphotoreceptor matrix proteoglycan 1	http://www.genome.jp/dbget-bin/www_bget?hsa:3617
ENSG00000123689	G0S2	1	209675420	209676388	+	866	protein_coding	G0/G1 switch 2 [Source:HGNC Symbol;Acc:HGNC:30229]	65	7	59	18	6	19	4.38052	0.408013	3.73064	1.02762	0.330496	1.01397	6.50603	69.8771	-3.39872	1.74269e-07	3.32523e-05	DOWN	17.022	62.3778	-1.86548	0.00117135	0.0608371	FALSE	GO:0006915//GO:0097191//GO:0019216//GO:2001238//GO:0008219//GO:0012501//GO:0008150//GO:0009987//GO:0044699//GO:0044763//GO:0007165//GO:0007154//GO:0007166//GO:0023052//GO:0044700//GO:0050789//GO:0050794//GO:0050896//GO:0051716//GO:0065007//GO:0097190//GO:0008152//GO:0006629//GO:0019222//GO:0044238//GO:0044710//GO:0071704//GO:0080090//GO:0009966//GO:0009967//GO:0010646//GO:0010647//GO:0010941//GO:…	apoptotic process//extrinsic apoptotic signaling pathway//regulation of lipid metabolic process//positive regulation of extrinsic apoptotic signaling pathway//cell death//programmed cell death//biological_process//cellular process//single-organism process//single-organism cellular process//signal transduction//cell communication//cell surface receptor signaling pathway//signaling//single organism…	GO:0005739//GO:0005811//GO:0005622//GO:0005575//GO:0005623//GO:0005737//GO:0043231//GO:0043226//GO:0043227//GO:0043229//GO:0044424//GO:0044444//GO:0044464//GO:0043228//GO:0043232	mitochondrion//lipid particle//intracellular//cellular_component//cell//cytoplasm//intracellular membrane-bounded organelle//organelle//membrane-bounded organelle//intracellular organelle//intracellular part//cytoplasmic part//cell part//non-membrane-bounded organelle//intracellular non-membrane-bounded organelle	GO:0005515//GO:0003674//GO:0005488	protein binding//molecular_function//binding	no KO assigned | (RefSeq) G0S2; G0/G1 switch 2	http://www.genome.jp/dbget-bin/www_bget?hsa:50486
ENSG00000260597	AC012531.1	12	54019910	54022589	+	2680	lincRNA	--	6	79	13	24	97	23	0.130661	1.48794	0.265618	0.442746	1.72651	0.396626	73.4869	6.45589	3.48514	1.84156e-07	3.46671e-05	UP	22.6975	13.748	0.718976	0.318789	0.848211	FALSE	-//-	-//-	-//-	-//-	-//-	-//-	--	--
ENSG00000272316	AL021368.2	6	57908560	57913911	-	5352	lincRNA	--	31	220	53	157	94	48	0.338046	2.07492	0.542262	1.45031	0.837809	0.41449	204.658	33.3292	2.61415	2.04056e-07	3.7655e-05	UP	148.505	56.0348	1.40429	0.00308212	0.111723	FALSE	-//-	-//-	-//-	-//-	-//-	-//-	--	--
ENSG00000173013	CCDC96	4	7040849	7042939	-	2091	protein_coding	coiled-coil domain containing 96 [Source:HGNC Symbol;Acc:HGNC:26900]	37	1	12	3	17	25	1.03271	0.0241402	0.314251	0.0709325	0.387818	0.552554	0.924163	39.7789	-5.24103	2.50562e-07	4.4481e-05	DOWN	2.83307	12.6908	-2.11244	0.0439913	0.451896	FALSE	-//-	-//-	GO:0005737//GO:0005856//GO:0005815//GO:0005622//GO:0005575//GO:0005623//GO:0044424//GO:0044464//GO:0043226//GO:0043228//GO:0043229//GO:0043232//GO:0015630//GO:0044422//GO:0044430//GO:0044446	cytoplasm//cytoskeleton//microtubule organizing center//intracellular//cellular_component//cell//intracellular part//cell part//organelle//non-membrane-bounded organelle//intracellular organelle//intracellular non-membrane-bounded organelle//microtubule cytoskeleton//organelle part//cytoskeletal part//intracellular organelle part	-//-	-//-	no KO assigned | (RefSeq) CCDC96; coiled-coil domain containing 96	http://www.genome.jp/dbget-bin/www_bget?hsa:257236
ENSG00000257315	ZBED6	1	203795714	203854999	+	12481	protein_coding	zinc finger BED-type containing 6 [Source:HGNC Symbol;Acc:HGNC:33273]	1	42	2	4	24	8	0.00467607	0.169861	0.00877465	0.0158449	0.0917265	0.029623	39.0662	1.08135	5.0301	2.50562e-07	4.4481e-05	UP	3.77902	2.11922	0.803664	0.704873	0.98397	FALSE	GO:0006351//GO:0006355//GO:0006357//GO:0045892//GO:0008152//GO:0006139//GO:0006725//GO:0006807//GO:0008150//GO:0009058//GO:0009059//GO:0009987//GO:0010467//GO:0016070//GO:0018130//GO:0019438//GO:0032774//GO:0034641//GO:0034645//GO:0034654//GO:0043170//GO:0044237//GO:0044238//GO:0044249//GO:0044260//GO:0044271//GO:0046483//GO:0071704//GO:0090304//GO:0097659//GO:1901360//GO:1901362//GO:1901576//GO:…	transcription, DNA-templated//regulation of transcription, DNA-templated//regulation of transcription from RNA polymerase II promoter//negative regulation of transcription, DNA-templated//metabolic process//nucleobase-containing compound metabolic process//cellular aromatic compound metabolic process//nitrogen compound metabolic process//biological_process//biosynthetic process//macromolecule bio…	GO:0005634//GO:0005730//GO:0005622//GO:0005575//GO:0005623//GO:0043231//GO:0043226//GO:0043227//GO:0043229//GO:0044424//GO:0044464//GO:0031974//GO:0031981//GO:0043228//GO:0043232//GO:0043233//GO:0044422//GO:0044428//GO:0044446//GO:0070013	nucleus//nucleolus//intracellular//cellular_component//cell//intracellular membrane-bounded organelle//organelle//membrane-bounded organelle//intracellular organelle//intracellular part//cell part//membrane-enclosed lumen//nuclear lumen//non-membrane-bounded organelle//intracellular non-membrane-bounded organelle//organelle lumen//organelle part//nuclear part//intracellular organelle part//intrac…	GO:0003677//GO:0046983//GO:0046872//GO:0003700//GO:0000977//GO:0003674//GO:0003676//GO:0005488//GO:0097159//GO:1901363//GO:0005515//GO:0043167//GO:0043169//GO:0001071//GO:0000975//GO:0000976//GO:0001012//GO:0001067//GO:0003690//GO:0044212//GO:0043565//GO:1990837	DNA binding//protein dimerization activity//metal ion binding//transcription factor activity, sequence-specific DNA binding//RNA polymerase II regulatory region sequence-specific DNA binding//molecular_function//nucleic acid binding//binding//organic cyclic compound binding//heterocyclic compound binding//protein binding//ion binding//cation binding//nucleic acid binding transcription factor acti…	no KO assigned | (RefSeq) ZC3H11A, ZC3HDC11A; zinc finger CCCH-type containing 11A	http://www.genome.jp/dbget-bin/www_bget?hsa:9877
ENSG00000273100	AL596442.2	6	170178681	170179660	+	980	lincRNA	--	29	0	13	2	0	1	1.72704	0	0.726384	0.100898	0	0.0471588	1.38778e-17	31.1794	-7.97175	3.47842e-07	5.98566e-05	DOWN	1.88712	13.748	-2.78173	0.0118324	0.253274	FALSE	-//-	-//-	-//-	-//-	-//-	-//-	--	--
ENSG00000214435	AS3MT	10	102869516	102901899	+	2404	protein_coding	arsenite methyltransferase [Source:HGNC Symbol;Acc:HGNC:17452]	1	39	16	29	18	13	0.024277	0.818888	0.364447	0.596405	0.357167	0.249918	36.2754	1.08135	4.92354	4.77852e-07	8.07427e-05	UP	27.4272	16.9195	0.69351	0.278997	0.795102	FALSE	GO:0032259//GO:0009404//GO:0018872//GO:0008152//GO:0008150//GO:0009987//GO:0019748//GO:0044237//GO:0044699//GO:0044710//GO:0044763//GO:0006082//GO:0006805//GO:0009410//GO:0019752//GO:0070887//GO:0032787//GO:0042221//GO:0043436//GO:0044281//GO:0050896//GO:0051716//GO:0071466//GO:0071704	methylation//toxin metabolic process//arsonoacetate metabolic process//metabolic process//biological_process//cellular process//secondary metabolic process//cellular metabolic process//single-organism process//single-organism metabolic process//single-organism cellular process//organic acid metabolic process//xenobiotic metabolic process//response to xenobiotic stimulus//carboxylic acid metabolic…	GO:0005737//GO:0005829//GO:0005739//GO:0005622//GO:0005575//GO:0005623//GO:0044424//GO:0044464//GO:0044444//GO:0043231//GO:0043226//GO:0043227//GO:0043229	cytoplasm//cytosol//mitochondrion//intracellular//cellular_component//cell//intracellular part//cell part//cytoplasmic part//intracellular membrane-bounded organelle//organelle//membrane-bounded organelle//intracellular organelle	GO:0008168//GO:0016740//GO:0030791//GO:0030792//GO:0003674//GO:0003824//GO:0016741//GO:0008757	methyltransferase activity//transferase activity//arsenite methyltransferase activity//methylarsonite methyltransferase activity//molecular_function//catalytic activity//transferase activity, transferring one-carbon groups//S-adenosylmethionine-dependent methyltransferase activity	K07755 arsenite methyltransferase [EC:2.1.1.137] | (RefSeq) AS3MT, CYT19; arsenite methyltransferase	http://www.genome.jp/dbget-bin/www_bget?hsa:57412
ENSG00000136231	IGF2BP3	7	23310209	23470467	-	8511	protein_coding	insulin like growth factor 2 mRNA binding protein 3 [Source:HGNC Symbol;Acc:HGNC:28868]	236	1253	320	737	1145	712	1.61831	7.4313	2.05882	4.28119	6.41738	3.86623	1165.65	253.691	2.19947	5.43419e-07	9.01915e-05	UP	697.14	338.299	1.0429	0.0146985	0.275823	FALSE	GO:0051028//GO:0043488//GO:0006417//GO:0017148//GO:0006412//GO:0009653//GO:0042035//GO:0006403//GO:0006810//GO:0008150//GO:0015931//GO:0033036//GO:0050657//GO:0050658//GO:0051179//GO:0051234//GO:0051236//GO:0071702//GO:0071705//GO:0008152//GO:0010467//GO:0010468//GO:0010608//GO:0019222//GO:0043170//GO:0043487//GO:0050789//GO:0060255//GO:0065007//GO:0065008//GO:0071704//GO:0006518//GO:0006807//GO:…	mRNA transport//regulation of mRNA stability//regulation of translation//negative regulation of translation//translation//anatomical structure morphogenesis//regulation of cytokine biosynthetic process//RNA localization//transport//biological_process//nucleobase-containing compound transport//macromolecule localization//nucleic acid transport//RNA transport//localization//establishment of localiz…	GO:0005634//GO:0005737//GO:0005829//GO:0005622//GO:0005575//GO:0005623//GO:0043231//GO:0043226//GO:0043227//GO:0043229//GO:0044424//GO:0044464//GO:0044444	nucleus//cytoplasm//cytosol//intracellular//cellular_component//cell//intracellular membrane-bounded organelle//organelle//membrane-bounded organelle//intracellular organelle//intracellular part//cell part//cytoplasmic part	GO:0003723//GO:0003676//GO:0005515//GO:0003730//GO:0045182//GO:0048027//GO:0003674//GO:0005488//GO:0097159//GO:1901363//GO:0003729	RNA binding//nucleic acid binding//protein binding//mRNA 3'-UTR binding//translation regulator activity//mRNA 5'-UTR binding//molecular_function//binding//organic cyclic compound binding//heterocyclic compound binding//mRNA binding	K13197 insulin-like growth factor 2 mRNA-binding protein 3 | (RefSeq) IGF2BP3, CT98, IMP-3, IMP3, KOC, KOC1, VICKZ3; insulin like growth factor 2 mRNA binding protein 3	http://www.genome.jp/dbget-bin/www_bget?hsa:10643
ENSG00000271303	SRXN1	20	646615	653370	-	2698	protein_coding	sulfiredoxin 1 [Source:HGNC Symbol;Acc:HGNC:16132]	43	266	62	83	268	72	0.930158	4.97661	1.25834	1.52095	4.73834	1.23333	247.451	46.2285	2.41736	6.33301e-07	0.000102679	UP	78.507	65.5493	0.259976	0.615186	0.954881	FALSE	GO:0055114//GO:0098869//GO:0006979//GO:0034599//GO:0008152//GO:0008150//GO:0044699//GO:0044710//GO:0009636//GO:0009987//GO:0042221//GO:0050896//GO:0098754//GO:1990748//GO:0006950//GO:0033554//GO:0070887//GO:0051716	oxidation-reduction process//cellular oxidant detoxification//response to oxidative stress//cellular response to oxidative stress//metabolic process//biological_process//single-organism process//single-organism metabolic process//response to toxic substance//cellular process//response to chemical//response to stimulus//detoxification//cellular detoxification//response to stress//cellular response…	GO:0005737//GO:0005829//GO:0005622//GO:0005575//GO:0005623//GO:0044424//GO:0044464//GO:0044444	cytoplasm//cytosol//intracellular//cellular_component//cell//intracellular part//cell part//cytoplasmic part	GO:0032542//GO:0000166//GO:0005524//GO:0016491//GO:0005515//GO:0016209//GO:0016667//GO:0003674//GO:0003824//GO:0005488//GO:0036094//GO:0097159//GO:1901265//GO:1901363//GO:0017076//GO:0030554//GO:0032553//GO:0032555//GO:0032559//GO:0035639//GO:0043167//GO:0043168//GO:0097367	sulfiredoxin activity//nucleotide binding//ATP binding//oxidoreductase activity//protein binding//antioxidant activity//oxidoreductase activity, acting on a sulfur group of donors//molecular_function//catalytic activity//binding//small molecule binding//organic cyclic compound binding//nucleoside phosphate binding//heterocyclic compound binding//purine nucleotide binding//adenyl nucleotide bindin…	K12260 sulfiredoxin [EC:1.8.98.2] | (RefSeq) SRXN1, C20orf139, Npn3, SRX, SRX1; sulfiredoxin 1	http://www.genome.jp/dbget-bin/www_bget?hsa:140809
ENSG00000236711	SMAD9-IT1	13	36849366	36850046	-	504	sense_intronic	SMAD9 intronic transcript 1 [Source:HGNC Symbol;Acc:HGNC:39963]	1	38	7	10	29	9	0.115798	3.80581	0.760531	0.980951	2.74474	0.825278	35.3451	1.08135	4.88619	6.64018e-07	0.000105824	UP	9.45461	7.40498	0.348941	0.82928	1	FALSE	-//-	-//-	-//-	-//-	-//-	-//-	--	--
ENSG00000276334	AL133243.2	2	32521927	32523547	+	1621	sense_intronic	--	10	92	28	66	31	25	0.360037	2.86483	0.945854	2.01298	0.912246	0.712764	85.5807	10.7556	2.9786	7.13783e-07	0.000112477	UP	62.4263	29.6055	1.07344	0.0461904	0.4591	FALSE	-//-	-//-	-//-	-//-	-//-	-//-	--	--
ENSG00000234665	AL512625.3	9	62856999	62898087	-	4241	lincRNA	--	27	0	26	8	1	2	0.371557	0	0.335702	0.0932609	0.0112477	0.0217947	1.38778e-17	29.0295	-7.86908	7.40189e-07	0.000115986	DOWN	7.56275	27.4912	-1.84379	0.00898543	0.213842	FALSE	-//-	-//-	-//-	-//-	-//-	-//-	--	--
ENSG00000209082	MT-TL1	MT	3230	3304	+	75	Mt_tRNA	mitochondrially encoded tRNA leucine 1 (UUA/G) [Source:HGNC Symbol;Acc:HGNC:7490]	524	134	356	211	199	438	407.756	90.1857	259.919	139.091	126.568	269.899	124.653	563.272	-2.17471	1.18572e-06	0.00017597	DOWN	199.585	376.357	-0.914625	0.0346418	0.417628	FALSE	-//-	-//-	-//-	-//-	-//-	-//-	--	--
ENSG00000266931	AC092651.2	2	87055658	87076060	-	285	unprocessed_pseudogene	--	7	74	24	23	62	25	1.43345	13.1063	4.61122	3.98989	10.3772	4.054	68.8355	7.53081	3.1725	1.2558e-06	0.000185389	UP	21.7516	25.3769	-0.220642	0.835033	1	FALSE	-//-	-//-	-//-	-//-	-//-	-//-	no KO assigned | (RefSeq) RMND5A, CTLH, GID2, GID2A, RMD5, p44CTLH; required for meiotic nuclear division 5 homolog A	http://www.genome.jp/dbget-bin/www_bget?hsa:64795
ENSG00000131080	EDA2R	X	66595637	66639298	-	3579	protein_coding	ectodysplasin A2 receptor [Source:HGNC Symbol;Acc:HGNC:17756]	41	244	71	168	302	214	0.668578	3.4413	1.08629	2.32074	4.02512	2.76338	226.985	44.0786	2.3614	1.30959e-06	0.000190325	UP	158.91	75.0638	1.08089	0.019892	0.329381	FALSE	GO:0007275//GO:0030154//GO:0010668//GO:0033209//GO:0009888//GO:0008544//GO:0051092//GO:0046330//GO:0043123//GO:0072332//GO:0008150//GO:0032501//GO:0032502//GO:0044699//GO:0044707//GO:0044767//GO:0048856//GO:0009987//GO:0044763//GO:0048869//GO:0007398//GO:0007165//GO:0007154//GO:0007166//GO:0010033//GO:0019221//GO:0023052//GO:0070887//GO:0034097//GO:0034612//GO:0042221//GO:0044700//GO:0050789//GO:…	multicellular organism development//cell differentiation//ectodermal cell differentiation//tumor necrosis factor-mediated signaling pathway//tissue development//epidermis development//positive regulation of NF-kappaB transcription factor activity//positive regulation of JNK cascade//positive regulation of I-kappaB kinase/NF-kappaB signaling//intrinsic apoptotic signaling pathway by p53 class medi…	GO:0005887//GO:0016020//GO:0016021//GO:0005622//GO:0005886//GO:0005575//GO:0005623//GO:0031224//GO:0031226//GO:0044425//GO:0044459//GO:0044464//GO:0071944	integral component of plasma membrane//membrane//integral component of membrane//intracellular//plasma membrane//cellular_component//cell//intrinsic component of membrane//intrinsic component of plasma membrane//membrane part//plasma membrane part//cell part//cell periphery	GO:0005515//GO:0005031//GO:0004872//GO:0003674//GO:0005488//GO:0004871//GO:0004888//GO:0005035//GO:0038023//GO:0060089//GO:0099600	protein binding//tumor necrosis factor-activated receptor activity//receptor activity//molecular_function//binding//signal transducer activity//transmembrane signaling receptor activity//death receptor activity//signaling receptor activity//molecular transducer activity//transmembrane receptor activity	K05163 tumor necrosis factor receptor superfamily member 27 | (RefSeq) EDA2R, EDA-A2R, EDAA2R, TNFRSF27, XEDAR; ectodysplasin A2 receptor	http://www.genome.jp/dbget-bin/www_bget?hsa:60401
ENSG00000188404	SELL	1	169690667	169711698	-	2725	protein_coding	selectin L [Source:HGNC Symbol;Acc:HGNC:10720]	25	0	11	0	3	5	0.535431	0	0.221042	0	0.0525155	0.0847992	1.38778e-17	26.8796	-7.75855	1.61305e-06	0.000228508	DOWN	1.38778e-17	11.6337	-6.55727	0.00243493	0.0937599	FALSE	GO:0007155//GO:0050900//GO:0050776//GO:0043312//GO:0050901//GO:0016339//GO:0033198//GO:0008150//GO:0022610//GO:0002376//GO:0006928//GO:0009987//GO:0016477//GO:0040011//GO:0044699//GO:0044763//GO:0048870//GO:0051179//GO:0051674//GO:0002682//GO:0006955//GO:0048583//GO:0050789//GO:0050896//GO:0065007//GO:0001775//GO:0002252//GO:0002263//GO:0002274//GO:0002275//GO:0002283//GO:0002366//GO:0002443//GO:…	cell adhesion//leukocyte migration//regulation of immune response//neutrophil degranulation//leukocyte tethering or rolling//calcium-dependent cell-cell adhesion via plasma membrane cell adhesion molecules//response to ATP//biological_process//biological adhesion//immune system process//movement of cell or subcellular component//cellular process//cell migration//locomotion//single-organism proces…	GO:0016020//GO:0016021//GO:0005886//GO:0005887//GO:0030667//GO:0009897//GO:0009986//GO:0005575//GO:0031224//GO:0044425//GO:0005623//GO:0044464//GO:0071944//GO:0031226//GO:0044459//GO:0005622//GO:0005737//GO:0030141//GO:0012505//GO:0012506//GO:0030659//GO:0031090//GO:0031410//GO:0031982//GO:0043226//GO:0043227//GO:0043229//GO:0044422//GO:0044424//GO:0044433//GO:0044444//GO:0044446//GO:0097708//GO:…	membrane//integral component of membrane//plasma membrane//integral component of plasma membrane//secretory granule membrane//external side of plasma membrane//cell surface//cellular_component//intrinsic component of membrane//membrane part//cell//cell part//cell periphery//intrinsic component of plasma membrane//plasma membrane part//intracellular//cytoplasm//secretory granule//endomembrane syst…	GO:0046872//GO:0030246//GO:0005509//GO:0005515//GO:0008201//GO:0002020//GO:0043208//GO:0050839//GO:0070492//GO:0003674//GO:0005488//GO:0043167//GO:0043169//GO:0005539//GO:0043168//GO:0097367//GO:1901681//GO:0019899//GO:0008289//GO:0046625//GO:0051861	metal ion binding//carbohydrate binding//calcium ion binding//protein binding//heparin binding//protease binding//glycosphingolipid binding//cell adhesion molecule binding//oligosaccharide binding//molecular_function//binding//ion binding//cation binding//glycosaminoglycan binding//anion binding//carbohydrate derivative binding//sulfur compound binding//enzyme binding//lipid binding//sphingolipid…	K06495 selectin, lymphocyte | (RefSeq) SELL, CD62L, LAM1, LECAM1, LEU8, LNHR, LSEL, LYAM1, PLNHR, TQ1; selectin L	http://www.genome.jp/dbget-bin/www_bget?hsa:6402
ENSG00000118596	SLC16A7	12	59596067	59789855	+	13665	protein_coding	solute carrier family 16 member 7 [Source:HGNC Symbol;Acc:HGNC:10928]	111	575	155	421	478	372	0.474071	2.12399	0.621114	1.52318	1.6686	1.25812	534.91	119.324	2.16333	1.6304e-06	0.000229804	UP	398.229	163.866	1.28049	0.00344565	0.119738	FALSE	GO:0055085//GO:0015718//GO:1901475//GO:0035873//GO:0006810//GO:0008150//GO:0051179//GO:0051234//GO:0006811//GO:0006820//GO:0015711//GO:0015849//GO:0044699//GO:0044765//GO:0046942//GO:0071702//GO:1902578//GO:0006848//GO:0034220//GO:0098656//GO:1903825//GO:1905039//GO:0015727//GO:0015850	transmembrane transport//monocarboxylic acid transport//pyruvate transmembrane transport//lactate transmembrane transport//transport//biological_process//localization//establishment of localization//ion transport//anion transport//organic anion transport//organic acid transport//single-organism process//single-organism transport//carboxylic acid transport//organic substance transport//single-orga…	GO:0016021//GO:0005887//GO:0016020//GO:0005886//GO:0005575//GO:0031224//GO:0044425//GO:0005623//GO:0031226//GO:0044459//GO:0044464//GO:0071944	integral component of membrane//integral component of plasma membrane//membrane//plasma membrane//cellular_component//intrinsic component of membrane//membrane part//cell//intrinsic component of plasma membrane//plasma membrane part//cell part//cell periphery	GO:0008028//GO:0015293//GO:0005477//GO:0015129//GO:0050833//GO:0003674//GO:0005215//GO:0022857//GO:0005342//GO:0008509//GO:0008514//GO:0015075//GO:0022891//GO:0022892//GO:0046943//GO:0015291//GO:0022804//GO:1901618	monocarboxylic acid transmembrane transporter activity//symporter activity//pyruvate secondary active transmembrane transporter activity//lactate transmembrane transporter activity//pyruvate transmembrane transporter activity//molecular_function//transporter activity//transmembrane transporter activity//organic acid transmembrane transporter activity//anion transmembrane transporter activity//org…	K08184 MFS transporter, MCP family, solute carrier family 16 (monocarboxylic acid transporters), member 7 | (RefSeq) SLC16A7, MCT2; solute carrier family 16 member 7	http://www.genome.jp/dbget-bin/www_bget?hsa:9194
ENSG00000279456	AL353763.1	9	41061290	41062917	+	1628	TEC	--	3	52	7	23	29	14	0.107547	1.61229	0.235447	0.698476	0.849722	0.397431	48.3691	3.23114	3.85597	1.63986e-06	0.000229982	UP	21.7516	7.40498	1.53992	0.0560418	0.513375	FALSE	-//-	-//-	-//-	-//-	-//-	-//-	no KO assigned | (RefSeq) C14orf178; chromosome 14 open reading frame 178	http://www.genome.jp/dbget-bin/www_bget?hsa:283579
ENSG00000240889	NDUFB2-AS1	7	140695336	140697077	-	1648	antisense	NDUFB2 antisense RNA 1 [Source:HGNC Symbol;Acc:HGNC:40396]	41	3	24	7	12	15	1.45197	0.0918879	0.797449	0.21	0.347342	0.420652	2.7848	44.0786	-3.92211	1.66269e-06	0.000232024	DOWN	6.61682	25.3769	-1.91816	0.00813533	0.201401	FALSE	-//-	-//-	-//-	-//-	-//-	-//-	no KO assigned | (RefSeq) GVQW2; GVQW motif containing 2	http://www.genome.jp/dbget-bin/www_bget?hsa:100507462
ENSG00000019582	CD74	5	150401637	150412929	-	3184	protein_coding	CD74 molecule [Source:HGNC Symbol;Acc:HGNC:1697]	1	35	6	14	22	13	0.0183298	0.554868	0.103188	0.217387	0.329597	0.188694	32.5542	1.08135	4.76798	1.82875e-06	0.000251444	UP	13.2383	6.34782	1.0474	0.239949	0.783423	FALSE	GO:0006955//GO:0019882//GO:0006886//GO:0007165//GO:0002376//GO:0002250//GO:0050900//GO:0070374//GO:0048146//GO:0008283//GO:0070206//GO:0019886//GO:0043066//GO:0050731//GO:0090023//GO:0001516//GO:0065003//GO:0045893//GO:0001961//GO:0043518//GO:1902166//GO:2000343//GO:0001934//GO:0033674//GO:0043123//GO:0043410//GO:0045058//GO:0045657//GO:0046598//GO:0051290//GO:0002792//GO:0016064//GO:0019883//GO:…	immune response//antigen processing and presentation//intracellular protein transport//signal transduction//immune system process//adaptive immune response//leukocyte migration//positive regulation of ERK1 and ERK2 cascade//positive regulation of fibroblast proliferation//cell proliferation//protein trimerization//antigen processing and presentation of exogenous peptide antigen via MHC class II//…	GO:0016021//GO:0016020//GO:0005794//GO:0005783//GO:0005789//GO:0005886//GO:0005764//GO:0005768//GO:0070062//GO:0005622//GO:0009986//GO:0032588//GO:0000139//GO:0030666//GO:0043202//GO:0012507//GO:0005765//GO:0071556//GO:0030669//GO:0030658//GO:0042613//GO:0005773//GO:0035692//GO:0005770//GO:0005771//GO:0009897//GO:0035693//GO:0005575//GO:0031224//GO:0044425//GO:0005623//GO:0005737//GO:0043231//GO:…	integral component of membrane//membrane//Golgi apparatus//endoplasmic reticulum//endoplasmic reticulum membrane//plasma membrane//lysosome//endosome//extracellular exosome//intracellular//cell surface//trans-Golgi network membrane//Golgi membrane//endocytic vesicle membrane//lysosomal lumen//ER to Golgi transport vesicle membrane//lysosomal membrane//integral component of lumenal side of endopla…	GO:0042289//GO:0005515//GO:0019955//GO:0042802//GO:0001540//GO:0023026//GO:0004896//GO:0035718//GO:0042609//GO:0042658//GO:0044183//GO:0050998//GO:0003674//GO:0005102//GO:0005488//GO:0042287//GO:0033218//GO:0042277//GO:0023023//GO:0032403//GO:0044877//GO:0004871//GO:0004872//GO:0004888//GO:0038023//GO:0060089//GO:0099600//GO:0019899	MHC class II protein binding//protein binding//cytokine binding//identical protein binding//beta-amyloid binding//MHC class II protein complex binding//cytokine receptor activity//macrophage migration inhibitory factor binding//CD4 receptor binding//MHC class II protein binding, via antigen binding groove//protein binding involved in protein folding//nitric-oxide synthase binding//molecular_funct…	K06505 CD74 antigen | (RefSeq) CD74, DHLAG, HLADG, II, Ia-GAMMA; CD74 molecule	http://www.genome.jp/dbget-bin/www_bget?hsa:972
ENSG00000242588	AC108010.1	7	128574751	128622694	+	1107	processed_transcript	--	10	85	13	49	73	27	0.527209	3.87584	0.64305	2.1884	3.14564	1.12721	79.0687	10.7556	2.8646	1.94017e-06	0.000264173	UP	46.3456	13.748	1.74469	0.0041765	0.133014	FALSE	-//-	-//-	-//-	-//-	-//-	-//-	K08864 tousled-like kinase [EC:2.7.11.1] | (RefSeq) TLK2, HsHPK, PKU-ALPHA; tousled like kinase 2	http://www.genome.jp/dbget-bin/www_bget?hsa:11011
ENSG00000224713	AC025165.1	12	57612118	57619638	-	2600	antisense	--	8	76	18	64	66	58	0.179575	1.47548	0.379095	1.21698	1.21089	1.03096	70.6961	8.60574	3.0212	2.02547e-06	0.000274456	UP	60.5344	19.0338	1.6632	0.00301995	0.110829	FALSE	-//-	-//-	-//-	-//-	-//-	-//-	K20690 Rho guanine nucleotide exchange factor 25 | (RefSeq) ARHGEF25, GEFT, p63RhoGEF; Rho guanine nucleotide exchange factor 25	http://www.genome.jp/dbget-bin/www_bget?hsa:115557
ENSG00000181826	RELL1	4	37590800	37686376	-	1947	protein_coding	RELT like 1 [Source:HGNC Symbol;Acc:HGNC:27379]	6	66	10	37	57	47	0.179852	1.71109	0.281244	0.939537	1.3965	1.11563	61.3932	6.45589	3.22624	2.06249e-06	0.000278129	UP	34.9945	10.5765	1.71531	0.0114634	0.251498	FALSE	-//-	-//-	GO:0016020//GO:0016021//GO:0005886//GO:0015630//GO:0005575//GO:0031224//GO:0044425//GO:0005623//GO:0044464//GO:0071944//GO:0005622//GO:0005856//GO:0043226//GO:0043228//GO:0043229//GO:0043232//GO:0044424	membrane//integral component of membrane//plasma membrane//microtubule cytoskeleton//cellular_component//intrinsic component of membrane//membrane part//cell//cell part//cell periphery//intracellular//cytoskeleton//organelle//non-membrane-bounded organelle//intracellular organelle//intracellular non-membrane-bounded organelle//intracellular part	-//-	-//-	no KO assigned | (RefSeq) RELL1; RELT like 1	http://www.genome.jp/dbget-bin/www_bget?hsa:768211
ENSG00000223855	AC147651.1	7	520391	525232	+	3506	lincRNA	--	22	144	69	185	64	94	0.366219	2.07322	1.07767	2.60878	0.870765	1.23909	133.956	23.6548	2.49575	2.19461e-06	0.000293126	UP	174.991	72.9495	1.26101	0.00666913	0.182432	FALSE	-//-	-//-	-//-	-//-	-//-	-//-	--	--
ENSG00000244932	AL449212.1	3	129381298	129394149	+	517	unprocessed_pseudogene	--	13	98	22	44	71	25	1.46752	9.56819	2.33014	4.20766	6.5509	2.2348	91.1624	13.9804	2.69493	2.23458e-06	0.000297051	UP	41.616	23.2625	0.836184	0.138317	0.663131	FALSE	-//-	-//-	-//-	-//-	-//-	-//-	K19656 intraflagellar transport protein 122 | (RefSeq) IFT122, CED, CED1, SPG, WDR10, WDR10p, WDR140; intraflagellar transport 122	http://www.genome.jp/dbget-bin/www_bget?hsa:55764
ENSG00000225972	MTND1P23	1	629062	629433	+	372	unprocessed_pseudogene	mitochondrially encoded NADH:ubiquinone oxidoreductase core subunit 1 pseudogene 23 [Source:HGNC Symbol;Acc:HGNC:42092]	90	16	97	67	27	101	14.1198	2.17106	14.2783	8.90451	3.46221	12.5478	14.8787	96.7504	-2.69018	2.31191e-06	0.000304445	DOWN	63.3722	102.55	-0.693154	0.151436	0.676069	FALSE	-//-	-//-	-//-	-//-	-//-	-//-	K03878 NADH-ubiquinone oxidoreductase chain 1 [EC:1.6.5.3] | (RefSeq) ND1, MTND1, MT-ND1; NADH dehydrogenase, subunit 1 (complex I)	http://www.genome.jp/dbget-bin/www_bget?hsa:4535
ENSG00000235652	AL356599.1	6	145799409	145886585	+	6116	antisense	--	6	65	14	32	44	26	0.0572551	0.536464	0.125346	0.258679	0.343177	0.196469	60.4629	6.45589	3.20426	2.54728e-06	0.000332319	UP	30.2649	14.8052	1.02605	0.126945	0.663131	FALSE	-//-	-//-	-//-	-//-	-//-	-//-	--	--
ENSG00000263142	LRRC37A17P	17	46978481	47054569	+	5074	transcribed_unprocessed_pseudogene	leucine rich repeat containing 37 member A17, pseudogene [Source:HGNC Symbol;Acc:HGNC:48365]	18	122	27	40	83	35	0.207039	1.21368	0.291382	0.389751	0.780298	0.318791	113.489	19.3551	2.54463	3.29902e-06	0.00042061	UP	37.8323	28.5484	0.405083	0.524251	0.904649	FALSE	-//-	-//-	-//-	-//-	-//-	-//-	no KO assigned | (RefSeq) LRRC37A, LRRC37; leucine rich repeat containing 37A	http://www.genome.jp/dbget-bin/www_bget?hsa:9884
ENSG00000246575	AC093162.2	2	85315041	85316529	+	704	unprocessed_pseudogene	--	1	33	4	13	15	12	0.0829006	2.36611	0.311126	0.912954	1.01637	0.787766	30.6936	1.08135	4.68343	3.67596e-06	0.000452224	UP	12.2924	4.2335	1.51263	0.123085	0.663131	FALSE	-//-	-//-	-//-	-//-	-//-	-//-	K09516 all-trans-retinol 13,14-reductase [EC:1.3.99.23] | (RefSeq) RETSAT; retinol saturase	http://www.genome.jp/dbget-bin/www_bget?hsa:54884
ENSG00000073756	PTGS2	1	186671791	186680427	-	5269	protein_coding	prostaglandin-endoperoxide synthase 2 [Source:HGNC Symbol;Acc:HGNC:9605]	29	1	24	4	6	3	0.321218	0.00958001	0.249421	0.0375327	0.0543195	0.0263137	0.924163	31.1794	-4.8908	3.67596e-06	0.000452224	DOWN	3.77902	25.3769	-2.70564	0.0016487	0.075337	FALSE	GO:0055114//GO:0006954//GO:0008217//GO:0006979//GO:0001516//GO:0019371//GO:0006629//GO:0006631//GO:0006633//GO:0098869//GO:0090050//GO:0019221//GO:0006693//GO:0071456//GO:0019372//GO:0045429//GO:0050727//GO:0010575//GO:0090336//GO:0031622//GO:0071636//GO:0001525//GO:0007566//GO:0007568//GO:0007612//GO:0007613//GO:0008284//GO:0008285//GO:0009314//GO:0009750//GO:0010033//GO:0010042//GO:0010226//GO:…	oxidation-reduction process//inflammatory response//regulation of blood pressure//response to oxidative stress//prostaglandin biosynthetic process//cyclooxygenase pathway//lipid metabolic process//fatty acid metabolic process//fatty acid biosynthetic process//cellular oxidant detoxification//positive regulation of cell migration involved in sprouting angiogenesis//cytokine-mediated signaling path…	GO:0005737//GO:0016020//GO:0005783//GO:0005789//GO:0043231//GO:0031090//GO:0043005//GO:0005788//GO:0005901//GO:0005622//GO:0005575//GO:0005623//GO:0044424//GO:0044464//GO:0012505//GO:0043226//GO:0043227//GO:0043229//GO:0044444//GO:0042175//GO:0044422//GO:0044425//GO:0044432//GO:0044446//GO:0042995//GO:0097458//GO:0120025//GO:0031974//GO:0043233//GO:0070013//GO:0005886//GO:0044459//GO:0044853//GO:…	cytoplasm//membrane//endoplasmic reticulum//endoplasmic reticulum membrane//intracellular membrane-bounded organelle//organelle membrane//neuron projection//endoplasmic reticulum lumen//caveola//intracellular//cellular_component//cell//intracellular part//cell part//endomembrane system//organelle//membrane-bounded organelle//intracellular organelle//cytoplasmic part//nuclear outer membrane-endopl…	GO:0020037//GO:0004601//GO:0004666//GO:0046872//GO:0016491//GO:0051213//GO:0019899//GO:0005515//GO:0050473//GO:0016702//GO:0042803//GO:0003674//GO:0005488//GO:0046906//GO:0097159//GO:1901363//GO:0003824//GO:0016209//GO:0016684//GO:0016705//GO:0043167//GO:0043169//GO:0016701//GO:0046983//GO:0042802	heme binding//peroxidase activity//prostaglandin-endoperoxide synthase activity//metal ion binding//oxidoreductase activity//dioxygenase activity//enzyme binding//protein binding//arachidonate 15-lipoxygenase activity//oxidoreductase activity, acting on single donors with incorporation of molecular oxygen, incorporation of two atoms of oxygen//protein homodimerization activity//molecular_function…	K11987 prostaglandin-endoperoxide synthase 2 [EC:1.14.99.1] | (RefSeq) PTGS2, COX-2, COX2, GRIPGHS, PGG/HS, PGHS-2, PHS-2, hCox-2; prostaglandin-endoperoxide synthase 2	http://www.genome.jp/dbget-bin/www_bget?hsa:5743
ENSG00000274997	HIST1H2AH	6	27147129	27147515	+	387	protein_coding	histone cluster 1 H2A family member h [Source:HGNC Symbol;Acc:HGNC:13671]	29	1	15	2	5	5	4.37338	0.130432	2.12241	0.255504	0.6163	0.597101	0.924163	31.1794	-4.8908	3.67596e-06	0.000452224	DOWN	1.88712	15.8623	-2.98645	0.00524731	0.155128	FALSE	GO:0008150//GO:0006342//GO:0051276//GO:0008152//GO:0006139//GO:0006325//GO:0006351//GO:0006355//GO:0006725//GO:0006807//GO:0006996//GO:0009058//GO:0009059//GO:0009889//GO:0009890//GO:0009892//GO:0009987//GO:0010467//GO:0010468//GO:0010556//GO:0010558//GO:0010605//GO:0010629//GO:0016043//GO:0016070//GO:0016458//GO:0045892//GO:0018130//GO:0019219//GO:0019222//GO:0019438//GO:0031323//GO:0031324//GO:…	biological_process//chromatin silencing//chromosome organization//metabolic process//nucleobase-containing compound metabolic process//chromatin organization//transcription, DNA-templated//regulation of transcription, DNA-templated//cellular aromatic compound metabolic process//nitrogen compound metabolic process//organelle organization//biosynthetic process//macromolecule biosynthetic process//r…	GO:0005634//GO:0000786//GO:0005694//GO:0000790//GO:0070062//GO:0005622//GO:0005575//GO:0005623//GO:0043231//GO:0043226//GO:0043227//GO:0043229//GO:0044424//GO:0044464//GO:0000785//GO:0032991//GO:0032993//GO:0043228//GO:0043232//GO:0044422//GO:0044427//GO:0044446//GO:0044815//GO:0000228//GO:0031974//GO:0031981//GO:0043233//GO:0044428//GO:0044454//GO:0070013//GO:0005576//GO:0031982//GO:0043230//GO:…	nucleus//nucleosome//chromosome//nuclear chromatin//extracellular exosome//intracellular//cellular_component//cell//intracellular membrane-bounded organelle//organelle//membrane-bounded organelle//intracellular organelle//intracellular part//cell part//chromatin//macromolecular complex//protein-DNA complex//non-membrane-bounded organelle//intracellular non-membrane-bounded organelle//organelle pa…	GO:0003677//GO:0046982//GO:0003674//GO:0003676//GO:0005488//GO:0097159//GO:1901363//GO:0005515//GO:0046983	DNA binding//protein heterodimerization activity//molecular_function//nucleic acid binding//binding//organic cyclic compound binding//heterocyclic compound binding//protein binding//protein dimerization activity	K11251 histone H2A | (RefSeq) HIST1H2AH, H2A/S, H2AFALii, H2AH, dJ86C11.1; histone cluster 1 H2A family member h	http://www.genome.jp/dbget-bin/www_bget?hsa:85235
ENSG00000165092	ALDH1A1	9	72900662	73080442	-	2849	protein_coding	aldehyde dehydrogenase 1 family member A1 [Source:HGNC Symbol;Acc:HGNC:402]	29	1	17	3	3	3	0.594067	0.0177175	0.326742	0.0520603	0.0502299	0.0486651	0.924163	31.1794	-4.8908	3.67596e-06	0.000452224	DOWN	2.83307	17.9767	-2.6108	0.00696616	0.186305	FALSE	GO:0055114//GO:0008152//GO:0043547//GO:0006081//GO:0042572//GO:0006069//GO:0001523//GO:0061624//GO:0008150//GO:0044699//GO:0044710//GO:0043087//GO:0043085//GO:0044093//GO:0050790//GO:0051336//GO:0051345//GO:0065007//GO:0065009//GO:0009987//GO:0044237//GO:0044763//GO:0071704//GO:0006066//GO:0006629//GO:0006720//GO:0006721//GO:0010817//GO:0016101//GO:0034308//GO:0034754//GO:0042445//GO:0044238//GO:…	oxidation-reduction process//metabolic process//positive regulation of GTPase activity//cellular aldehyde metabolic process//retinol metabolic process//ethanol oxidation//retinoid metabolic process//fructose catabolic process to hydroxyacetone phosphate and glyceraldehyde-3-phosphate//biological_process//single-organism process//single-organism metabolic process//regulation of GTPase activity//po…	GO:0005737//GO:0005829//GO:0070062//GO:0005622//GO:0005575//GO:0005623//GO:0044424//GO:0044464//GO:0044444//GO:0005576//GO:0031982//GO:0043226//GO:0043227//GO:0043230//GO:0044421//GO:1903561	cytoplasm//cytosol//extracellular exosome//intracellular//cellular_component//cell//intracellular part//cell part//cytoplasmic part//extracellular region//vesicle//organelle//membrane-bounded organelle//extracellular organelle//extracellular region part//extracellular vesicle	GO:0016491//GO:0000166//GO:0016620//GO:0005096//GO:0001758//GO:0004029//GO:0005497//GO:0018479//GO:0051287//GO:0003674//GO:0003824//GO:0005488//GO:0036094//GO:0097159//GO:1901265//GO:1901363//GO:0016903//GO:0008047//GO:0030234//GO:0030695//GO:0060589//GO:0098772//GO:0042562//GO:0048037//GO:0050662	oxidoreductase activity//nucleotide binding//oxidoreductase activity, acting on the aldehyde or oxo group of donors, NAD or NADP as acceptor//GTPase activator activity//retinal dehydrogenase activity//aldehyde dehydrogenase (NAD) activity//androgen binding//benzaldehyde dehydrogenase (NAD+) activity//NAD binding//molecular_function//catalytic activity//binding//small molecule binding//organic cyc…	--	--
ENSG00000229873	OGFR-AS1	20	62800627	62805587	-	668	antisense	OGFR antisense RNA 1 [Source:HGNC Symbol;Acc:HGNC:40724]	4	53	11	24	20	9	0.349473	4.00492	0.901707	1.77629	1.42819	0.622665	49.2994	4.30604	3.48183	4.10875e-06	0.000492506	UP	22.6975	11.6337	0.957625	0.192852	0.758064	FALSE	-//-	-//-	-//-	-//-	-//-	-//-	--	--
ENSG00000270641	TSIX	X	73792205	73829231	+	37027	lincRNA	TSIX transcript, XIST antisense RNA [Source:HGNC Symbol;Acc:HGNC:12377]	109	531	96	275	251	126	0.171806	0.723886	0.141972	0.367191	0.323361	0.157268	493.977	117.174	2.07471	4.17358e-06	0.000498148	UP	260.124	101.493	1.35683	0.00277674	0.104631	FALSE	-//-	-//-	-//-	-//-	-//-	-//-	--	--
ENSG00000137142	IGFBPL1	9	38408994	38424447	-	1093	protein_coding	insulin like growth factor binding protein like 1 [Source:HGNC Symbol;Acc:HGNC:20081]	17	114	17	43	105	46	0.907735	5.26477	0.851683	1.94503	4.5825	1.94503	106.047	18.2801	2.52881	4.78323e-06	0.000568495	UP	40.6701	17.9767	1.17282	0.0485971	0.475135	FALSE	GO:0001558//GO:0071228//GO:0016049//GO:0040007//GO:0008150//GO:0009987//GO:0016043//GO:0040008//GO:0044699//GO:0044763//GO:0050789//GO:0050794//GO:0051128//GO:0065007//GO:0071840//GO:0002347//GO:0009607//GO:0050896//GO:0051716//GO:0071216	regulation of cell growth//cellular response to tumor cell//cell growth//growth//biological_process//cellular process//cellular component organization//regulation of growth//single-organism process//single-organism cellular process//regulation of biological process//regulation of cellular process//regulation of cellular component organization//biological regulation//cellular component organizatio…	GO:0005576//GO:0005615//GO:0005575//GO:0044421	extracellular region//extracellular space//cellular_component//extracellular region part	GO:0005515//GO:0005520//GO:0003674//GO:0005488//GO:0019838	protein binding//insulin-like growth factor binding//molecular_function//binding//growth factor binding	no KO assigned | (RefSeq) IGFBPL1, IGFBP-RP4, IGFBPRP4, bA113O24.1; insulin like growth factor binding protein like 1	http://www.genome.jp/dbget-bin/www_bget?hsa:347252
ENSG00000100146	SOX10	22	37970686	37987422	-	3710	protein_coding	SRY-box 10 [Source:HGNC Symbol;Acc:HGNC:11190]	3	43	11	33	15	23	0.047193	0.585044	0.162356	0.439762	0.192864	0.286512	39.9965	3.23114	3.58257	5.19332e-06	0.000612048	UP	31.2109	11.6337	1.4149	0.0401014	0.437323	FALSE	GO:0006351//GO:0006355//GO:0006368//GO:0010626//GO:0010628//GO:0031643//GO:0035690//GO:0045892//GO:0045893//GO:0048863//GO:0071393//GO:0006357//GO:0009653//GO:0048709//GO:0014003//GO:0022010//GO:0008152//GO:0006139//GO:0006725//GO:0006807//GO:0008150//GO:0009058//GO:0009059//GO:0009987//GO:0010467//GO:0016070//GO:0018130//GO:0019438//GO:0032774//GO:0034641//GO:0034645//GO:0034654//GO:0043170//GO:…	transcription, DNA-templated//regulation of transcription, DNA-templated//transcription elongation from RNA polymerase II promoter//negative regulation of Schwann cell proliferation//positive regulation of gene expression//positive regulation of myelination//cellular response to drug//negative regulation of transcription, DNA-templated//positive regulation of transcription, DNA-templated//stem ce…	GO:0005634//GO:0005737//GO:0016020//GO:0005654//GO:0005739//GO:0000785//GO:0005741//GO:0005622//GO:0005575//GO:0005623//GO:0043231//GO:0043226//GO:0043227//GO:0043229//GO:0044424//GO:0044464//GO:0031974//GO:0031981//GO:0043233//GO:0044422//GO:0044428//GO:0044446//GO:0070013//GO:0044444//GO:0005694//GO:0043228//GO:0043232//GO:0044427//GO:0005740//GO:0019867//GO:0031090//GO:0031966//GO:0031967//GO:…	nucleus//cytoplasm//membrane//nucleoplasm//mitochondrion//chromatin//mitochondrial outer membrane//intracellular//cellular_component//cell//intracellular membrane-bounded organelle//organelle//membrane-bounded organelle//intracellular organelle//intracellular part//cell part//membrane-enclosed lumen//nuclear lumen//organelle lumen//organelle part//nuclear part//intracellular organelle part//intra…	GO:0003677//GO:0003700//GO:0005515//GO:0003682//GO:0008134//GO:1990841//GO:0042802//GO:0000981//GO:0003713//GO:0003674//GO:0003676//GO:0005488//GO:0097159//GO:1901363//GO:0001071//GO:0000988//GO:0000989//GO:0003712	DNA binding//transcription factor activity, sequence-specific DNA binding//protein binding//chromatin binding//transcription factor binding//promoter-specific chromatin binding//identical protein binding//RNA polymerase II transcription factor activity, sequence-specific DNA binding//transcription coactivator activity//molecular_function//nucleic acid binding//binding//organic cyclic compound bin…	K09270 transcription factor SOX7/8/10/18 (SOX group E/F) | (RefSeq) SOX10, DOM, PCWH, WS2E, WS4, WS4C; SRY-box 10	http://www.genome.jp/dbget-bin/www_bget?hsa:6663
ENSG00000284946	AC068831.7	15	90966190	91022566	-	7148	protein_coding	--	261	1190	314	924	787	557	2.13101	8.40343	2.40544	6.39095	5.25198	3.6013	1107.04	280.564	1.97986	5.42755e-06	0.000631691	UP	874.027	331.956	1.39638	0.00111197	0.058482	FALSE	-//-	-//-	-//-	-//-	-//-	-//-	--	--
ENSG00000270392	PFN1P2	1	120432204	120434052	-	1849	transcribed_processed_pseudogene	profilin 1 pseudogene 2 [Source:HGNC Symbol;Acc:HGNC:24298]	6	61	5	29	49	29	0.189385	1.66528	0.148075	0.775424	1.26413	0.724852	56.7417	6.45589	3.11282	6.02224e-06	0.000696573	UP	27.4272	5.29066	2.34852	0.00159155	0.0734967	FALSE	-//-	-//-	-//-	-//-	-//-	-//-	K05759 profilin | (RefSeq) PFN1, ALS18; profilin 1	http://www.genome.jp/dbget-bin/www_bget?hsa:5216
ENSG00000260645	AL359715.2	6	80466958	80469080	+	2123	lincRNA	--	19	121	41	136	35	45	0.522316	2.87693	1.05751	3.16714	0.786414	0.979605	112.559	20.43	2.45525	6.0347e-06	0.000696573	UP	128.641	43.3487	1.56675	0.00154424	0.0726233	FALSE	-//-	-//-	-//-	-//-	-//-	-//-	--	--
ENSG00000151693	ASAP2	2	9206765	9405683	+	7257	protein_coding	ArfGAP with SH3 domain, ankyrin repeat and PH domain 2 [Source:HGNC Symbol;Acc:HGNC:2721]	71	351	120	279	308	195	0.570994	2.44143	0.905468	1.90075	2.02454	1.24184	326.525	76.3267	2.09528	6.0982e-06	0.000701018	UP	263.908	126.865	1.05608	0.0177684	0.308268	FALSE	GO:0043547//GO:0008150//GO:0043087//GO:0043085//GO:0044093//GO:0050790//GO:0051336//GO:0051345//GO:0065007//GO:0065009	positive regulation of GTPase activity//biological_process//regulation of GTPase activity//positive regulation of catalytic activity//positive regulation of molecular function//regulation of catalytic activity//regulation of hydrolase activity//positive regulation of hydrolase activity//biological regulation//regulation of molecular function	GO:0005737//GO:0016020//GO:0005794//GO:0005886//GO:0032580//GO:0005622//GO:0005575//GO:0005623//GO:0044424//GO:0044464//GO:0043231//GO:0012505//GO:0043226//GO:0043227//GO:0043229//GO:0044444//GO:0071944//GO:0000139//GO:0005795//GO:0031090//GO:0031984//GO:0031985//GO:0044422//GO:0044431//GO:0044446//GO:0098588//GO:0098791	cytoplasm//membrane//Golgi apparatus//plasma membrane//Golgi cisterna membrane//intracellular//cellular_component//cell//intracellular part//cell part//intracellular membrane-bounded organelle//endomembrane system//organelle//membrane-bounded organelle//intracellular organelle//cytoplasmic part//cell periphery//Golgi membrane//Golgi stack//organelle membrane//organelle subcompartment//Golgi ciste…	GO:0005515//GO:0005096//GO:0046872//GO:0003674//GO:0005488//GO:0008047//GO:0030234//GO:0030695//GO:0060589//GO:0098772//GO:0043167//GO:0043169	protein binding//GTPase activator activity//metal ion binding//molecular_function//binding//enzyme activator activity//enzyme regulator activity//GTPase regulator activity//nucleoside-triphosphatase regulator activity//molecular function regulator//ion binding//cation binding	K12488 Arf-GAP with SH3 domain, ANK repeat and PH domain-containing protein | (RefSeq) ASAP2, AMAP2, CENTB3, DDEF2, PAG3, PAP, Pap-alpha, SHAG1; ArfGAP with SH3 domain, ankyrin repeat and PH domain 2	http://www.genome.jp/dbget-bin/www_bget?hsa:8853
ENSG00000257800	FNBP1P1	2	74120680	74123218	+	1994	processed_pseudogene	formin binding protein 1 pseudogene 1 [Source:HGNC Symbol;Acc:HGNC:44528]	24	141	19	72	84	47	0.702451	3.56934	0.521768	1.78519	2.0095	1.08933	131.165	25.8047	2.3405	6.30296e-06	0.000719783	UP	68.1018	20.091	1.75529	0.00155045	0.0726549	FALSE	-//-	-//-	-//-	-//-	-//-	-//-	K20121 formin-binding protein 1 | (RefSeq) FNBP1, FBP17; formin binding protein 1	http://www.genome.jp/dbget-bin/www_bget?hsa:23048
ENSG00000254369	HOXA-AS3	7	27129977	27155928	+	5967	antisense	HOXA cluster antisense RNA 3 [Source:HGNC Symbol;Acc:HGNC:43748]	165	760	204	581	742	440	1.61383	6.42912	1.87208	4.81391	5.93172	3.40789	707.013	177.371	1.99427	6.31276e-06	0.000719783	UP	549.576	215.667	1.34905	0.00187253	0.0823564	FALSE	-//-	-//-	-//-	-//-	-//-	-//-	--	--
ENSG00000170161	AL512625.1	9	62897449	62900104	+	2541	lincRNA	--	65	11	60	18	24	42	1.49293	0.218516	1.29299	0.350224	0.450547	0.763894	10.2272	69.8771	-2.75654	6.47742e-06	0.000735568	DOWN	17.022	63.435	-1.88968	0.000998515	0.0552185	FALSE	-//-	-//-	-//-	-//-	-//-	-//-	--	--
ENSG00000175894	TSPEAR	21	44497892	44711580	-	4471	protein_coding	thrombospondin type laminin G domain and EAR repeats [Source:HGNC Symbol;Acc:HGNC:1268]	37	4	30	9	10	4	0.482978	0.0451596	0.367422	0.0995213	0.106691	0.041347	3.71511	39.7789	-3.37492	6.95643e-06	0.000786777	DOWN	8.50868	31.7199	-1.88205	0.00461337	0.143411	FALSE	GO:0007605//GO:0003008//GO:0050954//GO:0050877//GO:0007600//GO:0008150//GO:0032501	sensory perception of sound//system process//sensory perception of mechanical stimulus//neurological system process//sensory perception//biological_process//multicellular organismal process	GO:0042995//GO:0005576//GO:0032420//GO:0009986//GO:0060170//GO:0005575//GO:0005623//GO:0044464//GO:0032421//GO:0043226//GO:0044422//GO:0097458//GO:0098858//GO:0098862//GO:0120025//GO:0005886//GO:0016020//GO:0005929//GO:0031090//GO:0031253//GO:0043227//GO:0044425//GO:0044441//GO:0044459//GO:0044463//GO:0071944//GO:0098588//GO:0098590	cell projection//extracellular region//stereocilium//cell surface//ciliary membrane//cellular_component//cell//cell part//stereocilium bundle//organelle//organelle part//neuron part//actin-based cell projection//cluster of actin-based cell projections//plasma membrane bounded cell projection//plasma membrane//membrane//cilium//organelle membrane//cell projection membrane//membrane-bounded organel…	GO:0003674	molecular_function	no KO assigned | (RefSeq) TSPEAR, C21orf29, DFNB98, TSP-EAR; thrombospondin type laminin G domain and EAR repeats	http://www.genome.jp/dbget-bin/www_bget?hsa:54084
ENSG00000168970	JMJD7-PLA2G4B	15	41828095	41848155	+	7862	protein_coding	JMJD7-PLA2G4B readthrough [Source:HGNC Symbol;Acc:HGNC:34449]	42	222	87	194	190	150	0.311779	1.42533	0.605948	1.21996	1.1528	0.881752	206.518	45.1535	2.19049	7.01477e-06	0.00079019	UP	183.504	91.9786	0.99558	0.0287634	0.38353	FALSE	GO:0008152//GO:0009395//GO:0008150//GO:0006629//GO:0006644//GO:0006793//GO:0006796//GO:0009056//GO:0009987//GO:0016042//GO:0019637//GO:0044237//GO:0044238//GO:0044242//GO:0044248//GO:0044255//GO:0044699//GO:0044710//GO:0044712//GO:0044763//GO:0046434//GO:0071704//GO:1901575	metabolic process//phospholipid catabolic process//biological_process//lipid metabolic process//phospholipid metabolic process//phosphorus metabolic process//phosphate-containing compound metabolic process//catabolic process//cellular process//lipid catabolic process//organophosphate metabolic process//cellular metabolic process//primary metabolic process//cellular lipid catabolic process//cellul…	-//-	-//-	GO:0004620//GO:0003674//GO:0003824//GO:0016298//GO:0016787//GO:0016788	phospholipase activity//molecular_function//catalytic activity//lipase activity//hydrolase activity//hydrolase activity, acting on ester bonds	K16342 cytosolic phospholipase A2 [EC:3.1.1.4] | (RefSeq) PLA2G4B, HsT16992, cPLA2-beta; phospholipase A2 group IVB	http://www.genome.jp/dbget-bin/www_bget?hsa:100137049
ENSG00000205155	PSENEN	19	35745114	35747519	+	1845	protein_coding	presenilin enhancer gamma-secretase subunit [Source:HGNC Symbol;Acc:HGNC:30100]	885	264	852	501	350	692	27.9948	7.22274	25.2867	13.4252	9.04909	17.334	245.59	951.324	-1.9531	7.36514e-06	0.00082634	DOWN	473.902	900.713	-0.926277	0.0285377	0.381968	FALSE	GO:0007219//GO:0048013//GO:0007220//GO:0035333//GO:0043065//GO:0042982//GO:0031293//GO:0006509//GO:0016485//GO:0034205//GO:0042987//GO:0043085//GO:0007165//GO:0007154//GO:0007166//GO:0008150//GO:0009987//GO:0023052//GO:0044699//GO:0044700//GO:0050789//GO:0050794//GO:0050896//GO:0051716//GO:0065007//GO:0007169//GO:0007167//GO:0008152//GO:0019538//GO:0043170//GO:0044237//GO:0044238//GO:0044260//GO:…	Notch signaling pathway//ephrin receptor signaling pathway//Notch receptor processing//Notch receptor processing, ligand-dependent//positive regulation of apoptotic process//amyloid precursor protein metabolic process//membrane protein intracellular domain proteolysis//membrane protein ectodomain proteolysis//protein processing//beta-amyloid formation//amyloid precursor protein catabolic process/…	GO:0016020//GO:0016021//GO:0005794//GO:0005783//GO:0005789//GO:0005886//GO:0032580//GO:0005887//GO:0070765//GO:0005575//GO:0031224//GO:0044425//GO:0005622//GO:0005623//GO:0005737//GO:0043231//GO:0012505//GO:0043226//GO:0043227//GO:0043229//GO:0044424//GO:0044444//GO:0044464//GO:0042175//GO:0044422//GO:0044432//GO:0044446//GO:0071944//GO:0000139//GO:0005795//GO:0031090//GO:0031984//GO:0031985//GO:…	membrane//integral component of membrane//Golgi apparatus//endoplasmic reticulum//endoplasmic reticulum membrane//plasma membrane//Golgi cisterna membrane//integral component of plasma membrane//gamma-secretase complex//cellular_component//intrinsic component of membrane//membrane part//intracellular//cell//cytoplasm//intracellular membrane-bounded organelle//endomembrane system//organelle//membr…	GO:0005515//GO:0003674//GO:0005488	protein binding//molecular_function//binding	K06170 presenilin enhancer 2 | (RefSeq) PSENEN, MDS033, MSTP064, PEN-2, PEN2; presenilin enhancer gamma-secretase subunit	http://www.genome.jp/dbget-bin/www_bget?hsa:55851
ENSG00000262227	AC004771.3	17	4987706	4988446	+	551	antisense	--	6	60	8	16	38	16	0.635521	5.4966	0.795037	1.43564	3.28977	1.34201	55.8114	6.45589	3.08903	7.49803e-06	0.000837897	UP	15.1302	8.46215	0.830299	0.402639	0.892761	FALSE	-//-	-//-	-//-	-//-	-//-	-//-	--	--
ENSG00000258545	RHOXF1-AS1	X	120036236	120146854	+	2495	antisense	RHOXF1 antisense RNA 1 [Source:HGNC Symbol;Acc:HGNC:51582]	1	31	4	18	25	5	0.0233916	0.62717	0.0877887	0.356681	0.477972	0.0926164	28.833	1.08135	4.59361	7.53307e-06	0.000838472	UP	17.022	4.2335	1.97808	0.0230709	0.334569	FALSE	-//-	-//-	-//-	-//-	-//-	-//-	--	--
ENSG00000250116	AC018682.1	2	46568256	46580238	-	1519	antisense	--	2	36	16	29	32	18	0.0768427	1.1963	0.576782	0.943883	1.00491	0.54765	33.4845	2.15624	3.88546	7.62631e-06	0.000844654	UP	27.4272	16.9195	0.69351	0.278997	0.795102	FALSE	-//-	-//-	-//-	-//-	-//-	-//-	--	--
ENSG00000261794	GOLGA8H	15	30604126	30614561	+	1899	protein_coding	golgin A8 family member H [Source:HGNC Symbol;Acc:HGNC:37443]	7	64	18	52	68	49	0.215131	1.70118	0.519035	1.35381	1.70811	1.1925	59.5326	7.53081	2.96346	7.67894e-06	0.000844654	UP	49.1834	19.0338	1.36433	0.0189024	0.318412	FALSE	-//-	-//-	GO:0005794//GO:0005622//GO:0005575//GO:0005623//GO:0005737//GO:0043231//GO:0012505//GO:0043226//GO:0043227//GO:0043229//GO:0044424//GO:0044444//GO:0044464	Golgi apparatus//intracellular//cellular_component//cell//cytoplasm//intracellular membrane-bounded organelle//endomembrane system//organelle//membrane-bounded organelle//intracellular organelle//intracellular part//cytoplasmic part//cell part	-//-	-//-	no KO assigned | (RefSeq) GOLGA8H, GOLGA6L11; golgin A8 family member H	http://www.genome.jp/dbget-bin/www_bget?hsa:728498
ENSG00000188573	FBLL1	5	168529116	168530634	+	1519	protein_coding	fibrillarin like 1 [Source:HGNC Symbol;Acc:HGNC:35458]	64	11	50	16	17	21	2.45896	0.365535	1.80244	0.520763	0.533856	0.638925	10.2272	68.8021	-2.73421	7.80284e-06	0.000854929	DOWN	15.1302	52.8633	-1.79582	0.00221541	0.0916099	FALSE	GO:0006364//GO:0008033//GO:0032259//GO:0000494//GO:0031167//GO:1990258//GO:0042254//GO:0008152//GO:0006139//GO:0006396//GO:0006725//GO:0006807//GO:0008150//GO:0009987//GO:0010467//GO:0016070//GO:0016072//GO:0022613//GO:0034470//GO:0034641//GO:0034660//GO:0043170//GO:0044085//GO:0044237//GO:0044238//GO:0044260//GO:0046483//GO:0071704//GO:0071840//GO:0090304//GO:1901360//GO:0006399//GO:0016074//GO:…	rRNA processing//tRNA processing//methylation//box C/D snoRNA 3'-end processing//rRNA methylation//histone glutamine methylation//ribosome biogenesis//metabolic process//nucleobase-containing compound metabolic process//RNA processing//cellular aromatic compound metabolic process//nitrogen compound metabolic process//biological_process//cellular process//gene expression//RNA metabolic process//rR…	GO:0005634//GO:0030529//GO:0001650//GO:0005730//GO:0032040//GO:0015030//GO:0031428//GO:0005622//GO:0005575//GO:0005623//GO:0043231//GO:0043226//GO:0043227//GO:0043229//GO:0044424//GO:0044464//GO:0032991//GO:1990904//GO:0031974//GO:0031981//GO:0043228//GO:0043232//GO:0043233//GO:0044422//GO:0044428//GO:0044446//GO:0044452//GO:0070013//GO:0030684//GO:0005654//GO:0016604//GO:0044451//GO:0005732	nucleus//intracellular ribonucleoprotein complex//fibrillar center//nucleolus//small-subunit processome//Cajal body//box C/D snoRNP complex//intracellular//cellular_component//cell//intracellular membrane-bounded organelle//organelle//membrane-bounded organelle//intracellular organelle//intracellular part//cell part//macromolecular complex//ribonucleoprotein complex//membrane-enclosed lumen//nucl…	GO:0003723//GO:0008168//GO:0016740//GO:0008649//GO:1990259//GO:0003674//GO:0003676//GO:0005488//GO:0097159//GO:1901363//GO:0003824//GO:0016741//GO:0008173//GO:0008757//GO:0008170//GO:0008276//GO:0036009//GO:0042054	RNA binding//methyltransferase activity//transferase activity//rRNA methyltransferase activity//histone-glutamine methyltransferase activity//molecular_function//nucleic acid binding//binding//organic cyclic compound binding//heterocyclic compound binding//catalytic activity//transferase activity, transferring one-carbon groups//RNA methyltransferase activity//S-adenosylmethionine-dependent methy…	K14563 rRNA 2'-O-methyltransferase fibrillarin [EC:2.1.1.-] | (RefSeq) FBL, FIB, FLRN, RNU3IP1; fibrillarin	http://www.genome.jp/dbget-bin/www_bget?hsa:2091
ENSG00000261068	AL512274.1	6	42092233	42094259	-	2027	lincRNA	--	0	24	10	28	14	13	0	0.597657	0.270144	0.68294	0.329464	0.2964	22.321	1.38778e-17	7.49251	8.28134e-06	0.000883207	UP	26.4812	10.5765	1.31486	0.0624507	0.52868	FALSE	-//-	-//-	-//-	-//-	-//-	-//-	no KO assigned | (RefSeq) uncharacterized LOC100996598	http://www.genome.jp/dbget-bin/www_bget?hsa:100996598
ENSG00000249721	AC112206.3	5	67692812	67693200	-	389	processed_pseudogene	--	22	0	6	0	4	0	3.30068	0	0.844599	0	0.490505	0	1.38778e-17	23.6548	-7.57503	8.28134e-06	0.000883207	DOWN	1.38778e-17	6.34782	-5.69551	0.0409646	0.437323	FALSE	-//-	-//-	-//-	-//-	-//-	-//-	K02893 large subunit ribosomal protein L23Ae | (RefSeq) RPL23A, L23A, MDA20; ribosomal protein L23a	http://www.genome.jp/dbget-bin/www_bget?hsa:6147
ENSG00000082684	SEMA5B	3	122909193	123028605	-	6224	protein_coding	semaphorin 5B [Source:HGNC Symbol;Acc:HGNC:10737]	16	105	33	110	98	96	0.150031	0.851558	0.290331	0.873778	0.751086	0.712837	97.6744	17.2052	2.49717	9.34545e-06	0.000981947	UP	104.047	34.8914	1.57313	0.00192717	0.084233	FALSE	GO:0007275//GO:0030154//GO:0007399//GO:0050919//GO:0048675//GO:0050908//GO:0097485//GO:1990138//GO:0008150//GO:0032501//GO:0032502//GO:0044699//GO:0044707//GO:0044767//GO:0048856//GO:0009987//GO:0044763//GO:0048869//GO:0048731//GO:0006935//GO:0009605//GO:0040011//GO:0042221//GO:0042330//GO:0050896//GO:0000902//GO:0000904//GO:0016049//GO:0040007//GO:0009653//GO:0007409//GO:0016043//GO:0022008//GO:…	multicellular organism development//cell differentiation//nervous system development//negative chemotaxis//axon extension//detection of light stimulus involved in visual perception//neuron projection guidance//neuron projection extension//biological_process//multicellular organismal process//developmental process//single-organism process//single-multicellular organism process//single-organism dev…	GO:0016020//GO:0016021//GO:0005615//GO:0005575//GO:0031224//GO:0044425//GO:0005576//GO:0044421	membrane//integral component of membrane//extracellular space//cellular_component//intrinsic component of membrane//membrane part//extracellular region//extracellular region part	GO:0005515//GO:0038191//GO:0003674//GO:0005488//GO:0005102	protein binding//neuropilin binding//molecular_function//binding//receptor binding	K06841 semaphorin 5 | (RefSeq) SEMA5B, SEMAG, SemG; semaphorin 5B	http://www.genome.jp/dbget-bin/www_bget?hsa:54437
ENSG00000235351	AC114730.3	2	241724615	241725693	-	584	antisense	--	3	40	12	39	14	12	0.299805	3.45733	1.12517	3.30164	1.14353	0.949635	37.2057	3.23114	3.47857	9.34721e-06	0.000981947	UP	36.8864	12.6908	1.53077	0.0181211	0.31121	FALSE	-//-	-//-	-//-	-//-	-//-	-//-	--	--
ENSG00000066923	STAG3	7	100177563	100221488	+	8583	protein_coding	stromal antigen 3 [Source:HGNC Symbol;Acc:HGNC:11356]	36	189	70	165	179	93	0.24479	1.11152	0.446589	0.950436	0.994826	0.500763	175.819	38.7039	2.1802	9.97151e-06	0.00104362	UP	156.073	74.0067	1.07535	0.0210472	0.332972	FALSE	GO:0007049//GO:0051321//GO:0007059//GO:0007130//GO:0007129//GO:0034502//GO:0008150//GO:0009987//GO:0044699//GO:0044763//GO:0000003//GO:0022414//GO:0044702//GO:0051276//GO:0000280//GO:0006996//GO:0007126//GO:0007127//GO:0022607//GO:0016043//GO:0022402//GO:0044085//GO:0045132//GO:0045143//GO:0048285//GO:0070192//GO:0070193//GO:0071840//GO:0098813//GO:1903046//GO:0008104//GO:0033036//GO:0033365//GO:…	cell cycle//meiotic cell cycle//chromosome segregation//synaptonemal complex assembly//synapsis//protein localization to chromosome//biological_process//cellular process//single-organism process//single-organism cellular process//reproduction//reproductive process//single organism reproductive process//chromosome organization//nuclear division//organelle organization//meiotic nuclear division//me…	GO:0005634//GO:0005694//GO:0005615//GO:0000775//GO:0000795//GO:0030893//GO:0000794//GO:0000800//GO:0000802//GO:0001673//GO:0034991//GO:0005622//GO:0005575//GO:0005623//GO:0043231//GO:0043226//GO:0043227//GO:0043229//GO:0044424//GO:0044464//GO:0043228//GO:0043232//GO:0005576//GO:0044421//GO:0044422//GO:0044427//GO:0044446//GO:0098687//GO:0000228//GO:0000793//GO:0031974//GO:0031981//GO:0043233//GO:…	nucleus//chromosome//extracellular space//chromosome, centromeric region//synaptonemal complex//meiotic cohesin complex//condensed nuclear chromosome//lateral element//transverse filament//male germ cell nucleus//nuclear meiotic cohesin complex//intracellular//cellular_component//cell//intracellular membrane-bounded organelle//organelle//membrane-bounded organelle//intracellular organelle//intrac…	GO:0005488//GO:0003674	binding//molecular_function	K13055 cohesin complex subunit SA-3 | (RefSeq) STAG3; stromal antigen 3	http://www.genome.jp/dbget-bin/www_bget?hsa:10734
ENSG00000273366	Z83851.2	22	42278188	42278846	+	659	lincRNA	--	39	5	12	11	22	45	3.4539	0.382982	0.997114	0.82525	1.59247	3.15584	4.64543	41.9287	-3.1381	1.04861e-05	0.0010934	DOWN	10.4005	12.6908	-0.282867	0.731776	1	FALSE	-//-	-//-	-//-	-//-	-//-	-//-	--	--
ENSG00000227354	RBM26-AS1	13	79406309	79424328	+	3747	antisense	RBM26 antisense RNA 1 [Source:HGNC Symbol;Acc:HGNC:39805]	115	27	111	39	50	62	1.7912	0.363726	1.62214	0.514587	0.636531	0.764709	25.1119	123.624	-2.29341	1.09976e-05	0.00112581	DOWN	36.8864	117.351	-1.66609	0.000909997	0.0509236	FALSE	-//-	-//-	-//-	-//-	-//-	-//-	--	--
ENSG00000278384	AL354822.1	GL000218.1	51867	54893	-	3027	protein_coding	--	26	144	56	127	137	158	0.501292	2.40129	1.01304	2.07429	2.15894	2.41231	133.956	27.9546	2.25591	1.1159e-05	0.00113818	UP	120.128	59.2063	1.01938	0.0328349	0.414828	FALSE	-//-	-//-	-//-	-//-	-//-	-//-	no KO assigned | (RefSeq) uncharacterized LOC642249	http://www.genome.jp/dbget-bin/www_bget?hsa:642249
ENSG00000101489	CELF4	18	37243047	37566037	-	6532	protein_coding	CUGBP Elav-like family member 4 [Source:HGNC Symbol;Acc:HGNC:14015]	54	9	83	29	12	18	0.482478	0.069549	0.695795	0.219498	0.0876331	0.127355	8.36663	58.0528	-2.77523	1.16659e-05	0.00118285	DOWN	27.4272	87.7499	-1.67297	0.00136416	0.0676691	FALSE	GO:0006397//GO:0008380//GO:0000381//GO:0009792//GO:0007281//GO:0048026//GO:0017148//GO:0000380//GO:0006376//GO:0048025//GO:0090394//GO:1902866//GO:0008152//GO:0006139//GO:0006396//GO:0006725//GO:0006807//GO:0008150//GO:0009987//GO:0010467//GO:0016070//GO:0016071//GO:0034641//GO:0043170//GO:0044237//GO:0044238//GO:0044260//GO:0046483//GO:0071704//GO:0090304//GO:1901360//GO:0000375//GO:0000377//GO:…	mRNA processing//RNA splicing//regulation of alternative mRNA splicing, via spliceosome//embryo development ending in birth or egg hatching//germ cell development//positive regulation of mRNA splicing, via spliceosome//negative regulation of translation//alternative mRNA splicing, via spliceosome//mRNA splice site selection//negative regulation of mRNA splicing, via spliceosome//negative regulati…	GO:0005634//GO:0005737//GO:0005622//GO:0005575//GO:0005623//GO:0043231//GO:0043226//GO:0043227//GO:0043229//GO:0044424//GO:0044464	nucleus//cytoplasm//intracellular//cellular_component//cell//intracellular membrane-bounded organelle//organelle//membrane-bounded organelle//intracellular organelle//intracellular part//cell part	GO:0003676//GO:0003723//GO:0036002//GO:0000900//GO:0042835//GO:0003729//GO:0003674//GO:0005488//GO:0097159//GO:1901363//GO:0030371//GO:0045182//GO:0090079	nucleic acid binding//RNA binding//pre-mRNA binding//translation repressor activity, nucleic acid binding//BRE binding//mRNA binding//molecular_function//binding//organic cyclic compound binding//heterocyclic compound binding//translation repressor activity//translation regulator activity//translation regulator activity, nucleic acid binding	K13207 CUG-BP- and ETR3-like factor | (RefSeq) CELF4, BRUNOL4, CELF-4; CUGBP Elav-like family member 4	http://www.genome.jp/dbget-bin/www_bget?hsa:56853
ENSG00000166492	FAM86GP	11	3410352	3422496	-	971	unprocessed_pseudogene	family with sequence similarity 86 member G, pseudogene [Source:HGNC Symbol;Acc:HGNC:42358]	51	8	60	24	27	27	3.06536	0.415877	3.38362	1.222	1.32641	1.28509	7.43633	54.828	-2.86023	1.16813e-05	0.00118285	DOWN	22.6975	63.435	-1.47727	0.00847015	0.205002	FALSE	-//-	-//-	-//-	-//-	-//-	-//-	no KO assigned | (RefSeq) EEF2KMT, EFM3, FAM86A, SB153, eEF2-KMT; eukaryotic elongation factor 2 lysine methyltransferase	http://www.genome.jp/dbget-bin/www_bget?hsa:196483
ENSG00000203644	AC083799.1	3	129847048	129847957	-	910	sense_intronic	--	148	38	151	66	78	121	9.49184	2.10783	9.08625	3.58575	4.08871	6.14515	35.3451	159.097	-2.16608	1.20091e-05	0.00121166	DOWN	62.4263	159.637	-1.35267	0.0040023	0.132071	FALSE	-//-	-//-	-//-	-//-	-//-	-//-	--	--
ENSG00000178458	H3F3AP6	4	139698144	139698554	-	411	processed_pseudogene	H3 histone, family 3A, pseudogene 6 [Source:HGNC Symbol;Acc:HGNC:42982]	418	124	388	172	175	236	59.356	15.2291	51.6939	20.6902	20.3109	26.5374	115.35	449.329	-1.9605	1.22386e-05	0.00123039	DOWN	162.694	410.187	-1.33339	0.002272	0.0925739	FALSE	-//-	-//-	-//-	-//-	-//-	-//-	K11253 histone H3 | (RefSeq) H3F3B, H3.3B; H3 histone family member 3B	http://www.genome.jp/dbget-bin/www_bget?hsa:3021
ENSG00000279312	AL136164.4	6	71373253	71375387	-	2135	TEC	--	34	178	73	168	142	128	0.929418	4.20839	1.87229	3.89036	3.17266	2.77077	165.586	36.554	2.17594	1.23373e-05	0.00123589	UP	158.91	77.1782	1.04088	0.0244077	0.348745	FALSE	-//-	-//-	-//-	-//-	-//-	-//-	--	--
ENSG00000232298	AL138902.1	1	24307556	24321901	-	856	antisense	--	0	23	2	7	11	11	0	1.35628	0.12794	0.404299	0.612988	0.593892	21.3907	1.38778e-17	7.43146	1.26863e-05	0.00126184	UP	6.61682	2.11922	1.59114	0.217138	0.783423	FALSE	-//-	-//-	-//-	-//-	-//-	-//-	--	--
ENSG00000212533	RF00072	12	31076867	31077016	-	150	snoRNA	--	0	23	3	12	1	5	0	7.73982	1.09516	3.9552	0.318011	1.54052	21.3907	1.38778e-17	7.43146	1.26863e-05	0.00126184	UP	11.3465	3.17636	1.79968	0.0923262	0.586107	FALSE	-//-	-//-	-//-	-//-	-//-	-//-	--	--
ENSG00000008311	AASS	7	122075647	122144280	-	4591	protein_coding	aminoadipate-semialdehyde synthase [Source:HGNC Symbol;Acc:HGNC:17366]	191	833	268	791	843	600	2.42804	9.15866	3.19651	8.51819	8.75898	6.03994	774.925	205.319	1.9156	1.2883e-05	0.00127687	UP	748.22	283.326	1.40064	0.00114087	0.0596888	FALSE	GO:0055114//GO:0008152//GO:0006554//GO:0019477//GO:0051262//GO:0033512//GO:0019878//GO:0006091//GO:0008150//GO:0044699//GO:0044710//GO:0006082//GO:0006520//GO:0006553//GO:0006807//GO:0009056//GO:0009063//GO:0009066//GO:0009068//GO:0009987//GO:0016054//GO:0019752//GO:0043436//GO:0044237//GO:0044238//GO:0044248//GO:0044281//GO:0044282//GO:0044712//GO:0044763//GO:0046395//GO:0071704//GO:1901564//GO:…	oxidation-reduction process//metabolic process//lysine catabolic process//L-lysine catabolic process//protein tetramerization//L-lysine catabolic process to acetyl-CoA via saccharopine//lysine biosynthetic process via aminoadipic acid//generation of precursor metabolites and energy//biological_process//single-organism process//single-organism metabolic process//organic acid metabolic process//cel…	GO:0043231//GO:0005739//GO:0005759//GO:0005622//GO:0005575//GO:0005623//GO:0043226//GO:0043227//GO:0043229//GO:0044424//GO:0044464//GO:0005737//GO:0044444//GO:0031974//GO:0043233//GO:0044422//GO:0044429//GO:0044446//GO:0070013	intracellular membrane-bounded organelle//mitochondrion//mitochondrial matrix//intracellular//cellular_component//cell//organelle//membrane-bounded organelle//intracellular organelle//intracellular part//cell part//cytoplasm//cytoplasmic part//membrane-enclosed lumen//organelle lumen//organelle part//mitochondrial part//intracellular organelle part//intracellular organelle lumen	GO:0016491//GO:0003824//GO:0047131//GO:0004753//GO:0047130//GO:0003674//GO:0016645//GO:0016646	oxidoreductase activity//catalytic activity//saccharopine dehydrogenase (NAD+, L-glutamate-forming) activity//saccharopine dehydrogenase activity//saccharopine dehydrogenase (NADP+, L-lysine-forming) activity//molecular_function//oxidoreductase activity, acting on the CH-NH group of donors//oxidoreductase activity, acting on the CH-NH group of donors, NAD or NADP as acceptor	K14157 alpha-aminoadipic semialdehyde synthase [EC:1.5.1.8 1.5.1.9] | (RefSeq) AASS, LKR/SDH, LKRSDH, LORSDH; aminoadipate-semialdehyde synthase	http://www.genome.jp/dbget-bin/www_bget?hsa:10157
ENSG00000232677	LINC00665	19	36313067	36331718	-	7201	lincRNA	long intergenic non-protein coding RNA 665 [Source:HGNC Symbol;Acc:HGNC:44323]	191	52	176	77	80	83	1.548	0.364506	1.33835	0.528659	0.529944	0.532689	48.3691	205.319	-2.08265	1.32893e-05	0.00131251	DOWN	72.8314	186.067	-1.35156	0.00365398	0.122882	FALSE	-//-	-//-	-//-	-//-	-//-	-//-	no KO assigned | (RefSeq) uncharacterized LOC105376526	http://www.genome.jp/dbget-bin/www_bget?hsa:105376526
ENSG00000210195	MT-TT	MT	15888	15953	+	66	Mt_tRNA	mitochondrially encoded tRNA threonine [Source:HGNC Symbol;Acc:HGNC:7499]	75	15	58	18	22	36	66.3204	11.4721	48.1208	13.4836	15.9005	25.2085	13.9484	80.6264	-2.51982	1.42143e-05	0.00139894	DOWN	17.022	61.3206	-1.84087	0.00137481	0.0676691	FALSE	-//-	-//-	-//-	-//-	-//-	-//-	--	--
ENSG00000111834	RSPH4A	6	116616479	116632985	+	2840	protein_coding	radial spoke head 4 homolog A [Source:HGNC Symbol;Acc:HGNC:21558]	46	7	33	9	10	37	0.9453	0.124415	0.636275	0.156676	0.167963	0.602104	6.50603	49.4533	-2.90098	1.46563e-05	0.00142741	DOWN	8.50868	34.8914	-2.01904	0.00220539	0.0916099	FALSE	GO:0003341//GO:0035082//GO:0007017//GO:0006928//GO:0007018//GO:0008150//GO:0009987//GO:0044699//GO:0044763//GO:0000226//GO:0001578//GO:0007010//GO:0006996//GO:0060271//GO:0022607//GO:0016043//GO:0030030//GO:0030031//GO:0044782//GO:0044085//GO:0070925//GO:0071840//GO:1902589	cilium movement//axoneme assembly//microtubule-based process//movement of cell or subcellular component//microtubule-based movement//biological_process//cellular process//single-organism process//single-organism cellular process//microtubule cytoskeleton organization//microtubule bundle formation//cytoskeleton organization//organelle organization//cilium assembly//cellular component assembly//cel…	GO:0005737//GO:0005634//GO:0005730//GO:0005654//GO:0005856//GO:0042995//GO:0005929//GO:0031514//GO:0005930//GO:0001534//GO:0005622//GO:0005575//GO:0005623//GO:0044424//GO:0044464//GO:0043231//GO:0043226//GO:0043227//GO:0043229//GO:0031974//GO:0031981//GO:0043228//GO:0043232//GO:0043233//GO:0044422//GO:0044428//GO:0044446//GO:0070013//GO:0120025//GO:0044430//GO:0044441//GO:0044463//GO:0097014//GO:…	cytoplasm//nucleus//nucleolus//nucleoplasm//cytoskeleton//cell projection//cilium//motile cilium//axoneme//radial spoke//intracellular//cellular_component//cell//intracellular part//cell part//intracellular membrane-bounded organelle//organelle//membrane-bounded organelle//intracellular organelle//membrane-enclosed lumen//nuclear lumen//non-membrane-bounded organelle//intracellular non-membrane-b…	GO:0003674	molecular_function	K19756 radial spoke head protein 4A | (RefSeq) RSPH4A, CILD11, RSHL3, RSPH6B, dJ412I7.1; radial spoke head 4 homolog A	http://www.genome.jp/dbget-bin/www_bget?hsa:345895
ENSG00000270903	HNRNPA3P9	11	32591793	32592771	-	979	processed_pseudogene	heterogeneous nuclear ribonucleoprotein A3 pseudogene 9 [Source:HGNC Symbol;Acc:HGNC:48755]	1	29	3	10	18	3	0.0596139	1.49524	0.167798	0.505005	0.877047	0.141621	26.9725	1.08135	4.49782	1.57535e-05	0.00150808	UP	9.45461	3.17636	1.53978	0.133362	0.663131	FALSE	-//-	-//-	-//-	-//-	-//-	-//-	K12741 heterogeneous nuclear ribonucleoprotein A1/A3 | (RefSeq) HNRNPA3, 2610510D13Rik, D10S102, FBRNP, HNRPA3; heterogeneous nuclear ribonucleoprotein A3	http://www.genome.jp/dbget-bin/www_bget?hsa:220988
ENSG00000196793	ZNF239	10	43556344	43574618	-	2509	protein_coding	zinc finger protein 239 [Source:HGNC Symbol;Acc:HGNC:13031]	64	12	49	14	29	50	1.48871	0.241421	1.06941	0.275871	0.551354	0.920996	11.1575	68.8021	-2.61013	1.59963e-05	0.00152612	DOWN	13.2383	51.8061	-1.95771	0.00102772	0.0559539	FALSE	GO:0006351//GO:0006355//GO:0000122//GO:0008152//GO:0006139//GO:0006725//GO:0006807//GO:0008150//GO:0009058//GO:0009059//GO:0009987//GO:0010467//GO:0016070//GO:0018130//GO:0019438//GO:0032774//GO:0034641//GO:0034645//GO:0034654//GO:0043170//GO:0044237//GO:0044238//GO:0044249//GO:0044260//GO:0044271//GO:0046483//GO:0071704//GO:0090304//GO:0097659//GO:1901360//GO:1901362//GO:1901576//GO:0009889//GO:…	transcription, DNA-templated//regulation of transcription, DNA-templated//negative regulation of transcription from RNA polymerase II promoter//metabolic process//nucleobase-containing compound metabolic process//cellular aromatic compound metabolic process//nitrogen compound metabolic process//biological_process//biosynthetic process//macromolecule biosynthetic process//cellular process//gene ex…	GO:0005634//GO:0005622//GO:0005575//GO:0005623//GO:0043231//GO:0043226//GO:0043227//GO:0043229//GO:0044424//GO:0044464	nucleus//intracellular//cellular_component//cell//intracellular membrane-bounded organelle//organelle//membrane-bounded organelle//intracellular organelle//intracellular part//cell part	GO:0003676//GO:0046872//GO:0003677//GO:0005515//GO:0003700//GO:0000978//GO:0001078//GO:0003723//GO:0003674//GO:0005488//GO:0097159//GO:1901363//GO:0043167//GO:0043169//GO:0001071//GO:0000975//GO:0000976//GO:0000977//GO:0000987//GO:0001012//GO:0001067//GO:0001159//GO:0003690//GO:0044212//GO:0043565//GO:1990837//GO:0000981//GO:0000982//GO:0001227	nucleic acid binding//metal ion binding//DNA binding//protein binding//transcription factor activity, sequence-specific DNA binding//RNA polymerase II core promoter proximal region sequence-specific DNA binding//transcriptional repressor activity, RNA polymerase II core promoter proximal region sequence-specific binding//RNA binding//molecular_function//binding//organic cyclic compound binding//h…	no KO assigned | (RefSeq) ZNF239, HOK-2, MOK2; zinc finger protein 239	http://www.genome.jp/dbget-bin/www_bget?hsa:8187
ENSG00000272434	AC137630.3	3	49029316	49029706	+	391	antisense	--	34	3	27	8	4	28	5.07496	0.387292	3.78126	1.01156	0.487996	3.30956	2.7848	36.554	-3.65286	1.70381e-05	0.00161453	DOWN	7.56275	28.5484	-1.898	0.00689176	0.186305	FALSE	-//-	-//-	-//-	-//-	-//-	-//-	--	--
ENSG00000185187	SIGIRR	11	405716	417455	-	3496	protein_coding	single Ig and TIR domain containing [Source:HGNC Symbol;Acc:HGNC:30575]	802	254	707	356	264	364	13.3885	3.66739	11.0738	5.0345	3.60218	4.81192	236.287	862.104	-1.86672	1.81901e-05	0.00171213	DOWN	336.744	747.424	-1.14995	0.00712011	0.186305	FALSE	GO:0007165//GO:0071345//GO:0001960//GO:0006953//GO:0031665//GO:0043433//GO:0045079//GO:0007154//GO:0008150//GO:0009987//GO:0023052//GO:0044699//GO:0044700//GO:0050789//GO:0050794//GO:0050896//GO:0051716//GO:0065007//GO:0010033//GO:0070887//GO:0034097//GO:0042221//GO:0071310//GO:0001959//GO:0007166//GO:0009966//GO:0009968//GO:0010646//GO:0010648//GO:0019221//GO:0023051//GO:0023057//GO:0048519//GO:…	signal transduction//cellular response to cytokine stimulus//negative regulation of cytokine-mediated signaling pathway//acute-phase response//negative regulation of lipopolysaccharide-mediated signaling pathway//negative regulation of sequence-specific DNA binding transcription factor activity//negative regulation of chemokine biosynthetic process//cell communication//biological_process//cellula…	GO:0016020//GO:0016021//GO:0005886//GO:0005575//GO:0031224//GO:0044425//GO:0005623//GO:0044464//GO:0071944	membrane//integral component of membrane//plasma membrane//cellular_component//intrinsic component of membrane//membrane part//cell//cell part//cell periphery	GO:0005515//GO:0003674//GO:0005488	protein binding//molecular_function//binding	--	--
ENSG00000278811	LINC00624	1	147258885	147517875	-	5564	antisense	long intergenic non-protein coding RNA 624 [Source:HGNC Symbol;Acc:HGNC:44254]	6	55	8	27	40	21	0.0629353	0.498965	0.0787321	0.239914	0.34293	0.17443	51.16	6.45589	2.96379	1.83216e-05	0.00171301	UP	25.5353	8.46215	1.58037	0.0338323	0.417628	FALSE	-//-	-//-	-//-	-//-	-//-	-//-	--	--
ENSG00000187987	ZSCAN23	6	28431930	28443502	-	3283	protein_coding	zinc finger and SCAN domain containing 23 [Source:HGNC Symbol;Acc:HGNC:21193]	4	47	18	21	50	17	0.0711081	0.722639	0.300228	0.316247	0.726494	0.239313	43.7177	4.30604	3.30896	1.86809e-05	0.0017408	UP	19.8598	19.0338	0.0615829	1	1	FALSE	GO:0006355//GO:0006351//GO:0008152//GO:0006139//GO:0006725//GO:0006807//GO:0008150//GO:0009058//GO:0009059//GO:0009889//GO:0009987//GO:0010467//GO:0010468//GO:0010556//GO:0016070//GO:0018130//GO:0019219//GO:0019222//GO:0019438//GO:0031323//GO:0031326//GO:0032774//GO:0034641//GO:0034645//GO:0034654//GO:0043170//GO:0044237//GO:0044238//GO:0044249//GO:0044260//GO:0044271//GO:0046483//GO:0050789//GO:…	regulation of transcription, DNA-templated//transcription, DNA-templated//metabolic process//nucleobase-containing compound metabolic process//cellular aromatic compound metabolic process//nitrogen compound metabolic process//biological_process//biosynthetic process//macromolecule biosynthetic process//regulation of biosynthetic process//cellular process//gene expression//regulation of gene expre…	GO:0005634//GO:0070062//GO:0005622//GO:0005575//GO:0005623//GO:0043231//GO:0043226//GO:0043227//GO:0043229//GO:0044424//GO:0044464//GO:0005576//GO:0031982//GO:0043230//GO:0044421//GO:1903561	nucleus//extracellular exosome//intracellular//cellular_component//cell//intracellular membrane-bounded organelle//organelle//membrane-bounded organelle//intracellular organelle//intracellular part//cell part//extracellular region//vesicle//extracellular organelle//extracellular region part//extracellular vesicle	GO:0003700//GO:0003676//GO:0046872//GO:0003677//GO:0001071//GO:0003674//GO:0005488//GO:0097159//GO:1901363//GO:0043167//GO:0043169	transcription factor activity, sequence-specific DNA binding//nucleic acid binding//metal ion binding//DNA binding//nucleic acid binding transcription factor activity//molecular_function//binding//organic cyclic compound binding//heterocyclic compound binding//ion binding//cation binding	K09230 SCAN domain-containing zinc finger protein | (RefSeq) ZSCAN23, ZNF390, ZNF453, dJ29K1.3, dJ29K1.3.1; zinc finger and SCAN domain containing 23	http://www.genome.jp/dbget-bin/www_bget?hsa:222696
ENSG00000174010	KLHL15	X	23983720	24027186	-	6272	protein_coding	kelch like family member 15 [Source:HGNC Symbol;Acc:HGNC:29347]	1693	6870	1807	5233	4023	3005	15.7536	55.2898	15.7762	41.2499	30.5969	22.1425	6391.08	1819.87	1.81216	1.94396e-05	0.00178902	UP	4950	1910.31	1.37357	0.00105278	0.0569876	FALSE	GO:0016567//GO:0006511//GO:2000042//GO:0071630//GO:0008152//GO:0006464//GO:0008150//GO:0009987//GO:0019538//GO:0032446//GO:0036211//GO:0043170//GO:0043412//GO:0044237//GO:0044238//GO:0044260//GO:0044267//GO:0070647//GO:0071704//GO:0019941//GO:0006508//GO:0051603//GO:0009056//GO:0009057//GO:0030163//GO:0043632//GO:0044248//GO:0044257//GO:0044265//GO:1901575//GO:0000018//GO:0000724//GO:0000725//GO:…	protein ubiquitination//ubiquitin-dependent protein catabolic process//negative regulation of double-strand break repair via homologous recombination//ubiquitin-dependent catabolism of misfolded proteins by nucleus-associated proteasome//metabolic process//cellular protein modification process//biological_process//cellular process//protein metabolic process//protein modification by small protein …	GO:0031463//GO:0005634//GO:0000151//GO:0005622//GO:0005575//GO:0005623//GO:0031461//GO:0032991//GO:0044424//GO:0044464//GO:1902494//GO:1990234//GO:0043231//GO:0043226//GO:0043227//GO:0043229	Cul3-RING ubiquitin ligase complex//nucleus//ubiquitin ligase complex//intracellular//cellular_component//cell//cullin-RING ubiquitin ligase complex//macromolecular complex//intracellular part//cell part//catalytic complex//transferase complex//intracellular membrane-bounded organelle//organelle//membrane-bounded organelle//intracellular organelle	GO:0005515//GO:0004842//GO:0003674//GO:0005488//GO:0003824//GO:0016740//GO:0019787	protein binding//ubiquitin-protein transferase activity//molecular_function//binding//catalytic activity//transferase activity//ubiquitin-like protein transferase activity	K10452 kelch-like protein 15 | (RefSeq) KLHL15, HEL-S-305; kelch like family member 15	http://www.genome.jp/dbget-bin/www_bget?hsa:80311
ENSG00000261279	ULK4P1	15	32406597	32434992	-	1687	transcribed_unprocessed_pseudogene	ULK4 pseudogene 1 [Source:HGNC Symbol;Acc:HGNC:15775]	0	22	3	13	7	4	0	0.658267	0.0973768	0.380984	0.197932	0.109581	20.4604	1.38778e-17	7.36771	1.95811e-05	0.00178902	UP	12.2924	3.17636	1.91395	0.0637647	0.530236	FALSE	-//-	-//-	-//-	-//-	-//-	-//-	K17545 serine/threonine-protein kinase ULK4 [EC:2.7.11.1] | (RefSeq) ULK4, FAM7C1, REC01035; unc-51 like kinase 4	http://www.genome.jp/dbget-bin/www_bget?hsa:54986
ENSG00000250917	AL035458.2	20	34234840	34281173	-	478	sense_overlapping	--	0	22	2	11	4	3	0	2.32321	0.229114	1.13774	0.399177	0.290056	20.4604	1.38778e-17	7.36771	1.95811e-05	0.00178902	UP	10.4005	2.11922	2.23348	0.0623388	0.528661	FALSE	-//-	-//-	-//-	-//-	-//-	-//-	K01251 adenosylhomocysteinase [EC:3.3.1.1] | (RefSeq) AHCY, SAHH, adoHcyase; adenosylhomocysteinase	http://www.genome.jp/dbget-bin/www_bget?hsa:191
ENSG00000186732	MPPED1	22	43411196	43507848	+	5821	protein_coding	metallophosphoesterase domain containing 1 [Source:HGNC Symbol;Acc:HGNC:1306]	20	0	13	2	0	0	0.200522	0	0.122291	0.0169868	0	0	1.38778e-17	21.505	-7.43828	1.95811e-05	0.00178902	DOWN	1.88712	13.748	-2.78173	0.0118324	0.253274	FALSE	GO:0008150	biological_process	GO:0005575	cellular_component	GO:0016787//GO:0003674//GO:0003824	hydrolase activity//molecular_function//catalytic activity	no KO assigned | (RefSeq) MPPED1, 239AB, C22orf1, FAM1A; metallophosphoesterase domain containing 1	http://www.genome.jp/dbget-bin/www_bget?hsa:758
ENSG00000213619	NDUFS3	11	47565336	47584562	+	3670	protein_coding	NADH:ubiquinone oxidoreductase core subunit S3 [Source:HGNC Symbol;Acc:HGNC:7710]	2164	713	1982	925	848	1179	34.4129	9.80658	29.5724	12.461	11.0221	14.8469	663.29	2326.17	-1.81003	2.26494e-05	0.00205689	DOWN	874.973	2095.32	-1.25973	0.00274801	0.103827	FALSE	GO:0055114//GO:0021762//GO:0030308//GO:0006120//GO:0032981//GO:2001243//GO:0072593//GO:0045333//GO:0008152//GO:0008150//GO:0044699//GO:0044710//GO:0007275//GO:0007399//GO:0007417//GO:0007420//GO:0030901//GO:0032501//GO:0032502//GO:0044707//GO:0044767//GO:0048513//GO:0048731//GO:0048856//GO:0048857//GO:0060322//GO:0016049//GO:0001558//GO:0040007//GO:0009987//GO:0016043//GO:0040008//GO:0044763//GO:…	oxidation-reduction process//substantia nigra development//negative regulation of cell growth//mitochondrial electron transport, NADH to ubiquinone//mitochondrial respiratory chain complex I assembly//negative regulation of intrinsic apoptotic signaling pathway//reactive oxygen species metabolic process//cellular respiration//metabolic process//biological_process//single-organism process//single-…	GO:0016020//GO:0005739//GO:0005743//GO:0016604//GO:0070469//GO:0031966//GO:0005759//GO:0005747//GO:0043209//GO:0005575//GO:0005622//GO:0005623//GO:0005737//GO:0043231//GO:0043226//GO:0043227//GO:0043229//GO:0044424//GO:0044444//GO:0044464//GO:0005740//GO:0019866//GO:0031090//GO:0031967//GO:0031975//GO:0044422//GO:0044429//GO:0044446//GO:0005634//GO:0005654//GO:0031974//GO:0031981//GO:0043233//GO:…	membrane//mitochondrion//mitochondrial inner membrane//nuclear body//respiratory chain//mitochondrial membrane//mitochondrial matrix//mitochondrial respiratory chain complex I//myelin sheath//cellular_component//intracellular//cell//cytoplasm//intracellular membrane-bounded organelle//organelle//membrane-bounded organelle//intracellular organelle//intracellular part//cytoplasmic part//cell part//…	GO:0008137//GO:0016651//GO:0016491//GO:0005515//GO:0003954//GO:0009055//GO:0003674//GO:0003824//GO:0016655//GO:0050136//GO:0005488	NADH dehydrogenase (ubiquinone) activity//oxidoreductase activity, acting on NAD(P)H//oxidoreductase activity//protein binding//NADH dehydrogenase activity//electron carrier activity//molecular_function//catalytic activity//oxidoreductase activity, acting on NAD(P)H, quinone or similar compound as acceptor//NADH dehydrogenase (quinone) activity//binding	K03936 NADH dehydrogenase (ubiquinone) Fe-S protein 3 [EC:1.6.5.3 1.6.99.3] | (RefSeq) NDUFS3, CI-30; NADH:ubiquinone oxidoreductase core subunit S3	http://www.genome.jp/dbget-bin/www_bget?hsa:4722
ENSG00000275888	AC132872.3	17	82244770	82245591	+	629	antisense	--	24	129	43	112	103	109	2.22685	10.3522	3.74341	8.8033	7.81123	8.00874	120.001	25.8047	2.21231	2.26596e-05	0.00205689	UP	105.939	45.4631	1.21842	0.0145808	0.274186	FALSE	-//-	-//-	-//-	-//-	-//-	-//-	--	--
ENSG00000145416	2018-03-01	4	163524298	164384050	-	10421	protein_coding	membrane associated ring-CH-type finger 1 [Source:HGNC Symbol;Acc:HGNC:26077]	50	234	75	203	150	100	0.280021	1.13345	0.394095	0.963085	0.686618	0.443485	217.682	53.753	2.01549	2.27714e-05	0.00205831	UP	192.018	79.2925	1.27477	0.00613063	0.171365	FALSE	GO:0016567//GO:0006955//GO:0002376//GO:0000209//GO:0002495//GO:0008152//GO:0006464//GO:0008150//GO:0009987//GO:0019538//GO:0032446//GO:0036211//GO:0043170//GO:0043412//GO:0044237//GO:0044238//GO:0044260//GO:0044267//GO:0070647//GO:0071704//GO:0050896//GO:0002504//GO:0019882//GO:0048002	protein ubiquitination//immune response//immune system process//protein polyubiquitination//antigen processing and presentation of peptide antigen via MHC class II//metabolic process//cellular protein modification process//biological_process//cellular process//protein metabolic process//protein modification by small protein conjugation//protein modification process//macromolecule metabolic proces…	GO:0016020//GO:0016021//GO:0005794//GO:0005765//GO:0005789//GO:0005886//GO:0030659//GO:0031410//GO:0005764//GO:0005768//GO:0031902//GO:0031901//GO:0032588//GO:0005575//GO:0031224//GO:0044425//GO:0005622//GO:0005623//GO:0005737//GO:0043231//GO:0012505//GO:0043226//GO:0043227//GO:0043229//GO:0044424//GO:0044444//GO:0044464//GO:0000323//GO:0005773//GO:0005774//GO:0031090//GO:0044422//GO:0044437//GO:…	membrane//integral component of membrane//Golgi apparatus//lysosomal membrane//endoplasmic reticulum membrane//plasma membrane//cytoplasmic vesicle membrane//cytoplasmic vesicle//lysosome//endosome//late endosome membrane//early endosome membrane//trans-Golgi network membrane//cellular_component//intrinsic component of membrane//membrane part//intracellular//cell//cytoplasm//intracellular membran…	GO:0008270//GO:0046872//GO:0016740//GO:0004842//GO:0042287//GO:0061630//GO:0003674//GO:0005488//GO:0043167//GO:0043169//GO:0046914//GO:0003824//GO:0019787//GO:0005515//GO:0005102//GO:0061659	zinc ion binding//metal ion binding//transferase activity//ubiquitin-protein transferase activity//MHC protein binding//ubiquitin protein ligase activity//molecular_function//binding//ion binding//cation binding//transition metal ion binding//catalytic activity//ubiquitin-like protein transferase activity//protein binding//receptor binding//ubiquitin-like protein ligase activity	--	--
ENSG00000254433	AP001001.1	11	106085990	106101975	-	1247	antisense	--	1	28	3	8	15	6	0.0468019	1.13341	0.131736	0.317177	0.573797	0.222368	26.0422	1.08135	4.44743	2.29623e-05	0.00205831	UP	7.56275	3.17636	1.22254	0.274268	0.791236	FALSE	-//-	-//-	-//-	-//-	-//-	-//-	K06133 4'-phosphopantetheinyl transferase [EC:2.7.8.-] | (RefSeq) AASDHPPT, AASD-PPT, ACPS, CGI-80, LYS2, LYS5; aminoadipate-semialdehyde dehydrogenase-phosphopantetheinyl transferase	http://www.genome.jp/dbget-bin/www_bget?hsa:60496
ENSG00000279400	AC008957.3	5	36667717	36669958	+	2242	TEC	--	6	54	8	39	76	40	0.156187	1.21577	0.195391	0.860017	1.617	0.824542	50.2297	6.45589	2.93738	2.30044e-05	0.00205831	UP	36.8864	8.46215	2.10873	0.00255104	0.0975634	FALSE	-//-	-//-	-//-	-//-	-//-	-//-	--	--
ENSG00000230021	AL669831.3	1	586071	827796	-	5411	transcribed_processed_pseudogene	--	3	37	12	33	31	15	0.0323574	0.345158	0.121438	0.301519	0.273286	0.128116	34.4148	3.23114	3.36648	2.31155e-05	0.00205831	UP	31.2109	12.6908	1.29065	0.0575636	0.518784	FALSE	-//-	-//-	-//-	-//-	-//-	-//-	K16941 septin 14 | (RefSeq) SEPT14; septin 14	http://www.genome.jp/dbget-bin/www_bget?hsa:346288
ENSG00000100604	CHGA	14	92923080	92935293	+	3102	protein_coding	chromogranin A [Source:HGNC Symbol;Acc:HGNC:1929]	33	3	23	9	11	13	0.620872	0.0488173	0.406009	0.143443	0.169155	0.193682	2.7848	35.4791	-3.60994	2.31155e-05	0.00205831	DOWN	8.50868	24.3197	-1.50044	0.0340354	0.417628	FALSE	GO:0045087//GO:0042742//GO:0060452//GO:0097756//GO:0050829//GO:0050830//GO:0019730//GO:0002551//GO:0043303//GO:0031640//GO:0008217//GO:1900738//GO:0050832//GO:0002026//GO:0006996//GO:0030816//GO:0032762//GO:0033604//GO:0045576//GO:0086030//GO:1901215//GO:1901899//GO:2000707//GO:0002376//GO:0006952//GO:0006950//GO:0006955//GO:0008150//GO:0050896//GO:0009605//GO:0009607//GO:0051707//GO:0009617//GO:…	innate immune response//defense response to bacterium//positive regulation of cardiac muscle contraction//negative regulation of blood vessel diameter//defense response to Gram-negative bacterium//defense response to Gram-positive bacterium//antimicrobial humoral response//mast cell chemotaxis//mast cell degranulation//killing of cells of other organism//regulation of blood pressure//positive reg…	GO:0030141//GO:0016020//GO:0005576//GO:0048471//GO:0031410//GO:0042629//GO:0005615//GO:0030133//GO:0030658//GO:0042583//GO:0005622//GO:0005575//GO:0005623//GO:0005737//GO:0012505//GO:0031982//GO:0043226//GO:0043227//GO:0043229//GO:0044424//GO:0044444//GO:0044464//GO:0097708//GO:0099503//GO:0000323//GO:0005764//GO:0005773//GO:0043231//GO:0044421//GO:0012506//GO:0030659//GO:0031090//GO:0044422//GO:…	secretory granule//membrane//extracellular region//perinuclear region of cytoplasm//cytoplasmic vesicle//mast cell granule//extracellular space//transport vesicle//transport vesicle membrane//chromaffin granule//intracellular//cellular_component//cell//cytoplasm//endomembrane system//vesicle//organelle//membrane-bounded organelle//intracellular organelle//intracellular part//cytoplasmic part//cel…	-//-	-//-	K19990 chromogranin-A | (RefSeq) CHGA, CGA; chromogranin A	http://www.genome.jp/dbget-bin/www_bget?hsa:1113
ENSG00000117707	PROX1	1	213983181	214041502	+	8928	protein_coding	prospero homeobox 1 [Source:HGNC Symbol;Acc:HGNC:9459]	152	638	202	579	400	330	0.993618	3.60712	1.23893	3.20629	2.13717	1.70824	593.518	163.396	1.86019	2.58303e-05	0.00227834	UP	547.684	213.553	1.35828	0.0017646	0.0790828	FALSE	GO:0006355//GO:0006351//GO:0048511//GO:0007275//GO:0008284//GO:0008285//GO:0010595//GO:0043433//GO:0060298//GO:0060412//GO:0045893//GO:0060414//GO:0045787//GO:0045944//GO:0030182//GO:0001938//GO:0000122//GO:0045892//GO:0021915//GO:0042752//GO:0055010//GO:0030240//GO:0021707//GO:0060042//GO:0001822//GO:0030324//GO:0001889//GO:0055009//GO:0045071//GO:0007420//GO:0060059//GO:0010468//GO:0002088//GO:…	regulation of transcription, DNA-templated//transcription, DNA-templated//rhythmic process//multicellular organism development//positive regulation of cell proliferation//negative regulation of cell proliferation//positive regulation of endothelial cell migration//negative regulation of sequence-specific DNA binding transcription factor activity//positive regulation of sarcomere organization//ven…	GO:0005634//GO:0005737//GO:0005622//GO:0005575//GO:0005623//GO:0043231//GO:0043226//GO:0043227//GO:0043229//GO:0044424//GO:0044464	nucleus//cytoplasm//intracellular//cellular_component//cell//intracellular membrane-bounded organelle//organelle//membrane-bounded organelle//intracellular organelle//intracellular part//cell part	GO:0003677//GO:0005515//GO:0000981//GO:0003700//GO:0044212//GO:0001046//GO:0016922//GO:0003705//GO:0003714//GO:0001078//GO:0043565//GO:0050692//GO:0050693//GO:0003674//GO:0003676//GO:0005488//GO:0097159//GO:1901363//GO:0001071//GO:0000975//GO:0001067//GO:0000976//GO:0001047//GO:0003690//GO:1990837//GO:0005102//GO:0000988//GO:0000989//GO:0003712//GO:0000982//GO:0001227//GO:0019904	DNA binding//protein binding//RNA polymerase II transcription factor activity, sequence-specific DNA binding//transcription factor activity, sequence-specific DNA binding//transcription regulatory region DNA binding//core promoter sequence-specific DNA binding//ligand-dependent nuclear receptor binding//transcription factor activity, RNA polymerase II distal enhancer sequence-specific binding//tr…	K20211 prospero homeobox 1 | (RefSeq) PROX1; prospero homeobox 1	http://www.genome.jp/dbget-bin/www_bget?hsa:5629
ENSG00000007952	NOX1	X	100843324	100874345	-	2529	protein_coding	NADPH oxidase 1 [Source:HGNC Symbol;Acc:HGNC:7889]	107	27	105	49	32	68	2.46925	0.538901	2.27347	0.957911	0.603579	1.24265	25.1119	115.024	-2.1895	2.66926e-05	0.00233969	DOWN	46.3456	111.008	-1.25769	0.00974612	0.225418	FALSE	GO:0055114//GO:0042554//GO:0034220//GO:0006811//GO:0034765//GO:0008284//GO:0006954//GO:0001525//GO:0016477//GO:0007165//GO:0008217//GO:0010575//GO:0048661//GO:0045730//GO:0045726//GO:0006739//GO:0003081//GO:0030198//GO:0042743//GO:0043410//GO:0046330//GO:0051454//GO:0071455//GO:0072592//GO:1902177//GO:1990451//GO:0008152//GO:0008150//GO:0044699//GO:0044710//GO:0072593//GO:0006801//GO:0009987//GO:…	oxidation-reduction process//superoxide anion generation//ion transmembrane transport//ion transport//regulation of ion transmembrane transport//positive regulation of cell proliferation//inflammatory response//angiogenesis//cell migration//signal transduction//regulation of blood pressure//positive regulation of vascular endothelial growth factor production//positive regulation of smooth muscle …	GO:0016020//GO:0016021//GO:0005886//GO:0042995//GO:0030054//GO:0005769//GO:0043020//GO:0071438//GO:0005737//GO:0005768//GO:0005575//GO:0031224//GO:0044425//GO:0005623//GO:0044464//GO:0071944//GO:0005622//GO:0012505//GO:0031410//GO:0031982//GO:0043226//GO:0043227//GO:0043229//GO:0044424//GO:0044444//GO:0097708//GO:0005887//GO:0031226//GO:0032991//GO:0044459//GO:1902494//GO:1990204//GO:0031253//GO:…	membrane//integral component of membrane//plasma membrane//cell projection//cell junction//early endosome//NADPH oxidase complex//invadopodium membrane//cytoplasm//endosome//cellular_component//intrinsic component of membrane//membrane part//cell//cell part//cell periphery//intracellular//endomembrane system//cytoplasmic vesicle//vesicle//organelle//membrane-bounded organelle//intracellular organ…	GO:0016491//GO:0016175//GO:0046872//GO:0005244//GO:0005515//GO:0048365//GO:0050661//GO:0003674//GO:0003824//GO:0016651//GO:0050664//GO:0005488//GO:0043167//GO:0043169//GO:0005215//GO:0005216//GO:0022857//GO:0015075//GO:0015267//GO:0022803//GO:0022891//GO:0022832//GO:0022836//GO:0022838//GO:0022892//GO:0017016//GO:0017048//GO:0019899//GO:0031267//GO:0051020//GO:0000166//GO:0036094//GO:0048037//GO:…	oxidoreductase activity//superoxide-generating NADPH oxidase activity//metal ion binding//voltage-gated ion channel activity//protein binding//Rac GTPase binding//NADP binding//molecular_function//catalytic activity//oxidoreductase activity, acting on NAD(P)H//oxidoreductase activity, acting on NAD(P)H, oxygen as acceptor//binding//ion binding//cation binding//transporter activity//ion channel ac…	K08008 NADPH oxidase 1 | (RefSeq) NOX1, GP91-2, MOX1, NOH-1, NOH1; NADPH oxidase 1	http://www.genome.jp/dbget-bin/www_bget?hsa:27035
ENSG00000181381	DDX60L	4	168356735	168537786	-	12156	protein_coding	DExD/H-box 60 like [Source:HGNC Symbol;Acc:HGNC:26429]	7	58	25	74	76	68	0.0336076	0.240842	0.112616	0.300967	0.298233	0.258527	53.9509	7.53081	2.82175	2.74112e-05	0.00239519	UP	69.9937	26.434	1.40096	0.0104142	0.236021	FALSE	-//-	-//-	-//-	-//-	GO:0005524//GO:0003676//GO:0003723//GO:0000166//GO:0016787//GO:0004386//GO:0003674//GO:0005488//GO:0017076//GO:0030554//GO:0032553//GO:0032555//GO:0032559//GO:0035639//GO:0036094//GO:0043167//GO:0043168//GO:0097159//GO:0097367//GO:1901265//GO:1901363//GO:0003824//GO:0017111//GO:0016462//GO:0016817//GO:0016818	ATP binding//nucleic acid binding//RNA binding//nucleotide binding//hydrolase activity//helicase activity//molecular_function//binding//purine nucleotide binding//adenyl nucleotide binding//ribonucleotide binding//purine ribonucleotide binding//adenyl ribonucleotide binding//purine ribonucleoside triphosphate binding//small molecule binding//ion binding//anion binding//organic cyclic compound bin…	--	--
ENSG00000112246	SIM1	6	100385015	100464929	-	9274	protein_coding	single-minded family bHLH transcription factor 1 [Source:HGNC Symbol;Acc:HGNC:10882]	78	340	104	267	243	181	0.49086	1.85057	0.614066	1.42338	1.24989	0.901986	316.292	83.8512	1.91391	2.85409e-05	0.00247846	UP	252.557	109.95	1.19892	0.00747877	0.191201	FALSE	GO:0006355//GO:0006351//GO:0007275//GO:0030154//GO:0007399//GO:0006357//GO:0001657//GO:0008152//GO:0006139//GO:0006725//GO:0006807//GO:0008150//GO:0009058//GO:0009059//GO:0009889//GO:0009987//GO:0010467//GO:0010468//GO:0010556//GO:0016070//GO:0018130//GO:0019219//GO:0019222//GO:0019438//GO:0031323//GO:0031326//GO:0032774//GO:0034641//GO:0034645//GO:0034654//GO:0043170//GO:0044237//GO:0044238//GO:…	regulation of transcription, DNA-templated//transcription, DNA-templated//multicellular organism development//cell differentiation//nervous system development//regulation of transcription from RNA polymerase II promoter//ureteric bud development//metabolic process//nucleobase-containing compound metabolic process//cellular aromatic compound metabolic process//nitrogen compound metabolic process//…	GO:0005634//GO:0005622//GO:0005575//GO:0005623//GO:0043231//GO:0043226//GO:0043227//GO:0043229//GO:0044424//GO:0044464	nucleus//intracellular//cellular_component//cell//intracellular membrane-bounded organelle//organelle//membrane-bounded organelle//intracellular organelle//intracellular part//cell part	GO:0003677//GO:0005515//GO:0003700//GO:0046983//GO:0000981//GO:0046982//GO:0003674//GO:0003676//GO:0005488//GO:0097159//GO:1901363//GO:0001071	DNA binding//protein binding//transcription factor activity, sequence-specific DNA binding//protein dimerization activity//RNA polymerase II transcription factor activity, sequence-specific DNA binding//protein heterodimerization activity//molecular_function//nucleic acid binding//binding//organic cyclic compound binding//heterocyclic compound binding//nucleic acid binding transcription factor ac…	K09100 single-minded | (RefSeq) SIM1, bHLHe14; single-minded family bHLH transcription factor 1	http://www.genome.jp/dbget-bin/www_bget?hsa:6492
ENSG00000278058	AC009159.3	16	79605802	79606605	+	804	lincRNA	--	47	8	50	15	22	44	3.41171	0.50226	3.40536	0.922387	1.30527	2.52921	7.43633	50.5282	-2.74268	2.89338e-05	0.00250483	DOWN	14.1842	52.8633	-1.88815	0.00140025	0.0684277	FALSE	-//-	-//-	-//-	-//-	-//-	-//-	--	--
ENSG00000188177	ZC3H6	2	112275594	112340063	+	11803	protein_coding	zinc finger CCCH-type containing 6 [Source:HGNC Symbol;Acc:HGNC:24762]	87	375	194	396	273	206	0.430187	1.60374	0.900033	1.65875	1.10332	0.806609	348.852	93.5256	1.8979	3.10369e-05	0.00263048	UP	374.581	205.096	0.868633	0.044712	0.453439	FALSE	GO:0008150	biological_process	GO:0005575	cellular_component	GO:0046872//GO:0003674//GO:0005488//GO:0043167//GO:0043169	metal ion binding//molecular_function//binding//ion binding//cation binding	no KO assigned | (RefSeq) ZC3H6, ZC3HDC6; zinc finger CCCH-type containing 6	http://www.genome.jp/dbget-bin/www_bget?hsa:376940
ENSG00000239653	PSMD6-AS2	3	64004022	64012148	+	2456	antisense	PSMD6 antisense RNA 2 [Source:HGNC Symbol;Acc:HGNC:44125]	3	36	12	19	33	14	0.0712891	0.739892	0.267548	0.382475	0.640942	0.263444	33.4845	3.23114	3.3271	3.14646e-05	0.00263048	UP	17.9679	12.6908	0.498411	0.574259	0.938272	FALSE	-//-	-//-	-//-	-//-	-//-	-//-	--	--
ENSG00000146676	PURB	7	44876293	44885361	-	9069	protein_coding	purine rich element binding protein B [Source:HGNC Symbol;Acc:HGNC:9702]	1016	3998	1343	3503	2536	1832	6.53829	22.2524	8.10897	19.0967	13.339	9.33586	3719.29	1092.14	1.76776	3.14979e-05	0.00263048	UP	3313.56	1419.78	1.22265	0.00348637	0.120371	FALSE	GO:0008283//GO:0045892//GO:0030154//GO:0006351//GO:0006355//GO:0000122//GO:0045637//GO:0008150//GO:0044699//GO:0008152//GO:0006139//GO:0006725//GO:0006807//GO:0009058//GO:0009059//GO:0009889//GO:0009890//GO:0009892//GO:0009987//GO:0010467//GO:0010468//GO:0010556//GO:0010558//GO:0010605//GO:0010629//GO:0016070//GO:0018130//GO:0019219//GO:0019222//GO:0019438//GO:0031323//GO:0031324//GO:0031326//GO:…	cell proliferation//negative regulation of transcription, DNA-templated//cell differentiation//transcription, DNA-templated//regulation of transcription, DNA-templated//negative regulation of transcription from RNA polymerase II promoter//regulation of myeloid cell differentiation//biological_process//single-organism process//metabolic process//nucleobase-containing compound metabolic process//ce…	GO:0005634//GO:0005662//GO:0005622//GO:0005575//GO:0005623//GO:0043231//GO:0043226//GO:0043227//GO:0043229//GO:0044424//GO:0044464//GO:0000228//GO:0005657//GO:0005694//GO:0030894//GO:0031974//GO:0031981//GO:0032991//GO:0032993//GO:0043228//GO:0043232//GO:0043233//GO:0043234//GO:0043596//GO:0043601//GO:0044422//GO:0044427//GO:0044428//GO:0044446//GO:0044454//GO:0070013	nucleus//DNA replication factor A complex//intracellular//cellular_component//cell//intracellular membrane-bounded organelle//organelle//membrane-bounded organelle//intracellular organelle//intracellular part//cell part//nuclear chromosome//replication fork//chromosome//replisome//membrane-enclosed lumen//nuclear lumen//macromolecular complex//protein-DNA complex//non-membrane-bounded organelle//…	GO:0003677//GO:0003700//GO:0003723//GO:0003729//GO:0008134//GO:0003697//GO:0000977//GO:0001227//GO:0003690//GO:0046332//GO:0003674//GO:0003676//GO:0005488//GO:0097159//GO:1901363//GO:0001071//GO:0005515//GO:0000975//GO:0000976//GO:0001012//GO:0001067//GO:0044212//GO:0043565//GO:1990837//GO:0000981	DNA binding//transcription factor activity, sequence-specific DNA binding//RNA binding//mRNA binding//transcription factor binding//single-stranded DNA binding//RNA polymerase II regulatory region sequence-specific DNA binding//transcriptional repressor activity, RNA polymerase II transcription regulatory region sequence-specific binding//double-stranded DNA binding//SMAD binding//molecular_funct…	no KO assigned | (RefSeq) PURB, PURBETA; purine rich element binding protein B	http://www.genome.jp/dbget-bin/www_bget?hsa:5814
ENSG00000259442	AC105339.3	15	82744223	82750289	+	1091	antisense	--	4	45	26	50	52	28	0.213976	2.08201	1.30496	2.26581	2.27359	1.1861	41.8571	4.30604	3.24641	3.15106e-05	0.00263048	UP	47.2915	27.4912	0.780268	0.186857	0.752992	FALSE	-//-	-//-	-//-	-//-	-//-	-//-	--	--
ENSG00000233589	AL138789.1	1	68479129	68483539	+	960	antisense	--	4	45	16	24	45	22	0.243175	2.36611	0.912637	1.236	2.23601	1.05911	41.8571	4.30604	3.24641	3.15106e-05	0.00263048	UP	22.6975	16.9195	0.421852	0.557319	0.926824	FALSE	-//-	-//-	-//-	-//-	-//-	-//-	no KO assigned | (RefSeq) DEPDC1, DEP.8, DEPDC1-V2, DEPDC1A, SDP35; DEP domain containing 1	http://www.genome.jp/dbget-bin/www_bget?hsa:55635
ENSG00000079337	RAPGEF3	12	47734367	47771040	-	12078	protein_coding	Rap guanine nucleotide exchange factor 3 [Source:HGNC Symbol;Acc:HGNC:16629]	25	128	48	155	70	59	0.120802	0.534945	0.217618	0.634475	0.276462	0.225759	119.071	26.8796	2.14248	3.30265e-05	0.00272459	UP	146.613	50.7489	1.52843	0.00150342	0.0712431	FALSE	GO:0007264//GO:0035556//GO:0043547//GO:0033138//GO:0001525//GO:0007165//GO:1901985//GO:0061028//GO:0071320//GO:0008283//GO:0050796//GO:0045766//GO:0051496//GO:2000249//GO:0019933//GO:0030822//GO:0032486//GO:0034242//GO:0046827//GO:0060143//GO:0065009//GO:0007154//GO:0008150//GO:0009987//GO:0023052//GO:0044699//GO:0044700//GO:0050789//GO:0050794//GO:0050896//GO:0051716//GO:0065007//GO:0043087//GO:…	small GTPase mediated signal transduction//intracellular signal transduction//positive regulation of GTPase activity//positive regulation of peptidyl-serine phosphorylation//angiogenesis//signal transduction//positive regulation of protein acetylation//establishment of endothelial barrier//cellular response to cAMP//cell proliferation//regulation of insulin secretion//positive regulation of angio…	GO:0016020//GO:0005622//GO:0005886//GO:0030027//GO:0030175//GO:0070062//GO:0012505//GO:0005902//GO:0030864//GO:0005575//GO:0005623//GO:0044464//GO:0071944//GO:0031252//GO:0042995//GO:0120025//GO:0098858//GO:0005576//GO:0031982//GO:0043226//GO:0043227//GO:0043230//GO:0044421//GO:1903561//GO:0005737//GO:0005856//GO:0005938//GO:0015629//GO:0030863//GO:0043228//GO:0043229//GO:0043232//GO:0044422//GO:…	membrane//intracellular//plasma membrane//lamellipodium//filopodium//extracellular exosome//endomembrane system//microvillus//cortical actin cytoskeleton//cellular_component//cell//cell part//cell periphery//cell leading edge//cell projection//plasma membrane bounded cell projection//actin-based cell projection//extracellular region//vesicle//organelle//membrane-bounded organelle//extracellular o…	GO:0005085//GO:0000166//GO:0005515//GO:0030552//GO:0019904//GO:0017034//GO:0003674//GO:0098772//GO:0005488//GO:0036094//GO:0097159//GO:1901265//GO:1901363//GO:0017076//GO:0030551//GO:0030554//GO:0032553//GO:0032555//GO:0032559//GO:0043167//GO:0043168//GO:0097367//GO:0005088	guanyl-nucleotide exchange factor activity//nucleotide binding//protein binding//cAMP binding//protein domain specific binding//Rap guanyl-nucleotide exchange factor activity//molecular_function//molecular function regulator//binding//small molecule binding//organic cyclic compound binding//nucleoside phosphate binding//heterocyclic compound binding//purine nucleotide binding//cyclic nucleotide b…	K08014 Rap guanine nucleotide exchange factor 3 | (RefSeq) RAPGEF3, CAMP-GEFI, EPAC, EPAC1, HSU79275, bcm910; Rap guanine nucleotide exchange factor 3	http://www.genome.jp/dbget-bin/www_bget?hsa:10411
ENSG00000225449	RAB6C-AS1	2	129966592	129980466	-	3949	transcribed_unprocessed_pseudogene	RAB6C antisense RNA 1 [Source:HGNC Symbol;Acc:HGNC:49278]	73	17	77	32	35	44	1.07886	0.217298	1.06771	0.400628	0.42278	0.514937	15.809	78.4765	-2.30182	3.46328e-05	0.00284039	DOWN	30.2649	81.4069	-1.42347	0.00621287	0.17332	FALSE	-//-	-//-	-//-	-//-	-//-	-//-	K07895 Ras-related protein Rab-6C | (RefSeq) WTH3DI; RAB6C-like	http://www.genome.jp/dbget-bin/www_bget?hsa:150786
ENSG00000030419	IKZF2	2	212999691	213152427	-	12240	protein_coding	IKAROS family zinc finger 2 [Source:HGNC Symbol;Acc:HGNC:13177]	13	79	23	51	86	53	0.0619858	0.325792	0.102895	0.206	0.335158	0.200117	73.4869	13.9804	2.38447	3.7452e-05	0.00306266	UP	48.2375	24.3197	0.98479	0.079197	0.561097	FALSE	GO:0006351//GO:0006355//GO:0045944//GO:0008150//GO:0000122//GO:0008152//GO:0006139//GO:0006725//GO:0006807//GO:0009058//GO:0009059//GO:0009987//GO:0010467//GO:0016070//GO:0018130//GO:0019438//GO:0032774//GO:0034641//GO:0034645//GO:0034654//GO:0043170//GO:0044237//GO:0044238//GO:0044249//GO:0044260//GO:0044271//GO:0046483//GO:0071704//GO:0090304//GO:0097659//GO:1901360//GO:1901362//GO:1901576//GO:…	transcription, DNA-templated//regulation of transcription, DNA-templated//positive regulation of transcription from RNA polymerase II promoter//biological_process//negative regulation of transcription from RNA polymerase II promoter//metabolic process//nucleobase-containing compound metabolic process//cellular aromatic compound metabolic process//nitrogen compound metabolic process//biosynthetic …	GO:0005634//GO:0005622//GO:0005575//GO:0005623//GO:0043231//GO:0043226//GO:0043227//GO:0043229//GO:0044424//GO:0044464	nucleus//intracellular//cellular_component//cell//intracellular membrane-bounded organelle//organelle//membrane-bounded organelle//intracellular organelle//intracellular part//cell part	GO:0003676//GO:0046872//GO:0003677//GO:0005515//GO:0003700//GO:0003674//GO:0044212//GO:0042803//GO:0046982//GO:0005488//GO:0097159//GO:1901363//GO:0043167//GO:0043169//GO:0001071//GO:0000975//GO:0001067//GO:0046983//GO:0042802	nucleic acid binding//metal ion binding//DNA binding//protein binding//transcription factor activity, sequence-specific DNA binding//molecular_function//transcription regulatory region DNA binding//protein homodimerization activity//protein heterodimerization activity//binding//organic cyclic compound binding//heterocyclic compound binding//ion binding//cation binding//nucleic acid binding transc…	K09220 IKAROS family zinc finger protein | (RefSeq) IKZF2, ANF1A2, HELIOS, ZNF1A2, ZNFN1A2; IKAROS family zinc finger 2	http://www.genome.jp/dbget-bin/www_bget?hsa:22807
ENSG00000109265	KIAA1211	4	56049073	56328625	+	6745	protein_coding	KIAA1211 [Source:HGNC Symbol;Acc:HGNC:29219]	58	257	49	102	185	68	0.501853	1.92329	0.397799	0.747646	1.30835	0.465924	239.078	62.3525	1.93701	3.8135e-05	0.00310945	UP	96.4795	51.8061	0.895695	0.0674076	0.544555	FALSE	-//-	-//-	-//-	-//-	-//-	-//-	no KO assigned | (RefSeq) KIAA1211	http://www.genome.jp/dbget-bin/www_bget?hsa:57482
ENSG00000253187	HOXA10-AS	7	27168619	27171915	+	1654	antisense	HOXA10 antisense RNA [Source:HGNC Symbol;Acc:HGNC:40281]	52	232	36	87	177	85	1.83484	7.08022	1.19184	2.60053	5.10471	2.37505	215.821	55.9029	1.94666	3.93659e-05	0.0032005	UP	82.2907	38.0629	1.11007	0.0299605	0.395187	FALSE	-//-	-//-	-//-	-//-	-//-	-//-	--	--
ENSG00000169860	P2RY1	3	152834693	152841439	+	6747	protein_coding	purinergic receptor P2Y1 [Source:HGNC Symbol;Acc:HGNC:8539]	228	912	443	824	432	246	1.97222	6.82305	3.59536	6.03802	3.05426	1.68505	848.417	245.092	1.79098	3.94977e-05	0.00320194	UP	779.435	468.331	0.73477	0.0808467	0.566793	FALSE	GO:0007186//GO:0007200//GO:0030168//GO:0090075//GO:0007165//GO:0070374//GO:0001934//GO:0007204//GO:0007166//GO:0007596//GO:0007599//GO:0023019//GO:0072659//GO:0001973//GO:0007193//GO:0007568//GO:0008347//GO:0009612//GO:0010469//GO:0010700//GO:0019233//GO:0032962//GO:0035589//GO:0042060//GO:0042755//GO:0043270//GO:0045944//GO:0046887//GO:0051100//GO:0060406//GO:0070848//GO:0071407//GO:0097746//GO:…	G-protein coupled receptor signaling pathway//phospholipase C-activating G-protein coupled receptor signaling pathway//platelet activation//relaxation of muscle//signal transduction//positive regulation of ERK1 and ERK2 cascade//positive regulation of protein phosphorylation//positive regulation of cytosolic calcium ion concentration//cell surface receptor signaling pathway//blood coagulation//he…	GO:0016021//GO:0016020//GO:0005886//GO:0005887//GO:0009986//GO:0030425//GO:0045211//GO:0044297//GO:0005739//GO:0014069//GO:0016323//GO:0016324//GO:0005575//GO:0031224//GO:0044425//GO:0005623//GO:0044464//GO:0071944//GO:0031226//GO:0044459//GO:0043005//GO:0036477//GO:0042995//GO:0097458//GO:0120025//GO:0044456//GO:0045202//GO:0097060//GO:0098590//GO:0098794//GO:0005622//GO:0005737//GO:0043231//GO:…	integral component of membrane//membrane//plasma membrane//integral component of plasma membrane//cell surface//dendrite//postsynaptic membrane//cell body//mitochondrion//postsynaptic density//basolateral plasma membrane//apical plasma membrane//cellular_component//intrinsic component of membrane//membrane part//cell//cell part//cell periphery//intrinsic component of plasma membrane//plasma membr…	GO:0045028//GO:0004930//GO:0005515//GO:0004871//GO:0004872//GO:0097110//GO:0005524//GO:0031686//GO:0043531//GO:0045031//GO:0045032//GO:0046982//GO:0001608//GO:0001614//GO:0003674//GO:0004888//GO:0016502//GO:0035586//GO:0038023//GO:0060089//GO:0099600//GO:0005488//GO:0000166//GO:0017076//GO:0030554//GO:0032553//GO:0032555//GO:0032559//GO:0035639//GO:0036094//GO:0043167//GO:0043168//GO:0097159//GO:…	G-protein coupled purinergic nucleotide receptor activity//G-protein coupled receptor activity//protein binding//signal transducer activity//receptor activity//scaffold protein binding//ATP binding//A1 adenosine receptor binding//ADP binding//ATP-activated adenosine receptor activity//ADP-activated adenosine receptor activity//protein heterodimerization activity//G-protein coupled nucleotide rece…	K04270 purinergic receptor P2Y, G protein-coupled, 1 | (RefSeq) P2RY1, P2Y1; purinergic receptor P2Y1	http://www.genome.jp/dbget-bin/www_bget?hsa:5028
ENSG00000184307	ZDHHC23	3	113947901	113965401	+	7138	protein_coding	zinc finger DHHC-type containing 23 [Source:HGNC Symbol;Acc:HGNC:28654]	235	936	330	886	788	567	1.92142	6.61902	2.53155	6.1367	5.26602	3.67109	870.744	252.616	1.78484	4.0316e-05	0.00324949	UP	838.082	348.871	1.26413	0.00307601	0.111723	FALSE	GO:0072659//GO:0018345//GO:0008104//GO:0007009//GO:0008150//GO:0009987//GO:0010256//GO:0016043//GO:0033036//GO:0034613//GO:0044699//GO:0044763//GO:0044802//GO:0051179//GO:0051641//GO:0061024//GO:0070727//GO:0071840//GO:0072657//GO:1902578//GO:1902580//GO:1990778//GO:0008152//GO:0006464//GO:0006497//GO:0009058//GO:0009059//GO:0019538//GO:0034645//GO:0036211//GO:0042157//GO:0042158//GO:0043170//GO:…	protein localization to plasma membrane//protein palmitoylation//protein localization//plasma membrane organization//biological_process//cellular process//endomembrane system organization//cellular component organization//macromolecule localization//cellular protein localization//single-organism process//single-organism cellular process//single-organism membrane organization//localization//cellul…	GO:0016020//GO:0016021//GO:0005575//GO:0031224//GO:0044425	membrane//integral component of membrane//cellular_component//intrinsic component of membrane//membrane part	GO:0016740//GO:0016746//GO:0019706//GO:0003674//GO:0003824//GO:0016409//GO:0016417//GO:0016747//GO:0019707	transferase activity//transferase activity, transferring acyl groups//protein-cysteine S-palmitoyltransferase activity//molecular_function//catalytic activity//palmitoyltransferase activity//S-acyltransferase activity//transferase activity, transferring acyl groups other than amino-acyl groups//protein-cysteine S-acyltransferase activity	no KO assigned | (RefSeq) CCDC191, KIAA1407; coiled-coil domain containing 191	http://www.genome.jp/dbget-bin/www_bget?hsa:57577
ENSG00000224729	PCOLCE-AS1	7	100589402	100604206	-	2705	antisense	PCOLCE antisense RNA 1 [Source:HGNC Symbol;Acc:HGNC:40430]	4	44	20	50	31	18	0.0863024	0.821069	0.404867	0.913862	0.546673	0.307534	40.9268	4.30604	3.21408	4.10672e-05	0.00330055	UP	47.2915	21.1482	1.15682	0.0447435	0.453439	FALSE	-//-	-//-	-//-	-//-	-//-	-//-	no KO assigned | (RefSeq) PCOLCE, PCPE, PCPE-1, PCPE1; procollagen C-endopeptidase enhancer	http://www.genome.jp/dbget-bin/www_bget?hsa:5118
ENSG00000178502	KLHL11	17	41853545	41865431	-	2383	protein_coding	kelch like family member 11 [Source:HGNC Symbol;Acc:HGNC:19008]	30	148	25	58	97	31	0.734729	3.13496	0.574467	1.20332	1.94169	0.60121	137.677	32.2543	2.0898	4.19932e-05	0.00335575	UP	54.8589	26.434	1.05019	0.0629168	0.530236	FALSE	GO:0043161//GO:0043687//GO:0030162//GO:0019941//GO:0008152//GO:0006508//GO:0051603//GO:0006511//GO:0008150//GO:0009056//GO:0009057//GO:0009987//GO:0010498//GO:0019538//GO:0030163//GO:0043170//GO:0043632//GO:0044237//GO:0044238//GO:0044248//GO:0044257//GO:0044260//GO:0044265//GO:0044267//GO:0071704//GO:1901575//GO:0006464//GO:0036211//GO:0043412//GO:0019222//GO:0050789//GO:0051246//GO:0060255//GO:…	proteasome-mediated ubiquitin-dependent protein catabolic process//post-translational protein modification//regulation of proteolysis//modification-dependent protein catabolic process//metabolic process//proteolysis//proteolysis involved in cellular protein catabolic process//ubiquitin-dependent protein catabolic process//biological_process//catabolic process//macromolecule catabolic process//cel…	GO:0005634//GO:0005737//GO:0005829//GO:0019005//GO:0005622//GO:0005575//GO:0005623//GO:0043231//GO:0043226//GO:0043227//GO:0043229//GO:0044424//GO:0044464//GO:0044444//GO:0000151//GO:0031461//GO:0032991//GO:1902494//GO:1990234	nucleus//cytoplasm//cytosol//SCF ubiquitin ligase complex//intracellular//cellular_component//cell//intracellular membrane-bounded organelle//organelle//membrane-bounded organelle//intracellular organelle//intracellular part//cell part//cytoplasmic part//ubiquitin ligase complex//cullin-RING ubiquitin ligase complex//macromolecular complex//catalytic complex//transferase complex	GO:0005515//GO:0031625//GO:0003674//GO:0005488//GO:0019899//GO:0044389	protein binding//ubiquitin protein ligase binding//molecular_function//binding//enzyme binding//ubiquitin-like protein ligase binding	K10449 kelch-like protein 11 | (RefSeq) KLHL11; kelch like family member 11	http://www.genome.jp/dbget-bin/www_bget?hsa:55175
ENSG00000165186	PTCHD1	X	23334016	23404372	+	13714	protein_coding	patched domain containing 1 [Source:HGNC Symbol;Acc:HGNC:26392]	231	917	318	672	807	668	0.983055	3.3752	1.26973	2.42261	2.807	2.25113	853.069	248.316	1.78002	4.28025e-05	0.00340104	UP	635.655	336.185	0.918768	0.0307127	0.398387	FALSE	GO:0007224//GO:0050890//GO:0035176//GO:0021794//GO:0007165//GO:0007154//GO:0007166//GO:0008150//GO:0009987//GO:0023052//GO:0044699//GO:0044700//GO:0050789//GO:0050794//GO:0050896//GO:0051716//GO:0065007//GO:0003008//GO:0050877//GO:0032501//GO:0007610//GO:0051703//GO:0051704//GO:0051705//GO:0007275//GO:0007399//GO:0007417//GO:0007420//GO:0021536//GO:0030900//GO:0032502//GO:0044707//GO:0044767//GO:…	smoothened signaling pathway//cognition//social behavior//thalamus development//signal transduction//cell communication//cell surface receptor signaling pathway//biological_process//cellular process//signaling//single-organism process//single organism signaling//regulation of biological process//regulation of cellular process//response to stimulus//cellular response to stimulus//biological regula…	GO:0016021//GO:0016020//GO:0005886//GO:0005575//GO:0031224//GO:0044425//GO:0005623//GO:0044464//GO:0071944	integral component of membrane//membrane//plasma membrane//cellular_component//intrinsic component of membrane//membrane part//cell//cell part//cell periphery	GO:0003674	molecular_function	no KO assigned | (RefSeq) PTCHD1, AUTSX4; patched domain containing 1	http://www.genome.jp/dbget-bin/www_bget?hsa:139411
ENSG00000157999	ANKRD61	7	6031376	6036386	+	1257	protein_coding	ankyrin repeat domain 61 [Source:HGNC Symbol;Acc:HGNC:22467]	11	71	15	45	51	22	0.510725	2.85113	0.653439	1.76993	1.93539	0.808865	66.0446	11.8305	2.4694	4.43817e-05	0.00349372	UP	42.5619	15.8623	1.41746	0.0186397	0.316257	FALSE	-//-	-//-	-//-	-//-	GO:0005515//GO:0003674//GO:0005488	protein binding//molecular_function//binding	no KO assigned | (RefSeq) ANKRD61; ankyrin repeat domain 61	http://www.genome.jp/dbget-bin/www_bget?hsa:100310846
ENSG00000283297	TEX52	12	2849039	2857083	-	1167	protein_coding	testis expressed 52 [Source:HGNC Symbol;Acc:HGNC:53643]	11	71	12	28	34	29	0.550113	3.07101	0.563066	1.18622	1.38976	1.14846	66.0446	11.8305	2.4694	4.43817e-05	0.00349372	UP	26.4812	12.6908	1.05464	0.122265	0.663131	FALSE	-//-	-//-	-//-	-//-	-//-	-//-	no KO assigned | (RefSeq) uncharacterized protein ENSP00000372125	http://www.genome.jp/dbget-bin/www_bget?hsa:101929469
ENSG00000242299	AC073861.1	3	101576489	101576947	-	459	processed_pseudogene	--	2370	821	1952	1348	762	1754	301.346	90.2869	232.871	145.196	79.1909	176.606	763.761	2547.6	-1.73777	4.44671e-05	0.00349372	DOWN	1275.1	2063.6	-0.694493	0.0947387	0.5882	FALSE	-//-	-//-	-//-	-//-	-//-	-//-	K02964 small subunit ribosomal protein S18e | (RefSeq) RPS18, D6S218E, HKE3, KE-3, KE3, S18; ribosomal protein S18	http://www.genome.jp/dbget-bin/www_bget?hsa:6222
ENSG00000033050	ABCF2	7	151212490	151227230	-	4177	protein_coding	ATP binding cassette subfamily F member 2 [Source:HGNC Symbol;Acc:HGNC:71]	1635	564	1400	697	740	1184	22.8446	6.81568	18.3532	8.24986	8.45085	13.1001	524.677	1757.53	-1.74378	4.5086e-05	0.00353245	DOWN	659.303	1480.04	-1.16646	0.0055985	0.162293	FALSE	-//-	-//-	GO:0016020//GO:0005740//GO:0043190//GO:0005575//GO:0005622//GO:0005739//GO:0005623//GO:0005737//GO:0043231//GO:0031967//GO:0031975//GO:0043226//GO:0043227//GO:0043229//GO:0044422//GO:0044424//GO:0044429//GO:0044444//GO:0044446//GO:0044464//GO:0005886//GO:0016021//GO:0031224//GO:0032991//GO:0043234//GO:0044425//GO:0044459//GO:0071944//GO:0098533//GO:0098796//GO:0098797//GO:1902494//GO:1902495//GO:…	membrane//mitochondrial envelope//ATP-binding cassette (ABC) transporter complex//cellular_component//intracellular//mitochondrion//cell//cytoplasm//intracellular membrane-bounded organelle//organelle envelope//envelope//organelle//membrane-bounded organelle//intracellular organelle//organelle part//intracellular part//mitochondrial part//cytoplasmic part//intracellular organelle part//cell part/…	GO:0005524//GO:0016887//GO:0000166//GO:0005215//GO:0003674//GO:0005488//GO:0017076//GO:0030554//GO:0032553//GO:0032555//GO:0032559//GO:0035639//GO:0036094//GO:0043167//GO:0043168//GO:0097159//GO:0097367//GO:1901265//GO:1901363//GO:0003824//GO:0017111//GO:0016462//GO:0016787//GO:0016817//GO:0016818	ATP binding//ATPase activity//nucleotide binding//transporter activity//molecular_function//binding//purine nucleotide binding//adenyl nucleotide binding//ribonucleotide binding//purine ribonucleotide binding//adenyl ribonucleotide binding//purine ribonucleoside triphosphate binding//small molecule binding//ion binding//anion binding//organic cyclic compound binding//carbohydrate derivative bindi…	--	--
ENSG00000101670	LIPG	18	49560699	49599182	+	13112	protein_coding	lipase G, endothelial type [Source:HGNC Symbol;Acc:HGNC:6623]	6	51	10	43	33	29	0.0267062	0.196334	0.0417619	0.162135	0.120054	0.102216	47.4388	6.45589	2.85513	4.60098e-05	0.0035848	UP	40.6701	10.5765	1.93141	0.0032271	0.114983	FALSE	GO:0006629//GO:0016042//GO:0007584//GO:0008283//GO:0050746//GO:0042632//GO:0034375//GO:0043691//GO:0055091//GO:0009395//GO:0032376//GO:0010983//GO:0008152//GO:0008150//GO:0044238//GO:0044699//GO:0044710//GO:0071704//GO:0009056//GO:0044712//GO:1901575//GO:0009605//GO:0009991//GO:0031667//GO:0042221//GO:0050896//GO:0009987//GO:0019222//GO:0019538//GO:0031323//GO:0042157//GO:0043170//GO:0044237//GO:…	lipid metabolic process//lipid catabolic process//response to nutrient//cell proliferation//regulation of lipoprotein metabolic process//cholesterol homeostasis//high-density lipoprotein particle remodeling//reverse cholesterol transport//phospholipid homeostasis//phospholipid catabolic process//positive regulation of cholesterol transport//positive regulation of high-density lipoprotein particle…	GO:0005576//GO:0005615//GO:0005794//GO:0005769//GO:0009986//GO:0005575//GO:0044421//GO:0005622//GO:0005623//GO:0005737//GO:0043231//GO:0012505//GO:0043226//GO:0043227//GO:0043229//GO:0044424//GO:0044444//GO:0044464//GO:0005768//GO:0031410//GO:0031982//GO:0097708	extracellular region//extracellular space//Golgi apparatus//early endosome//cell surface//cellular_component//extracellular region part//intracellular//cell//cytoplasm//intracellular membrane-bounded organelle//endomembrane system//organelle//membrane-bounded organelle//intracellular organelle//intracellular part//cytoplasmic part//cell part//endosome//cytoplasmic vesicle//vesicle//intracellular …	GO:0052689//GO:0004465//GO:0005515//GO:0016787//GO:0004620//GO:0004806//GO:0008201//GO:0008970//GO:0003674//GO:0003824//GO:0016788//GO:0016298//GO:0005488//GO:0005539//GO:0043167//GO:0043168//GO:0097367//GO:1901681	carboxylic ester hydrolase activity//lipoprotein lipase activity//protein binding//hydrolase activity//phospholipase activity//triglyceride lipase activity//heparin binding//phosphatidylcholine 1-acylhydrolase activity//molecular_function//catalytic activity//hydrolase activity, acting on ester bonds//lipase activity//binding//glycosaminoglycan binding//ion binding//anion binding//carbohydrate de…	K17985 activating molecule in BECN1-regulated autophagy protein 1 | (RefSeq) AMBRA1, DCAF3, WDR94; autophagy and beclin 1 regulator 1	http://www.genome.jp/dbget-bin/www_bget?hsa:55626
ENSG00000279306	AL139288.1	1	228486188	228487120	-	933	TEC	--	0	20	7	8	15	14	0	1.08204	0.410833	0.423922	0.766907	0.693481	18.5999	1.38778e-17	7.23108	4.77659e-05	0.00369087	UP	7.56275	7.40498	0.0317021	1	1	FALSE	-//-	-//-	-//-	-//-	-//-	-//-	no KO assigned | (RefSeq) putative uncharacterized protein encoded by LINC00596	http://www.genome.jp/dbget-bin/www_bget?hsa:105371063
ENSG00000140557	ST8SIA2	15	92393828	92468728	+	5903	protein_coding	ST8 alpha-N-acetyl-neuraminide alpha-2,8-sialyltransferase 2 [Source:HGNC Symbol;Acc:HGNC:10870]	12	74	21	72	93	44	0.118642	0.632781	0.194803	0.603028	0.751525	0.344483	68.8355	12.9055	2.40472	4.83045e-05	0.00372224	UP	68.1018	22.2053	1.61175	0.00313291	0.112769	FALSE	GO:0006486//GO:0097503//GO:0007399//GO:0005975//GO:0006464//GO:0001574//GO:0006491//GO:0009311//GO:0008152//GO:0008150//GO:0009058//GO:0009059//GO:0009100//GO:0009101//GO:0009987//GO:0019538//GO:0034645//GO:0036211//GO:0043170//GO:0043412//GO:0043413//GO:0044237//GO:0044238//GO:0044249//GO:0044260//GO:0044267//GO:0044699//GO:0044710//GO:0044763//GO:0070085//GO:0071704//GO:1901135//GO:1901137//GO:…	protein glycosylation//sialylation//nervous system development//carbohydrate metabolic process//cellular protein modification process//ganglioside biosynthetic process//N-glycan processing//oligosaccharide metabolic process//metabolic process//biological_process//biosynthetic process//macromolecule biosynthetic process//glycoprotein metabolic process//glycoprotein biosynthetic process//cellular p…	GO:0016020//GO:0016021//GO:0005794//GO:0000139//GO:0005769//GO:0055037//GO:0005575//GO:0031224//GO:0044425//GO:0005622//GO:0005623//GO:0005737//GO:0043231//GO:0012505//GO:0043226//GO:0043227//GO:0043229//GO:0044424//GO:0044444//GO:0044464//GO:0031090//GO:0044422//GO:0044431//GO:0044446//GO:0098588//GO:0005768//GO:0031410//GO:0031982//GO:0097708	membrane//integral component of membrane//Golgi apparatus//Golgi membrane//early endosome//recycling endosome//cellular_component//intrinsic component of membrane//membrane part//intracellular//cell//cytoplasm//intracellular membrane-bounded organelle//endomembrane system//organelle//membrane-bounded organelle//intracellular organelle//intracellular part//cytoplasmic part//cell part//organelle me…	GO:0008373//GO:0016740//GO:0016757//GO:0003828//GO:0033691//GO:0003674//GO:0003824//GO:0005488//GO:0031406//GO:0036094//GO:0043167//GO:0043168//GO:0043177//GO:0097367	sialyltransferase activity//transferase activity//transferase activity, transferring glycosyl groups//alpha-N-acetylneuraminate alpha-2,8-sialyltransferase activity//sialic acid binding//molecular_function//catalytic activity//binding//carboxylic acid binding//small molecule binding//ion binding//anion binding//organic acid binding//carbohydrate derivative binding	K06612 alpha-N-acetyl-neuraminate alpha-2,8-sialyltransferase (sialyltransferase 8B) [EC:2.4.99.-] | (RefSeq) ST8SIA2, HsT19690, SIAT8-B, SIAT8B, ST8SIA-II, ST8SiaII, STX; ST8 alpha-N-acetyl-neuraminide alpha-2,8-sialyltransferase 2	http://www.genome.jp/dbget-bin/www_bget?hsa:8128
ENSG00000266714	MYO15B	17	75588058	75626501	+	12761	protein_coding	myosin XVB [Source:HGNC Symbol;Acc:HGNC:14083]	340	1321	767	2155	1104	1453	1.55498	5.22531	3.29124	8.34912	4.12684	5.26222	1228.91	365.484	1.74918	4.89638e-05	0.0037627	UP	2038.46	810.854	1.32984	0.00160325	0.0736186	FALSE	GO:0007018//GO:0007017//GO:0006928//GO:0008150//GO:0009987//GO:0044699//GO:0044763	microtubule-based movement//microtubule-based process//movement of cell or subcellular component//biological_process//cellular process//single-organism process//single-organism cellular process	GO:0016459//GO:0005856//GO:0005903//GO:0005622//GO:0005575//GO:0005623//GO:0015629//GO:0032991//GO:0043226//GO:0043228//GO:0043229//GO:0043232//GO:0043234//GO:0044422//GO:0044424//GO:0044430//GO:0044446//GO:0044464//GO:0098862	myosin complex//cytoskeleton//brush border//intracellular//cellular_component//cell//actin cytoskeleton//macromolecular complex//organelle//non-membrane-bounded organelle//intracellular organelle//intracellular non-membrane-bounded organelle//protein complex//organelle part//intracellular part//cytoskeletal part//intracellular organelle part//cell part//cluster of actin-based cell projections	GO:0005524//GO:0003774//GO:0000166//GO:0003777//GO:0003779//GO:0008017//GO:0005515//GO:0003674//GO:0005488//GO:0017076//GO:0030554//GO:0032553//GO:0032555//GO:0032559//GO:0035639//GO:0036094//GO:0043167//GO:0043168//GO:0097159//GO:0097367//GO:1901265//GO:1901363//GO:0003824//GO:0017111//GO:0016462//GO:0016787//GO:0016817//GO:0016818//GO:0008092//GO:0015631	ATP binding//motor activity//nucleotide binding//microtubule motor activity//actin binding//microtubule binding//protein binding//molecular_function//binding//purine nucleotide binding//adenyl nucleotide binding//ribonucleotide binding//purine ribonucleotide binding//adenyl ribonucleotide binding//purine ribonucleoside triphosphate binding//small molecule binding//ion binding//anion binding//orga…	K10361 myosin XV | (RefSeq) MYO15B, MYO15BP; myosin XVB	http://www.genome.jp/dbget-bin/www_bget?hsa:80022
ENSG00000254717	GLYATL1P2	11	58878302	58893460	+	1161	transcribed_unprocessed_pseudogene	glycine-N-acyltransferase like 1 pseudogene 2 [Source:HGNC Symbol;Acc:HGNC:37863]	1	25	7	21	39	28	0.0502687	1.08693	0.330153	0.894263	1.60238	1.11459	23.2513	1.08135	4.28475	4.95961e-05	0.00376997	UP	19.8598	7.40498	1.40946	0.0918123	0.586107	FALSE	-//-	-//-	-//-	-//-	-//-	-//-	no KO assigned | (RefSeq) GLYATL1, GATF-C, GNAT; glycine-N-acyltransferase like 1	http://www.genome.jp/dbget-bin/www_bget?hsa:92292
ENSG00000273248	AC010997.5	10	75408973	75409326	-	354	lincRNA	--	1	26	12	36	10	15	0.164864	3.70736	1.85621	5.02779	1.3475	1.95829	24.1816	1.08135	4.34104	4.95961e-05	0.00376997	UP	34.0486	12.6908	1.4157	0.0323643	0.410541	FALSE	-//-	-//-	-//-	-//-	-//-	-//-	--	--
ENSG00000186399	GOLGA8R	15	30403740	30414162	-	4433	protein_coding	golgin A8 family member R [Source:HGNC Symbol;Acc:HGNC:44407]	1	26	4	23	24	14	0.0131653	0.296053	0.0494096	0.256512	0.258254	0.145955	24.1816	1.08135	4.34104	4.95961e-05	0.00376997	UP	21.7516	4.2335	2.32944	0.00436855	0.137416	FALSE	-//-	-//-	GO:0005794//GO:0005622//GO:0005575//GO:0005623//GO:0005737//GO:0043231//GO:0012505//GO:0043226//GO:0043227//GO:0043229//GO:0044424//GO:0044444//GO:0044464	Golgi apparatus//intracellular//cellular_component//cell//cytoplasm//intracellular membrane-bounded organelle//endomembrane system//organelle//membrane-bounded organelle//intracellular organelle//intracellular part//cytoplasmic part//cell part	-//-	-//-	no KO assigned | (RefSeq) GOLGA8N, GOLGA8R; golgin A8 family member N	http://www.genome.jp/dbget-bin/www_bget?hsa:643699
ENSG00000160868	CYP3A4	7	99756960	99784265	-	3141	protein_coding	cytochrome P450 family 3 subfamily A member 4 [Source:HGNC Symbol;Acc:HGNC:2637]	1	25	4	14	10	9	0.0185807	0.40176	0.0697335	0.220363	0.151868	0.132423	23.2513	1.08135	4.28475	4.95961e-05	0.00376997	UP	13.2383	4.2335	1.61851	0.0883316	0.586107	FALSE	GO:0055114//GO:0006629//GO:0008202//GO:0006805//GO:0042359//GO:0002933//GO:0017144//GO:0006706//GO:0016098//GO:0042737//GO:0042738//GO:0046483//GO:0070989//GO:0008209//GO:0009822//GO:0036378//GO:0008152//GO:0008150//GO:0044699//GO:0044710//GO:0044238//GO:0071704//GO:1901360//GO:0009410//GO:0009987//GO:0070887//GO:0042221//GO:0044237//GO:0050896//GO:0051716//GO:0071466//GO:0006766//GO:0006775//GO:…	oxidation-reduction process//lipid metabolic process//steroid metabolic process//xenobiotic metabolic process//vitamin D metabolic process//lipid hydroxylation//drug metabolic process//steroid catabolic process//monoterpenoid metabolic process//drug catabolic process//exogenous drug catabolic process//heterocycle metabolic process//oxidative demethylation//androgen metabolic process//alkaloid cat…	GO:0016020//GO:0016021//GO:0005783//GO:0005789//GO:0005737//GO:0043231//GO:0031090//GO:0005575//GO:0031224//GO:0044425//GO:0005622//GO:0005623//GO:0012505//GO:0043226//GO:0043227//GO:0043229//GO:0044424//GO:0044444//GO:0044464//GO:0042175//GO:0044422//GO:0044432//GO:0044446	membrane//integral component of membrane//endoplasmic reticulum//endoplasmic reticulum membrane//cytoplasm//intracellular membrane-bounded organelle//organelle membrane//cellular_component//intrinsic component of membrane//membrane part//intracellular//cell//endomembrane system//organelle//membrane-bounded organelle//intracellular organelle//intracellular part//cytoplasmic part//cell part//nuclea…	GO:0004497//GO:0005506//GO:0020037//GO:0016705//GO:0016712//GO:0046872//GO:0016491//GO:0019899//GO:0019825//GO:0070576//GO:0101020//GO:0034875//GO:0005496//GO:0008395//GO:0030343//GO:0050649//GO:0003674//GO:0003824//GO:0005488//GO:0043167//GO:0043169//GO:0046914//GO:0046906//GO:0097159//GO:1901363//GO:0005515//GO:0016725//GO:0033695//GO:0008289//GO:0070643	monooxygenase activity//iron ion binding//heme binding//oxidoreductase activity, acting on paired donors, with incorporation or reduction of molecular oxygen//oxidoreductase activity, acting on paired donors, with incorporation or reduction of molecular oxygen, reduced flavin or flavoprotein as one donor, and incorporation of one atom of oxygen//metal ion binding//oxidoreductase activity//enzyme …	K17689 cytochrome P450 family 3 subfamily A polypeptide 4 [EC:1.14.13.32 1.14.13.67 1.14.13.97 1.14.13.157 1.14.13.-] | (RefSeq) CYP3A4, CP33, CP34, CYP3A, CYP3A3, CYPIIIA3, CYPIIIA4, HLP, NF-25, P450C3, P450PCN1; cytochrome P450 family 3 subfamily A member 4	http://www.genome.jp/dbget-bin/www_bget?hsa:1576
ENSG00000145002	FAM86B2	8	12425614	12436343	-	1366	protein_coding	family with sequence similarity 86 member B2 [Source:HGNC Symbol;Acc:HGNC:32222]	5	47	32	42	47	36	0.213624	1.73677	1.28277	1.52012	1.64127	1.21798	43.7177	5.38096	2.99519	4.98313e-05	0.00377761	UP	39.7242	33.8342	0.231116	0.713367	0.990131	FALSE	GO:0032259//GO:0008150//GO:0008152	methylation//biological_process//metabolic process	GO:0032991//GO:0005575	macromolecular complex//cellular_component	GO:0008168//GO:0016740//GO:0005515//GO:0003674//GO:0003824//GO:0016741//GO:0005488	methyltransferase activity//transferase activity//protein binding//molecular_function//catalytic activity//transferase activity, transferring one-carbon groups//binding	no KO assigned | (RefSeq) FAM86KP; protein FAM86A-like	http://www.genome.jp/dbget-bin/www_bget?hsa:100287013
ENSG00000183479	TREX2	X	153444720	153470587	-	2715	protein_coding	three prime repair exonuclease 2 [Source:HGNC Symbol;Acc:HGNC:12270]	83	21	63	32	29	72	1.78418	0.390431	1.27063	0.582718	0.50952	1.22561	19.5301	89.2259	-2.18406	5.19948e-05	0.00391568	DOWN	30.2649	66.6065	-1.13446	0.0331458	0.41609	FALSE	GO:0006281//GO:0006259//GO:0090305//GO:0006974//GO:0008152//GO:0006139//GO:0006725//GO:0006807//GO:0006950//GO:0008150//GO:0009987//GO:0033554//GO:0034641//GO:0043170//GO:0044237//GO:0044238//GO:0044260//GO:0046483//GO:0050896//GO:0051716//GO:0071704//GO:0090304//GO:1901360	DNA repair//DNA metabolic process//nucleic acid phosphodiester bond hydrolysis//cellular response to DNA damage stimulus//metabolic process//nucleobase-containing compound metabolic process//cellular aromatic compound metabolic process//nitrogen compound metabolic process//response to stress//biological_process//cellular process//cellular response to stress//cellular nitrogen compound metabolic p…	GO:0005634//GO:0005622//GO:0005575//GO:0005623//GO:0043231//GO:0043226//GO:0043227//GO:0043229//GO:0044424//GO:0044464	nucleus//intracellular//cellular_component//cell//intracellular membrane-bounded organelle//organelle//membrane-bounded organelle//intracellular organelle//intracellular part//cell part	GO:0003676//GO:0008408//GO:0046872//GO:0016787//GO:0042803//GO:0004527//GO:0000287//GO:0004518//GO:0008853//GO:0008296//GO:0003674//GO:0005488//GO:0097159//GO:1901363//GO:0003824//GO:0016788//GO:0043167//GO:0043169//GO:0005515//GO:0046983//GO:0042802//GO:0004529//GO:0004536//GO:0016796//GO:0016895	nucleic acid binding//3'-5' exonuclease activity//metal ion binding//hydrolase activity//protein homodimerization activity//exonuclease activity//magnesium ion binding//nuclease activity//exodeoxyribonuclease III activity//3'-5'-exodeoxyribonuclease activity//molecular_function//binding//organic cyclic compound binding//heterocyclic compound binding//catalytic activity//hydrolase activity, acting…	K10791 three prime repair exonuclease 2 [EC:3.1.11.2] | (RefSeq) TREX2; three prime repair exonuclease 2	http://www.genome.jp/dbget-bin/www_bget?hsa:11219
ENSG00000108602	ALDH3A1	17	19737984	19748943	-	3918	protein_coding	aldehyde dehydrogenase 3 family member A1 [Source:HGNC Symbol;Acc:HGNC:405]	83	21	63	33	31	43	1.23636	0.270551	0.880492	0.416416	0.377425	0.507215	19.5301	89.2259	-2.18406	5.19948e-05	0.00391568	DOWN	31.2109	66.6065	-1.09024	0.0405644	0.437323	FALSE	GO:0055114//GO:0008152//GO:0006081//GO:0006805//GO:0008150//GO:0044699//GO:0044710//GO:0009987//GO:0044237//GO:0044763//GO:0071704//GO:0009410//GO:0070887//GO:0042221//GO:0050896//GO:0051716//GO:0071466	oxidation-reduction process//metabolic process//cellular aldehyde metabolic process//xenobiotic metabolic process//biological_process//single-organism process//single-organism metabolic process//cellular process//cellular metabolic process//single-organism cellular process//organic substance metabolic process//response to xenobiotic stimulus//cellular response to chemical stimulus//response to ch…	GO:0005829//GO:0005886//GO:0005737//GO:0005615//GO:0005783//GO:0016021//GO:0005622//GO:0005575//GO:0005623//GO:0044424//GO:0044444//GO:0044464//GO:0016020//GO:0071944//GO:0005576//GO:0044421//GO:0043231//GO:0012505//GO:0043226//GO:0043227//GO:0043229//GO:0031224//GO:0044425	cytosol//plasma membrane//cytoplasm//extracellular space//endoplasmic reticulum//integral component of membrane//intracellular//cellular_component//cell//intracellular part//cytoplasmic part//cell part//membrane//cell periphery//extracellular region//extracellular region part//intracellular membrane-bounded organelle//endomembrane system//organelle//membrane-bounded organelle//intracellular organ…	GO:0016491//GO:0016620//GO:0004030//GO:0005515//GO:0004029//GO:0008106//GO:0018479//GO:0004028//GO:0003674//GO:0003824//GO:0016903//GO:0005488//GO:0004033//GO:0016614//GO:0016616	oxidoreductase activity//oxidoreductase activity, acting on the aldehyde or oxo group of donors, NAD or NADP as acceptor//aldehyde dehydrogenase [NAD(P)+] activity//protein binding//aldehyde dehydrogenase (NAD) activity//alcohol dehydrogenase (NADP+) activity//benzaldehyde dehydrogenase (NAD+) activity//3-chloroallyl aldehyde dehydrogenase activity//molecular_function//catalytic activity//oxidore…	K00129 aldehyde dehydrogenase (NAD(P)+) [EC:1.2.1.5] | (RefSeq) ALDH3A1, ALDH3, ALDHIII; aldehyde dehydrogenase 3 family member A1	http://www.genome.jp/dbget-bin/www_bget?hsa:218
ENSG00000253106	AC090198.1	8	124488510	124491643	+	2355	antisense	--	13	77	23	76	37	52	0.322168	1.65042	0.534793	1.59551	0.749452	1.02047	71.6264	13.9804	2.34754	5.20713e-05	0.00391568	UP	71.8855	24.3197	1.55907	0.0046988	0.145183	FALSE	-//-	-//-	-//-	-//-	-//-	-//-	--	--
ENSG00000259425	AC011767.1	15	22770523	22776199	-	1623	transcribed_unprocessed_pseudogene	--	7	54	15	24	39	22	0.251715	1.67946	0.506083	0.73109	1.14625	0.626459	50.2297	7.53081	2.7189	5.28572e-05	0.00396163	UP	22.6975	15.8623	0.514257	0.472815	0.892761	FALSE	-//-	-//-	-//-	-//-	-//-	-//-	no KO assigned | (RefSeq) GOLGA6L2, CT105; golgin A6 family-like 2	http://www.genome.jp/dbget-bin/www_bget?hsa:283685
ENSG00000007264	MATK	19	3777970	3802129	-	4141	protein_coding	megakaryocyte-associated tyrosine kinase [Source:HGNC Symbol;Acc:HGNC:6906]	937	323	936	398	325	434	13.2058	3.93724	12.3771	4.75178	3.74379	4.84365	300.477	1007.22	-1.74459	5.29652e-05	0.00396163	DOWN	376.472	989.516	-1.39386	0.00108674	0.0578252	FALSE	GO:0006468//GO:0016310//GO:0045087//GO:0030154//GO:0008283//GO:0038128//GO:0007498//GO:0008284//GO:0038083//GO:0007169//GO:0018108//GO:0008152//GO:0006464//GO:0006793//GO:0006796//GO:0008150//GO:0009987//GO:0019538//GO:0036211//GO:0043170//GO:0043412//GO:0044237//GO:0044238//GO:0044260//GO:0044267//GO:0071704//GO:0002376//GO:0006952//GO:0006950//GO:0006955//GO:0050896//GO:0032502//GO:0044699//GO:…	protein phosphorylation//phosphorylation//innate immune response//cell differentiation//cell proliferation//ERBB2 signaling pathway//mesoderm development//positive regulation of cell proliferation//peptidyl-tyrosine autophosphorylation//transmembrane receptor protein tyrosine kinase signaling pathway//peptidyl-tyrosine phosphorylation//metabolic process//cellular protein modification process//pho…	GO:0005737//GO:0016020//GO:0005829//GO:0031234//GO:0005622//GO:0005575//GO:0005623//GO:0044424//GO:0044464//GO:0044444//GO:0005886//GO:0019898//GO:0009898//GO:0019897//GO:0044425//GO:0044459//GO:0071944//GO:0098552//GO:0098562	cytoplasm//membrane//cytosol//extrinsic component of cytoplasmic side of plasma membrane//intracellular//cellular_component//cell//intracellular part//cell part//cytoplasmic part//plasma membrane//extrinsic component of membrane//cytoplasmic side of plasma membrane//extrinsic component of plasma membrane//membrane part//plasma membrane part//cell periphery//side of membrane//cytoplasmic side of m…	GO:0005524//GO:0005515//GO:0004672//GO:0004713//GO:0000166//GO:0016740//GO:0016301//GO:0004715//GO:0005102//GO:0003674//GO:0005488//GO:0017076//GO:0030554//GO:0032553//GO:0032555//GO:0032559//GO:0035639//GO:0036094//GO:0043167//GO:0043168//GO:0097159//GO:0097367//GO:1901265//GO:1901363//GO:0003824//GO:0016772//GO:0016773	ATP binding//protein binding//protein kinase activity//protein tyrosine kinase activity//nucleotide binding//transferase activity//kinase activity//non-membrane spanning protein tyrosine kinase activity//receptor binding//molecular_function//binding//purine nucleotide binding//adenyl nucleotide binding//ribonucleotide binding//purine ribonucleotide binding//adenyl ribonucleotide binding//purine r…	--	--
ENSG00000258525	AL049830.3	14	30876179	30889808	-	2302	antisense	--	48	212	89	225	152	143	1.21693	4.64863	2.11706	4.83232	3.14972	2.87091	197.215	51.6031	1.93189	5.32474e-05	0.00396163	UP	212.828	94.0929	1.17657	0.00947977	0.222179	FALSE	-//-	-//-	-//-	-//-	-//-	-//-	no KO assigned | (RefSeq) COCH, COCH-5B2, COCH5B2, DFNA9, DFNA31; cochlin	http://www.genome.jp/dbget-bin/www_bget?hsa:1690
ENSG00000144214	LYG1	2	99284238	99304742	-	1093	protein_coding	lysozyme g1 [Source:HGNC Symbol;Acc:HGNC:27014]	185	56	198	91	49	97	9.87829	2.5862	9.9196	4.11623	2.1385	4.10147	52.0903	198.869	-1.92998	5.32474e-05	0.00396163	DOWN	86.0743	209.324	-1.28075	0.00512985	0.154433	FALSE	GO:0009253//GO:0016998//GO:0008152//GO:0000270//GO:0006022//GO:0006026//GO:0006027//GO:0006807//GO:0008150//GO:0009056//GO:0009057//GO:0030203//GO:0043170//GO:0071704//GO:1901135//GO:1901136//GO:1901564//GO:1901565//GO:1901575//GO:0009987//GO:0044036//GO:0044237//GO:0044248//GO:0044260//GO:0071554	peptidoglycan catabolic process//cell wall macromolecule catabolic process//metabolic process//peptidoglycan metabolic process//aminoglycan metabolic process//aminoglycan catabolic process//glycosaminoglycan catabolic process//nitrogen compound metabolic process//biological_process//catabolic process//macromolecule catabolic process//glycosaminoglycan metabolic process//macromolecule metabolic pr…	GO:0005576//GO:0005575	extracellular region//cellular_component	GO:0003796//GO:0016787//GO:0016798//GO:0003674//GO:0003824//GO:0004553//GO:0061783	lysozyme activity//hydrolase activity//hydrolase activity, acting on glycosyl bonds//molecular_function//catalytic activity//hydrolase activity, hydrolyzing O-glycosyl compounds//peptidoglycan muralytic activity	no KO assigned | (RefSeq) LYG1, SALW1939; lysozyme g1	http://www.genome.jp/dbget-bin/www_bget?hsa:129530
ENSG00000263235	AC006111.2	16	3650636	3651703	-	1068	sense_overlapping	--	77	19	76	31	53	131	4.20775	0.898001	3.89665	1.43505	2.36722	5.66877	17.6696	82.7763	-2.21939	5.38297e-05	0.00397334	DOWN	29.319	80.3497	-1.45026	0.00539474	0.157359	FALSE	-//-	-//-	-//-	-//-	-//-	-//-	--	--
ENSG00000144893	MED12L	3	151085697	151437072	+	12619	protein_coding	mediator complex subunit 12 like [Source:HGNC Symbol;Acc:HGNC:16050]	54	233	77	114	148	87	0.249746	0.93202	0.33413	0.44664	0.559461	0.318627	216.751	58.0528	1.89853	5.54446e-05	0.00407111	UP	107.831	81.4069	0.405148	0.387623	0.892761	FALSE	GO:0006357//GO:0006366//GO:0006351//GO:0006355//GO:0045944//GO:0008152//GO:0006139//GO:0006725//GO:0006807//GO:0008150//GO:0009058//GO:0009059//GO:0009889//GO:0009987//GO:0010467//GO:0010468//GO:0010556//GO:0016070//GO:0018130//GO:0019219//GO:0019222//GO:0019438//GO:0031323//GO:0031326//GO:0032774//GO:0034641//GO:0034645//GO:0034654//GO:0043170//GO:0044237//GO:0044238//GO:0044249//GO:0044260//GO:…	regulation of transcription from RNA polymerase II promoter//transcription from RNA polymerase II promoter//transcription, DNA-templated//regulation of transcription, DNA-templated//positive regulation of transcription from RNA polymerase II promoter//metabolic process//nucleobase-containing compound metabolic process//cellular aromatic compound metabolic process//nitrogen compound metabolic proc…	GO:0016592//GO:0005634//GO:0005622//GO:0005575//GO:0005623//GO:0005654//GO:0043231//GO:0031974//GO:0031981//GO:0032991//GO:0043226//GO:0043227//GO:0043229//GO:0043233//GO:0043234//GO:0044422//GO:0044424//GO:0044428//GO:0044446//GO:0044451//GO:0044464//GO:0070013	mediator complex//nucleus//intracellular//cellular_component//cell//nucleoplasm//intracellular membrane-bounded organelle//membrane-enclosed lumen//nuclear lumen//macromolecular complex//organelle//membrane-bounded organelle//intracellular organelle//organelle lumen//protein complex//organelle part//intracellular part//nuclear part//intracellular organelle part//nucleoplasm part//cell part//intra…	GO:0001104//GO:0008013//GO:0001105//GO:0000988//GO:0000989//GO:0001076//GO:0003674//GO:0003712//GO:0005515//GO:0005488//GO:0001190//GO:0001191//GO:0003713//GO:0098811	RNA polymerase II transcription cofactor activity//beta-catenin binding//RNA polymerase II transcription coactivator activity//transcription factor activity, protein binding//transcription factor activity, transcription factor binding//transcription factor activity, RNA polymerase II transcription factor binding//molecular_function//transcription cofactor activity//protein binding//binding//trans…	K15162 mediator of RNA polymerase II transcription subunit 12 | (RefSeq) MED12L, NOPAR, TNRC11L, TRALP, TRALPUSH; mediator complex subunit 12 like	http://www.genome.jp/dbget-bin/www_bget?hsa:116931
ENSG00000125962	ARMCX5	X	102599168	102604159	+	4911	protein_coding	armadillo repeat containing, X-linked 5 [Source:HGNC Symbol;Acc:HGNC:25772]	314	102	308	135	179	158	3.73155	1.04839	3.43423	1.35907	1.73867	1.48688	94.8836	337.536	-1.82933	5.67813e-05	0.00415007	DOWN	127.695	325.613	-1.34953	0.00230332	0.0935554	FALSE	-//-	-//-	-//-	-//-	GO:0005488//GO:0005515//GO:0003674	binding//protein binding//molecular_function	no KO assigned | (RefSeq) ARMCX5, GASP5; armadillo repeat containing, X-linked 5	http://www.genome.jp/dbget-bin/www_bget?hsa:64860
ENSG00000281896	AC018638.8	7	128617865	128625905	+	281	transcribed_unprocessed_pseudogene	--	16	91	15	41	79	35	3.3231	16.3467	2.92304	7.21366	13.4108	5.75639	84.6504	17.2052	2.291	5.68159e-05	0.00415007	UP	38.7782	15.8623	1.28357	0.0368698	0.431478	FALSE	-//-	-//-	-//-	-//-	-//-	-//-	K03121 transcription initiation factor TFII-I | (RefSeq) GTF2I, BAP135, BTKAP1, DIWS, GTFII-I, IB291, SPIN, TFII-I, WBS, WBSCR6; general transcription factor IIi	http://www.genome.jp/dbget-bin/www_bget?hsa:2969
ENSG00000183208	GDPGP1	15	90233808	90245811	+	5778	protein_coding	GDP-D-glucose phosphorylase 1 [Source:HGNC Symbol;Acc:HGNC:34360]	196	61	159	62	128	176	1.97974	0.532901	1.50685	0.530508	1.05673	1.40774	56.7417	210.694	-1.89016	5.7073e-05	0.00415803	DOWN	58.6426	168.095	-1.5171	0.00120757	0.0618012	FALSE	GO:0065009//GO:0006006//GO:0008150//GO:0065007//GO:0008152//GO:0005975//GO:0005996//GO:0019318//GO:0044238//GO:0044281//GO:0044699//GO:0044710//GO:0044723//GO:0071704	regulation of molecular function//glucose metabolic process//biological_process//biological regulation//metabolic process//carbohydrate metabolic process//monosaccharide metabolic process//hexose metabolic process//primary metabolic process//small molecule metabolic process//single-organism process//single-organism metabolic process//single-organism carbohydrate metabolic process//organic substan…	GO:0005737//GO:0005622//GO:0005575//GO:0005623//GO:0044424//GO:0044464	cytoplasm//intracellular//cellular_component//cell//intracellular part//cell part	GO:0080048//GO:0000166//GO:0016740//GO:0016787//GO:0016779//GO:0005085//GO:0003674//GO:0003824//GO:0004645//GO:0016757//GO:0016758//GO:0005488//GO:0036094//GO:0097159//GO:1901265//GO:1901363//GO:0016772//GO:0098772	GDP-D-glucose phosphorylase activity//nucleotide binding//transferase activity//hydrolase activity//nucleotidyltransferase activity//guanyl-nucleotide exchange factor activity//molecular_function//catalytic activity//phosphorylase activity//transferase activity, transferring glycosyl groups//transferase activity, transferring hexosyl groups//binding//small molecule binding//organic cyclic compoun…	K15630 GDP-D-glucose phosphorylase [EC:2.7.7.78] | (RefSeq) GDPGP1, C15orf58, VTC2; GDP-D-glucose phosphorylase 1	http://www.genome.jp/dbget-bin/www_bget?hsa:390637
ENSG00000240086	AC128689.1	3	135356067	135439888	-	1364	processed_transcript	--	26	2	22	3	2	2	1.11247	0.0740133	0.883197	0.108739	0.0699437	0.0677648	1.85447	27.9546	-3.82179	5.75184e-05	0.00416882	DOWN	2.83307	23.2625	-2.98051	0.0011736	0.0608371	FALSE	-//-	-//-	-//-	-//-	-//-	-//-	--	--
ENSG00000174004	NRROS	3	196639686	196662004	+	2910	protein_coding	negative regulator of reactive oxygen species [Source:HGNC Symbol;Acc:HGNC:24613]	26	2	15	1	2	2	0.521447	0.0346922	0.282259	0.0169897	0.0327846	0.0317633	1.85447	27.9546	-3.82179	5.75184e-05	0.00416882	DOWN	0.941183	15.8623	-3.89981	0.00136958	0.0676691	FALSE	GO:0006955//GO:0006954//GO:0002376//GO:0045087//GO:0006801//GO:0008150//GO:0050896//GO:0006952//GO:0006950//GO:0008152//GO:0072593//GO:0009987//GO:0044237	immune response//inflammatory response//immune system process//innate immune response//superoxide metabolic process//biological_process//response to stimulus//defense response//response to stress//metabolic process//reactive oxygen species metabolic process//cellular process//cellular metabolic process	GO:0016020//GO:0016021//GO:0005783//GO:0005789//GO:0005886//GO:0005575//GO:0031224//GO:0044425//GO:0005622//GO:0005623//GO:0005737//GO:0043231//GO:0012505//GO:0043226//GO:0043227//GO:0043229//GO:0044424//GO:0044444//GO:0044464//GO:0042175//GO:0044422//GO:0044432//GO:0044446//GO:0071944	membrane//integral component of membrane//endoplasmic reticulum//endoplasmic reticulum membrane//plasma membrane//cellular_component//intrinsic component of membrane//membrane part//intracellular//cell//cytoplasm//intracellular membrane-bounded organelle//endomembrane system//organelle//membrane-bounded organelle//intracellular organelle//intracellular part//cytoplasmic part//cell part//nuclear o…	GO:0005515//GO:0003674//GO:0005488	protein binding//molecular_function//binding	no KO assigned | (RefSeq) NRROS, ELLP3030, GARPL1, LRRC33, UNQ3030; negative regulator of reactive oxygen species	http://www.genome.jp/dbget-bin/www_bget?hsa:375387
ENSG00000265452	MIR3682	2	53849122	53849205	-	84	miRNA	microRNA 3682 [Source:HGNC Symbol;Acc:HGNC:38916]	30	3	20	14	21	45	20.8436	1.80275	13.0377	8.23999	11.9254	24.7583	2.7848	32.2543	-3.47294	5.88889e-05	0.00424269	DOWN	13.2383	21.1482	-0.669945	0.354832	0.885369	FALSE	-//-	-//-	-//-	-//-	-//-	-//-	--	--
ENSG00000256973	AC053513.1	12	22460519	22463914	-	738	lincRNA	--	3	34	8	15	37	2	0.237244	2.3255	0.593585	1.00488	2.39154	0.125245	31.6239	3.23114	3.24495	5.88889e-05	0.00424269	UP	14.1842	8.46215	0.737976	0.491849	0.892761	FALSE	-//-	-//-	-//-	-//-	-//-	-//-	K12756 myosin regulatory light chain 10 | (RefSeq) MYL10, MYLC2PL, PLRLC; myosin light chain 10	http://www.genome.jp/dbget-bin/www_bget?hsa:93408
ENSG00000153707	PTPRD	9	8314246	10612723	-	11165	protein_coding	protein tyrosine phosphatase, receptor type D [Source:HGNC Symbol;Acc:HGNC:9668]	202	789	237	700	653	692	1.0559	3.56708	1.16235	3.09968	2.78989	2.86441	733.992	217.143	1.75659	5.89914e-05	0.00424269	UP	662.141	250.554	1.40161	0.00118909	0.0613015	FALSE	GO:0006470//GO:0016311//GO:0035335//GO:0006796//GO:0051965//GO:0007157//GO:0007185//GO:0050775//GO:0030182//GO:0097105//GO:0008152//GO:0006464//GO:0006793//GO:0008150//GO:0009987//GO:0019538//GO:0036211//GO:0043170//GO:0043412//GO:0044237//GO:0044238//GO:0044260//GO:0044267//GO:0071704//GO:0007275//GO:0007399//GO:0007416//GO:0022607//GO:0016043//GO:0032501//GO:0032502//GO:0044085//GO:0044087//GO:…	protein dephosphorylation//dephosphorylation//peptidyl-tyrosine dephosphorylation//phosphate-containing compound metabolic process//positive regulation of synapse assembly//heterophilic cell-cell adhesion via plasma membrane cell adhesion molecules//transmembrane receptor protein tyrosine phosphatase signaling pathway//positive regulation of dendrite morphogenesis//neuron differentiation//presyna…	GO:0016020//GO:0016021//GO:0005886//GO:0070062//GO:0005887//GO:0005575//GO:0031224//GO:0044425//GO:0005623//GO:0044464//GO:0071944//GO:0005576//GO:0031982//GO:0043226//GO:0043227//GO:0043230//GO:0044421//GO:1903561//GO:0031226//GO:0044459	membrane//integral component of membrane//plasma membrane//extracellular exosome//integral component of plasma membrane//cellular_component//intrinsic component of membrane//membrane part//cell//cell part//cell periphery//extracellular region//vesicle//organelle//membrane-bounded organelle//extracellular organelle//extracellular region part//extracellular vesicle//intrinsic component of plasma me…	GO:0005515//GO:0016791//GO:0004725//GO:0016787//GO:0004721//GO:0005102//GO:0050839//GO:0005001//GO:0003674//GO:0005488//GO:0003824//GO:0016788//GO:0042578//GO:0004871//GO:0004872//GO:0004888//GO:0019198//GO:0038023//GO:0060089//GO:0099600	protein binding//phosphatase activity//protein tyrosine phosphatase activity//hydrolase activity//phosphoprotein phosphatase activity//receptor binding//cell adhesion molecule binding//transmembrane receptor protein tyrosine phosphatase activity//molecular_function//binding//catalytic activity//hydrolase activity, acting on ester bonds//phosphoric ester hydrolase activity//signal transducer activ…	K06777 receptor-type tyrosine-protein phosphatase delta [EC:3.1.3.48] | (RefSeq) PTPRD, HPTP, HPTPD, HPTPDELTA, PTPD, RPTPDELTA; protein tyrosine phosphatase, receptor type D	http://www.genome.jp/dbget-bin/www_bget?hsa:5789
ENSG00000127084	FGD3	9	92947451	93036236	+	5890	protein_coding	FYVE, RhoGEF and PH domain containing 3 [Source:HGNC Symbol;Acc:HGNC:16027]	76	19	79	32	45	42	0.753058	0.162829	0.734448	0.268604	0.364444	0.329551	17.6696	81.7013	-2.20056	6.2417e-05	0.00446616	DOWN	30.2649	83.5212	-1.46041	0.00497182	0.150642	FALSE	GO:0035023//GO:0065009//GO:0051056//GO:0007010//GO:0007186//GO:0046847//GO:0008360//GO:0030036//GO:0043087//GO:0043065//GO:0007165//GO:0035556//GO:0007154//GO:0007264//GO:0007265//GO:0007266//GO:0008150//GO:0009966//GO:0009987//GO:0010646//GO:0023052//GO:0023051//GO:0044699//GO:0044700//GO:0046578//GO:0048583//GO:0050789//GO:0050794//GO:0050896//GO:0051716//GO:0065007//GO:1902531//GO:0006996//GO:…	regulation of Rho protein signal transduction//regulation of molecular function//regulation of small GTPase mediated signal transduction//cytoskeleton organization//G-protein coupled receptor signaling pathway//filopodium assembly//regulation of cell shape//actin cytoskeleton organization//regulation of GTPase activity//positive regulation of apoptotic process//signal transduction//intracellular …	GO:0005737//GO:0005794//GO:0005856//GO:0005829//GO:0030027//GO:0001726//GO:0005622//GO:0005575//GO:0005623//GO:0044424//GO:0044464//GO:0043231//GO:0012505//GO:0043226//GO:0043227//GO:0043229//GO:0044444//GO:0043228//GO:0043232//GO:0031252//GO:0042995//GO:0120025	cytoplasm//Golgi apparatus//cytoskeleton//cytosol//lamellipodium//ruffle//intracellular//cellular_component//cell//intracellular part//cell part//intracellular membrane-bounded organelle//endomembrane system//organelle//membrane-bounded organelle//intracellular organelle//cytoplasmic part//non-membrane-bounded organelle//intracellular non-membrane-bounded organelle//cell leading edge//cell projec…	GO:0046872//GO:0005089//GO:0005085//GO:0031267//GO:0003674//GO:0005488//GO:0043167//GO:0043169//GO:0005088//GO:0098772//GO:0005515//GO:0019899//GO:0051020	metal ion binding//Rho guanyl-nucleotide exchange factor activity//guanyl-nucleotide exchange factor activity//small GTPase binding//molecular_function//binding//ion binding//cation binding//Ras guanyl-nucleotide exchange factor activity//molecular function regulator//protein binding//enzyme binding//GTPase binding	K05722 FYVE, RhoGEF and PH domain containing 3 | (RefSeq) FGD3, ZFYVE5; FYVE, RhoGEF and PH domain containing 3	http://www.genome.jp/dbget-bin/www_bget?hsa:89846
ENSG00000170500	LONRF2	2	100273291	100322733	-	13933	protein_coding	LON peptidase N-terminal domain and ring finger 2 [Source:HGNC Symbol;Acc:HGNC:24788]	417	1583	527	1230	1626	1050	1.74671	5.73496	2.07117	4.36454	5.56684	3.48284	1472.64	448.254	1.71576	6.3325e-05	0.0045196	UP	1163.48	557.133	1.0622	0.0116961	0.253274	FALSE	GO:0000209//GO:0032436//GO:0008152//GO:0016567//GO:0006464//GO:0008150//GO:0009987//GO:0019538//GO:0032446//GO:0036211//GO:0043170//GO:0043412//GO:0044237//GO:0044238//GO:0044260//GO:0044267//GO:0070647//GO:0071704//GO:0019941//GO:0006508//GO:0051603//GO:0006511//GO:0061136//GO:0009056//GO:0009057//GO:0009893//GO:0009894//GO:0009896//GO:0010498//GO:0010604//GO:0019222//GO:0030162//GO:0030163//GO:…	protein polyubiquitination//positive regulation of proteasomal ubiquitin-dependent protein catabolic process//metabolic process//protein ubiquitination//cellular protein modification process//biological_process//cellular process//protein metabolic process//protein modification by small protein conjugation//protein modification process//macromolecule metabolic process//macromolecule modification//…	GO:0005622//GO:0005575//GO:0005623//GO:0044464	intracellular//cellular_component//cell//cell part	GO:0005515//GO:0046872//GO:0061630//GO:0031624//GO:0003674//GO:0005488//GO:0043167//GO:0043169//GO:0003824//GO:0004842//GO:0016740//GO:0019787//GO:0061659//GO:0019899//GO:0044390	protein binding//metal ion binding//ubiquitin protein ligase activity//ubiquitin conjugating enzyme binding//molecular_function//binding//ion binding//cation binding//catalytic activity//ubiquitin-protein transferase activity//transferase activity//ubiquitin-like protein transferase activity//ubiquitin-like protein ligase activity//enzyme binding//ubiquitin-like protein conjugating enzyme binding	no KO assigned | (RefSeq) LONRF2, RNF192; LON peptidase N-terminal domain and ring finger 2	http://www.genome.jp/dbget-bin/www_bget?hsa:164832
ENSG00000279833	AL031846.2	22	39133090	39136760	+	3671	antisense	--	9	61	14	27	43	19	0.143083	0.838764	0.20883	0.363628	0.55875	0.239198	56.7417	9.68068	2.53701	6.54276e-05	0.00465781	UP	25.5353	14.8052	0.782037	0.246018	0.783423	FALSE	-//-	-//-	-//-	-//-	-//-	-//-	K11454 chromobox protein 7 | (RefSeq) CBX7; chromobox 7	http://www.genome.jp/dbget-bin/www_bget?hsa:23492
ENSG00000198925	ATG9A	2	219219380	219229717	-	4724	protein_coding	autophagy related 9A [Source:HGNC Symbol;Acc:HGNC:22408]	164	640	179	298	606	321	2.02611	6.83856	2.07488	3.11878	6.11922	3.14039	595.379	176.296	1.75516	6.66481e-05	0.00473269	UP	281.88	189.238	0.574626	0.187434	0.754886	FALSE	GO:0015031//GO:0006914//GO:0000422//GO:0034497//GO:0000045//GO:0044805//GO:0008104//GO:0006810//GO:0008150//GO:0015833//GO:0033036//GO:0042886//GO:0045184//GO:0051179//GO:0051234//GO:0071702//GO:0071705//GO:0008152//GO:0009056//GO:0009987//GO:0044237//GO:0044248//GO:0006996//GO:0007005//GO:0016043//GO:0022411//GO:0044699//GO:0044710//GO:0044712//GO:0044763//GO:0061726//GO:0071840//GO:1902589//GO:…	protein transport//autophagy//mitophagy//protein localization to pre-autophagosomal structure//autophagosome assembly//late nucleophagy//protein localization//transport//biological_process//peptide transport//macromolecule localization//amide transport//establishment of protein localization//localization//establishment of localization//organic substance transport//nitrogen compound transport//met…	GO:0016020//GO:0016021//GO:0043231//GO:0005794//GO:0005783//GO:0005789//GO:0031410//GO:0005768//GO:0031902//GO:0005802//GO:0005776//GO:0055037//GO:0005770//GO:0000407//GO:0030659//GO:0005575//GO:0031224//GO:0044425//GO:0005622//GO:0005623//GO:0043226//GO:0043227//GO:0043229//GO:0044424//GO:0044464//GO:0005737//GO:0012505//GO:0044444//GO:0042175//GO:0044422//GO:0044432//GO:0044446//GO:0031982//GO:…	membrane//integral component of membrane//intracellular membrane-bounded organelle//Golgi apparatus//endoplasmic reticulum//endoplasmic reticulum membrane//cytoplasmic vesicle//endosome//late endosome membrane//trans-Golgi network//autophagosome//recycling endosome//late endosome//pre-autophagosomal structure//cytoplasmic vesicle membrane//cellular_component//intrinsic component of membrane//memb…	GO:0005515//GO:0003674//GO:0005488	protein binding//molecular_function//binding	K17907 autophagy-related protein 9 | (RefSeq) ATG9A, APG9L1, MGD3208, mATG9; autophagy related 9A	http://www.genome.jp/dbget-bin/www_bget?hsa:79065
ENSG00000154734	ADAMTS1	21	26835747	26845409	-	7063	protein_coding	ADAM metallopeptidase with thrombospondin type 1 motif 1 [Source:HGNC Symbol;Acc:HGNC:217]	3529	13078	4699	10603	5632	4438	29.1603	93.4644	36.4305	74.2194	38.037	29.0393	12166.3	3793.45	1.68128	6.73978e-05	0.00476182	UP	10029.6	4967.65	1.01361	0.0145918	0.274186	FALSE	GO:0006508//GO:0008285//GO:0007229//GO:0001542//GO:0001822//GO:0060347//GO:0008152//GO:0008150//GO:0019538//GO:0043170//GO:0044238//GO:0071704//GO:0008283//GO:0009987//GO:0042127//GO:0044699//GO:0048519//GO:0048523//GO:0050789//GO:0050794//GO:0065007//GO:0007165//GO:0007154//GO:0007166//GO:0023052//GO:0044700//GO:0050896//GO:0051716//GO:0000003//GO:0003006//GO:0007275//GO:0007276//GO:0007292//GO:…	proteolysis//negative regulation of cell proliferation//integrin-mediated signaling pathway//ovulation from ovarian follicle//kidney development//heart trabecula formation//metabolic process//biological_process//protein metabolic process//macromolecule metabolic process//primary metabolic process//organic substance metabolic process//cell proliferation//cellular process//regulation of cell prolif…	GO:0016020//GO:0016021//GO:0005578//GO:0005576//GO:0005604//GO:0031410//GO:0005575//GO:0031224//GO:0044425//GO:0031012//GO:0044421//GO:0044420//GO:0005622//GO:0005623//GO:0005737//GO:0031982//GO:0043226//GO:0043227//GO:0043229//GO:0044424//GO:0044444//GO:0044464//GO:0097708	membrane//integral component of membrane//proteinaceous extracellular matrix//extracellular region//basement membrane//cytoplasmic vesicle//cellular_component//intrinsic component of membrane//membrane part//extracellular matrix//extracellular region part//extracellular matrix component//intracellular//cell//cytoplasm//vesicle//organelle//membrane-bounded organelle//intracellular organelle//intra…	GO:0004222//GO:0008237//GO:0046872//GO:0008270//GO:0016787//GO:0008233//GO:0008201//GO:0003674//GO:0003824//GO:0004175//GO:0070011//GO:0005488//GO:0043167//GO:0043169//GO:0046914//GO:0005539//GO:0043168//GO:0097367//GO:1901681	metalloendopeptidase activity//metallopeptidase activity//metal ion binding//zinc ion binding//hydrolase activity//peptidase activity//heparin binding//molecular_function//catalytic activity//endopeptidase activity//peptidase activity, acting on L-amino acid peptides//binding//ion binding//cation binding//transition metal ion binding//glycosaminoglycan binding//anion binding//carbohydrate derivat…	K08617 a disintegrin and metalloproteinase with thrombospondin motifs 1 [EC:3.4.24.-] | (RefSeq) ADAMTS1, C3-C5, METH1; ADAM metallopeptidase with thrombospondin type 1 motif 1	http://www.genome.jp/dbget-bin/www_bget?hsa:9510
ENSG00000235065	RPL24P2	20	21114723	21115197	+	475	processed_pseudogene	ribosomal protein L24 pseudogene 2 [Source:HGNC Symbol;Acc:HGNC:16597]	72	18	63	34	40	73	8.84645	1.91282	7.26267	3.53886	4.01698	7.10261	16.7393	77.4016	-2.20012	6.89718e-05	0.00486078	DOWN	32.1568	66.6065	-1.04734	0.0491311	0.477969	FALSE	-//-	-//-	-//-	-//-	-//-	-//-	K02896 large subunit ribosomal protein L24e | (RefSeq) RPL24, HEL-S-310, L24; ribosomal protein L24	http://www.genome.jp/dbget-bin/www_bget?hsa:6152
ENSG00000136960	ENPP2	8	119557086	119673453	-	6729	protein_coding	ectonucleotide pyrophosphatase/phosphodiesterase 2 [Source:HGNC Symbol;Acc:HGNC:3357]	99	396	98	211	263	229	0.858647	2.97056	0.797489	1.55028	1.8644	1.5728	368.388	106.425	1.7903	7.28665e-05	0.00509684	UP	199.585	103.607	0.94514	0.037283	0.432938	FALSE	GO:0006935//GO:0006955//GO:0008152//GO:0030334//GO:0045765//GO:0006629//GO:0016042//GO:0090305//GO:0006898//GO:0007186//GO:0006796//GO:0010634//GO:0050731//GO:0048870//GO:2000394//GO:0006644//GO:0009395//GO:0034638//GO:0008150//GO:0009605//GO:0040011//GO:0042221//GO:0042330//GO:0050896//GO:0002376//GO:0006928//GO:0009987//GO:0016477//GO:0032879//GO:0040012//GO:0044699//GO:0044763//GO:0050789//GO:…	chemotaxis//immune response//metabolic process//regulation of cell migration//regulation of angiogenesis//lipid metabolic process//lipid catabolic process//nucleic acid phosphodiester bond hydrolysis//receptor-mediated endocytosis//G-protein coupled receptor signaling pathway//phosphate-containing compound metabolic process//positive regulation of epithelial cell migration//positive regulation of…	GO:0005576//GO:0005615//GO:0005887//GO:0005886//GO:0016020//GO:0016021//GO:0005575//GO:0044421//GO:0005623//GO:0031224//GO:0031226//GO:0044425//GO:0044459//GO:0044464//GO:0071944	extracellular region//extracellular space//integral component of plasma membrane//plasma membrane//membrane//integral component of membrane//cellular_component//extracellular region part//cell//intrinsic component of membrane//intrinsic component of plasma membrane//membrane part//plasma membrane part//cell part//cell periphery	GO:0046872//GO:0016787//GO:0003824//GO:0003676//GO:0005044//GO:0030247//GO:0004622//GO:0004528//GO:0004551//GO:0008270//GO:0005509//GO:0008134//GO:0047391//GO:0003674//GO:0005488//GO:0043167//GO:0043169//GO:0097159//GO:1901363//GO:0004872//GO:0038024//GO:0060089//GO:0001871//GO:0030246//GO:0004620//GO:0016298//GO:0016788//GO:0052689//GO:0004518//GO:0004527//GO:0008081//GO:0042578//GO:0016462//GO:…	metal ion binding//hydrolase activity//catalytic activity//nucleic acid binding//scavenger receptor activity//polysaccharide binding//lysophospholipase activity//phosphodiesterase I activity//nucleotide diphosphatase activity//zinc ion binding//calcium ion binding//transcription factor binding//alkylglycerophosphoethanolamine phosphodiesterase activity//molecular_function//binding//ion binding//c…	K01122 ectonucleotide pyrophosphatase/phosphodiesterase family member 2 [EC:3.1.4.39] | (RefSeq) ENPP2, ATX, ATX-X, AUTOTAXIN, LysoPLD, NPP2, PD-IALPHA, PDNP2; ectonucleotide pyrophosphatase/phosphodiesterase 2	http://www.genome.jp/dbget-bin/www_bget?hsa:5168
ENSG00000280300	AC117503.4	12	123754246	123754794	-	549	TEC	--	1	24	7	29	20	8	0.106306	2.20665	0.698192	2.61158	1.73776	0.673451	22.321	1.08135	4.22618	7.35111e-05	0.00510255	UP	27.4272	7.40498	1.87263	0.0124954	0.257249	FALSE	-//-	-//-	-//-	-//-	-//-	-//-	K02154 V-type H+-transporting ATPase subunit a | (RefSeq) ATP6V0A2, A2, ARCL, ARCL2A, ATP6A2, ATP6N1D, J6B7, RTF, STV1, TJ6, TJ6M, TJ6S, VPH1, WSS; ATPase H+ transporting V0 subunit a2	http://www.genome.jp/dbget-bin/www_bget?hsa:23545
ENSG00000261662	AL359752.1	1	119909255	119910613	-	1359	sense_overlapping	--	43	8	21	17	23	38	1.84663	0.297143	0.846153	0.618454	0.807312	1.29227	7.43633	46.2285	-2.61468	7.36758e-05	0.00510255	DOWN	16.0761	22.2053	-0.462203	0.542567	0.916193	FALSE	-//-	-//-	-//-	-//-	-//-	-//-	--	--
ENSG00000106278	PTPRZ1	7	121873089	122062036	+	9917	protein_coding	protein tyrosine phosphatase, receptor type Z1 [Source:HGNC Symbol;Acc:HGNC:9685]	6	49	17	39	10	12	0.0353103	0.249408	0.093868	0.19443	0.0481009	0.0559229	45.5783	6.45589	2.79757	7.36758e-05	0.00510255	UP	36.8864	17.9767	1.03241	0.0904458	0.586107	FALSE	GO:0006470//GO:0016311//GO:0035335//GO:0007417//GO:0019221//GO:0007611//GO:0002244//GO:0007409//GO:0048709//GO:0070445//GO:0008152//GO:0006464//GO:0006793//GO:0006796//GO:0008150//GO:0009987//GO:0019538//GO:0036211//GO:0043170//GO:0043412//GO:0044237//GO:0044238//GO:0044260//GO:0044267//GO:0071704//GO:0007275//GO:0007399//GO:0032501//GO:0032502//GO:0044699//GO:0044707//GO:0044767//GO:0048731//GO:…	protein dephosphorylation//dephosphorylation//peptidyl-tyrosine dephosphorylation//central nervous system development//cytokine-mediated signaling pathway//learning or memory//hematopoietic progenitor cell differentiation//axonogenesis//oligodendrocyte differentiation//regulation of oligodendrocyte progenitor proliferation//metabolic process//cellular protein modification process//phosphorus meta…	GO:0016020//GO:0016021//GO:0005886//GO:0005576//GO:0005887//GO:0031226//GO:0005578//GO:0072534//GO:0005575//GO:0031224//GO:0044425//GO:0005623//GO:0044464//GO:0071944//GO:0044459//GO:0031012//GO:0044421//GO:0044420	membrane//integral component of membrane//plasma membrane//extracellular region//integral component of plasma membrane//intrinsic component of plasma membrane//proteinaceous extracellular matrix//perineuronal net//cellular_component//intrinsic component of membrane//membrane part//cell//cell part//cell periphery//plasma membrane part//extracellular matrix//extracellular region part//extracellular…	GO:0005515//GO:0016791//GO:0004725//GO:0016787//GO:0004721//GO:0005001//GO:0003674//GO:0005488//GO:0003824//GO:0016788//GO:0042578//GO:0004871//GO:0004872//GO:0004888//GO:0019198//GO:0038023//GO:0060089//GO:0099600	protein binding//phosphatase activity//protein tyrosine phosphatase activity//hydrolase activity//phosphoprotein phosphatase activity//transmembrane receptor protein tyrosine phosphatase activity//molecular_function//binding//catalytic activity//hydrolase activity, acting on ester bonds//phosphoric ester hydrolase activity//signal transducer activity//receptor activity//transmembrane signaling re…	K08114 receptor-type tyrosine-protein phosphatase zeta [EC:3.1.3.48] | (RefSeq) PTPRZ1, HPTPZ, HPTPzeta, PTP-ZETA, PTP18, PTPRZ, PTPZ, R-PTP-zeta-2, RPTPB, RPTPbeta, phosphacan; protein tyrosine phosphatase, receptor type Z1	http://www.genome.jp/dbget-bin/www_bget?hsa:5803
ENSG00000172428	COPS9	2	240126563	240136807	-	2039	protein_coding	COP9 signalosome subunit 9 [Source:HGNC Symbol;Acc:HGNC:21314]	2013	723	1805	904	1057	1511	57.6178	17.8984	48.474	21.9194	24.7281	34.248	672.593	2163.85	-1.68559	7.4965e-05	0.00511771	DOWN	855.109	1908.2	-1.1579	0.00582083	0.166171	FALSE	GO:0008284//GO:0034644//GO:0008150//GO:0008283//GO:0009987//GO:0042127//GO:0044699//GO:0048518//GO:0048522//GO:0050789//GO:0050794//GO:0065007//GO:0009314//GO:0009411//GO:0009416//GO:0009628//GO:0050896//GO:0051716//GO:0071214//GO:0071478//GO:0071482	positive regulation of cell proliferation//cellular response to UV//biological_process//cell proliferation//cellular process//regulation of cell proliferation//single-organism process//positive regulation of biological process//positive regulation of cellular process//regulation of biological process//regulation of cellular process//biological regulation//response to radiation//response to UV//re…	GO:0005634//GO:0005737//GO:0000790//GO:0005654//GO:0008180//GO:0005622//GO:0005575//GO:0005623//GO:0043231//GO:0043226//GO:0043227//GO:0043229//GO:0044424//GO:0044464//GO:0000228//GO:0000785//GO:0005694//GO:0031974//GO:0031981//GO:0043228//GO:0043232//GO:0043233//GO:0044422//GO:0044427//GO:0044428//GO:0044446//GO:0044454//GO:0070013//GO:0032991//GO:0043234	nucleus//cytoplasm//nuclear chromatin//nucleoplasm//COP9 signalosome//intracellular//cellular_component//cell//intracellular membrane-bounded organelle//organelle//membrane-bounded organelle//intracellular organelle//intracellular part//cell part//nuclear chromosome//chromatin//chromosome//membrane-enclosed lumen//nuclear lumen//non-membrane-bounded organelle//intracellular non-membrane-bounded o…	GO:0005515//GO:0003674//GO:0005488	protein binding//molecular_function//binding	no KO assigned | (RefSeq) COPS9, CSNAP, MYEOV2; COP9 signalosome subunit 9	http://www.genome.jp/dbget-bin/www_bget?hsa:150678
ENSG00000135437	RDH5	12	55720367	55724705	+	2983	protein_coding	retinol dehydrogenase 5 [Source:HGNC Symbol;Acc:HGNC:9940]	0	19	9	4	19	6	0	0.32151	0.165211	0.0662956	0.303832	0.0929579	17.6696	1.38778e-17	7.15758	7.55368e-05	0.00511771	UP	3.77902	9.51932	-1.30232	0.323452	0.848211	FALSE	GO:0055114//GO:0050896//GO:0007601//GO:0001523//GO:0042572//GO:0008152//GO:0008150//GO:0044699//GO:0044710//GO:0003008//GO:0050877//GO:0007600//GO:0032501//GO:0050953//GO:0006629//GO:0006720//GO:0006721//GO:0009987//GO:0016101//GO:0044237//GO:0044238//GO:0044255//GO:0044763//GO:0071704//GO:0006066//GO:0010817//GO:0034308//GO:0034754//GO:0042445//GO:0044281//GO:0065007//GO:0065008//GO:1901615	oxidation-reduction process//response to stimulus//visual perception//retinoid metabolic process//retinol metabolic process//metabolic process//biological_process//single-organism process//single-organism metabolic process//system process//neurological system process//sensory perception//multicellular organismal process//sensory perception of light stimulus//lipid metabolic process//isoprenoid me…	GO:0016020//GO:0005783//GO:0005788//GO:0044297//GO:0005789//GO:0005575//GO:0005622//GO:0005623//GO:0005737//GO:0043231//GO:0012505//GO:0043226//GO:0043227//GO:0043229//GO:0044424//GO:0044444//GO:0044464//GO:0031974//GO:0043233//GO:0044422//GO:0044432//GO:0044446//GO:0070013//GO:0042175//GO:0044425	membrane//endoplasmic reticulum//endoplasmic reticulum lumen//cell body//endoplasmic reticulum membrane//cellular_component//intracellular//cell//cytoplasm//intracellular membrane-bounded organelle//endomembrane system//organelle//membrane-bounded organelle//intracellular organelle//intracellular part//cytoplasmic part//cell part//membrane-enclosed lumen//organelle lumen//organelle part//endoplas…	GO:0016491//GO:0004745//GO:0003674//GO:0003824//GO:0016614//GO:0016616	oxidoreductase activity//retinol dehydrogenase activity//molecular_function//catalytic activity//oxidoreductase activity, acting on CH-OH group of donors//oxidoreductase activity, acting on the CH-OH group of donors, NAD or NADP as acceptor	K00061 11-cis-retinol dehydrogenase [EC:1.1.1.315] | (RefSeq) RDH5, 9cRDH, HSD17B9, RDH1, SDR9C5; retinol dehydrogenase 5	http://www.genome.jp/dbget-bin/www_bget?hsa:5959
ENSG00000267470	ZNF571-AS1	19	37548914	37587348	+	4560	antisense	ZNF571 antisense RNA 1 [Source:HGNC Symbol;Acc:HGNC:44324]	0	19	2	8	18	6	0	0.210321	0.0240168	0.0867368	0.188296	0.06081	17.6696	1.38778e-17	7.15758	7.55368e-05	0.00511771	UP	7.56275	2.11922	1.78044	0.143685	0.667511	FALSE	-//-	-//-	-//-	-//-	-//-	-//-	--	--
ENSG00000182376	AC138028.1	16	88742767	88745748	+	2238	antisense	--	0	19	5	8	4	6	0	0.428537	0.122337	0.176729	0.0852576	0.123902	17.6696	1.38778e-17	7.15758	7.55368e-05	0.00511771	UP	7.56275	5.29066	0.507589	0.62414	0.954881	FALSE	-//-	-//-	-//-	-//-	-//-	-//-	--	--
ENSG00000220008	LINGO3	19	2289784	2292024	-	2241	protein_coding	leucine rich repeat and Ig domain containing 3 [Source:HGNC Symbol;Acc:HGNC:21206]	17	0	11	0	2	4	0.442728	0	0.268782	0	0.0425717	0.082491	1.38778e-17	18.2801	-7.20529	7.55368e-05	0.00511771	DOWN	1.38778e-17	11.6337	-6.55727	0.00243493	0.0937599	FALSE	-//-	-//-	GO:0016020//GO:0016021//GO:0005615//GO:0005578//GO:0005575//GO:0031224//GO:0044425//GO:0005576//GO:0044421//GO:0031012	membrane//integral component of membrane//extracellular space//proteinaceous extracellular matrix//cellular_component//intrinsic component of membrane//membrane part//extracellular region//extracellular region part//extracellular matrix	GO:0005515//GO:0003674//GO:0005488	protein binding//molecular_function//binding	no KO assigned | (RefSeq) LINGO3, LERN2, LRRN6B; leucine rich repeat and Ig domain containing 3	http://www.genome.jp/dbget-bin/www_bget?hsa:645191
ENSG00000198346	ZNF813	19	53467735	53496255	+	6244	protein_coding	zinc finger protein 813 [Source:HGNC Symbol;Acc:HGNC:33257]	17	0	6	0	2	0	0.158897	0	0.0526184	0	0.0152792	0	1.38778e-17	18.2801	-7.20529	7.55368e-05	0.00511771	DOWN	1.38778e-17	6.34782	-5.69551	0.0409646	0.437323	FALSE	GO:0006355//GO:0006351//GO:0008152//GO:0006139//GO:0006725//GO:0006807//GO:0008150//GO:0009058//GO:0009059//GO:0009889//GO:0009987//GO:0010467//GO:0010468//GO:0010556//GO:0016070//GO:0018130//GO:0019219//GO:0019222//GO:0019438//GO:0031323//GO:0031326//GO:0032774//GO:0034641//GO:0034645//GO:0034654//GO:0043170//GO:0044237//GO:0044238//GO:0044249//GO:0044260//GO:0044271//GO:0046483//GO:0050789//GO:…	regulation of transcription, DNA-templated//transcription, DNA-templated//metabolic process//nucleobase-containing compound metabolic process//cellular aromatic compound metabolic process//nitrogen compound metabolic process//biological_process//biosynthetic process//macromolecule biosynthetic process//regulation of biosynthetic process//cellular process//gene expression//regulation of gene expre…	GO:0005622//GO:0005634//GO:0005575//GO:0005623//GO:0044464//GO:0043231//GO:0043226//GO:0043227//GO:0043229//GO:0044424	intracellular//nucleus//cellular_component//cell//cell part//intracellular membrane-bounded organelle//organelle//membrane-bounded organelle//intracellular organelle//intracellular part	GO:0003676//GO:0046872//GO:0003677//GO:0003700//GO:0003674//GO:0005488//GO:0097159//GO:1901363//GO:0043167//GO:0043169//GO:0001071	nucleic acid binding//metal ion binding//DNA binding//transcription factor activity, sequence-specific DNA binding//molecular_function//binding//organic cyclic compound binding//heterocyclic compound binding//ion binding//cation binding//nucleic acid binding transcription factor activity	K09228 KRAB domain-containing zinc finger protein | (RefSeq) ZNF813; zinc finger protein 813	http://www.genome.jp/dbget-bin/www_bget?hsa:126017
ENSG00000184990	SIVA1	14	104753100	104768494	+	4776	protein_coding	SIVA1 apoptosis inducing factor [Source:HGNC Symbol;Acc:HGNC:17712]	3042	1101	2186	1351	1679	2016	37.1728	11.6364	25.0631	13.9852	16.7695	19.5081	1024.24	3269.96	-1.67458	7.71812e-05	0.00520398	DOWN	1277.94	2310.98	-0.854617	0.0400817	0.437323	FALSE	GO:0006915//GO:0046718//GO:0016032//GO:0097191//GO:0008219//GO:0012501//GO:0008150//GO:0009987//GO:0044699//GO:0044763//GO:0044409//GO:0019058//GO:0030260//GO:0044403//GO:0044419//GO:0044764//GO:0051701//GO:0051704//GO:0051806//GO:0051828//GO:0007165//GO:0007154//GO:0007166//GO:0023052//GO:0044700//GO:0050789//GO:0050794//GO:0050896//GO:0051716//GO:0065007//GO:0097190	apoptotic process//viral entry into host cell//viral process//extrinsic apoptotic signaling pathway//cell death//programmed cell death//biological_process//cellular process//single-organism process//single-organism cellular process//entry into host//viral life cycle//entry into host cell//symbiosis, encompassing mutualism through parasitism//interspecies interaction between organisms//multi-organ…	GO:0005634//GO:0005737//GO:0005654//GO:0005622//GO:0005575//GO:0005623//GO:0043231//GO:0043226//GO:0043227//GO:0043229//GO:0044424//GO:0044464//GO:0031974//GO:0031981//GO:0043233//GO:0044422//GO:0044428//GO:0044446//GO:0070013	nucleus//cytoplasm//nucleoplasm//intracellular//cellular_component//cell//intracellular membrane-bounded organelle//organelle//membrane-bounded organelle//intracellular organelle//intracellular part//cell part//membrane-enclosed lumen//nuclear lumen//organelle lumen//organelle part//nuclear part//intracellular organelle part//intracellular organelle lumen	GO:0046872//GO:0005515//GO:0001618//GO:0005164//GO:0005175//GO:0051537//GO:0003674//GO:0005488//GO:0043167//GO:0043169//GO:0004872//GO:0060089//GO:0005102//GO:0005126//GO:0032813//GO:0051536//GO:0051540	metal ion binding//protein binding//virus receptor activity//tumor necrosis factor receptor binding//CD27 receptor binding//2 iron, 2 sulfur cluster binding//molecular_function//binding//ion binding//cation binding//receptor activity//molecular transducer activity//receptor binding//cytokine receptor binding//tumor necrosis factor receptor superfamily binding//iron-sulfur cluster binding//metal c…	no KO assigned | (RefSeq) SIVA1, CD27BP, SIVA, Siva-1, Siva-2; SIVA1 apoptosis inducing factor	http://www.genome.jp/dbget-bin/www_bget?hsa:10572
ENSG00000171222	SCAND1	20	35953617	35959472	-	1996	protein_coding	SCAN domain containing 1 [Source:HGNC Symbol;Acc:HGNC:10566]	1571	564	1334	732	737	1102	45.9352	14.2631	36.5969	18.1313	17.6133	25.5158	524.677	1688.73	-1.68618	7.80275e-05	0.00524843	DOWN	692.41	1410.27	-1.02612	0.0145288	0.274082	FALSE	GO:0006355//GO:0008152//GO:0006139//GO:0006351//GO:0006725//GO:0006807//GO:0008150//GO:0009058//GO:0009059//GO:0009889//GO:0009987//GO:0010467//GO:0010468//GO:0010556//GO:0016070//GO:0018130//GO:0019219//GO:0019222//GO:0019438//GO:0031323//GO:0031326//GO:0032774//GO:0034641//GO:0034645//GO:0034654//GO:0043170//GO:0044237//GO:0044238//GO:0044249//GO:0044260//GO:0044271//GO:0046483//GO:0050789//GO:…	regulation of transcription, DNA-templated//metabolic process//nucleobase-containing compound metabolic process//transcription, DNA-templated//cellular aromatic compound metabolic process//nitrogen compound metabolic process//biological_process//biosynthetic process//macromolecule biosynthetic process//regulation of biosynthetic process//cellular process//gene expression//regulation of gene expre…	GO:0005634//GO:0005622//GO:0005575//GO:0005623//GO:0043231//GO:0043226//GO:0043227//GO:0043229//GO:0044424//GO:0044464	nucleus//intracellular//cellular_component//cell//intracellular membrane-bounded organelle//organelle//membrane-bounded organelle//intracellular organelle//intracellular part//cell part	GO:0003700//GO:0005515//GO:0042802//GO:0003713//GO:0001071//GO:0003674//GO:0005488//GO:0000988//GO:0000989//GO:0003712	transcription factor activity, sequence-specific DNA binding//protein binding//identical protein binding//transcription coactivator activity//nucleic acid binding transcription factor activity//molecular_function//binding//transcription factor activity, protein binding//transcription factor activity, transcription factor binding//transcription cofactor activity	no KO assigned | (RefSeq) SCAND1, RAZ1, SDP1; SCAN domain containing 1	http://www.genome.jp/dbget-bin/www_bget?hsa:51282
ENSG00000186212	SOWAHB	4	76894928	76898147	-	3220	protein_coding	sosondowah ankyrin repeat domain family member B [Source:HGNC Symbol;Acc:HGNC:32958]	9	60	7	25	69	37	0.163124	0.940567	0.11904	0.383851	1.02218	0.531049	55.8114	9.68068	2.51321	7.99597e-05	0.00536553	UP	23.6435	7.40498	1.65955	0.0340354	0.417628	FALSE	-//-	-//-	-//-	-//-	GO:0005515//GO:0003674//GO:0005488	protein binding//molecular_function//binding	no KO assigned | (RefSeq) SOWAHB, ANKRD56; sosondowah ankyrin repeat domain family member B	http://www.genome.jp/dbget-bin/www_bget?hsa:345079
ENSG00000227986	TRIM60P18	7	64355078	64356199	+	828	unprocessed_pseudogene	tripartite motif containing 60 pseudogene 18 [Source:HGNC Symbol;Acc:HGNC:38490]	29	3	49	15	7	14	2.04408	0.182888	3.24052	0.895651	0.403275	0.781423	2.7848	31.1794	-3.42423	8.09767e-05	0.00539505	DOWN	14.1842	51.8061	-1.85907	0.00167756	0.0757862	FALSE	-//-	-//-	-//-	-//-	-//-	-//-	K12029 tripartite motif-containing protein 60/61 | (RefSeq) TRIM60, RNF129, RNF33; tripartite motif containing 60	http://www.genome.jp/dbget-bin/www_bget?hsa:166655
ENSG00000271732	AL137798.1	1	16617391	16617729	+	339	lincRNA	--	29	3	10	8	4	11	4.99262	0.4467	1.61529	1.16672	0.562851	1.49962	2.7848	31.1794	-3.42423	8.09767e-05	0.00539505	DOWN	7.56275	10.5765	-0.475675	0.698224	0.98397	FALSE	-//-	-//-	-//-	-//-	-//-	-//-	--	--
ENSG00000158865	SLC5A11	16	24845841	24911628	+	3415	protein_coding	solute carrier family 5 member 11 [Source:HGNC Symbol;Acc:HGNC:23091]	29	3	7	0	3	4	0.495607	0.044343	0.112242	0	0.0419048	0.0541325	2.7848	31.1794	-3.42423	8.09767e-05	0.00539505	DOWN	1.38778e-17	7.40498	-5.91392	0.0226768	0.332972	FALSE	GO:0055085//GO:0006811//GO:0006814//GO:0006915//GO:0008643//GO:1904659//GO:0015798//GO:0006810//GO:0008150//GO:0051179//GO:0051234//GO:0006812//GO:0030001//GO:0015672//GO:0008219//GO:0012501//GO:0009987//GO:0044699//GO:0044763//GO:0044765//GO:0071702//GO:1902578//GO:0008645//GO:0015749//GO:0015758//GO:0034219//GO:0035428//GO:1905950//GO:0015791//GO:0015850	transmembrane transport//ion transport//sodium ion transport//apoptotic process//carbohydrate transport//glucose transmembrane transport//myo-inositol transport//transport//biological_process//localization//establishment of localization//cation transport//metal ion transport//monovalent inorganic cation transport//cell death//programmed cell death//cellular process//single-organism process//singl…	GO:0016020//GO:0016021//GO:0005886//GO:0005887//GO:0005575//GO:0031224//GO:0044425//GO:0005623//GO:0044464//GO:0071944//GO:0031226//GO:0044459	membrane//integral component of membrane//plasma membrane//integral component of plasma membrane//cellular_component//intrinsic component of membrane//membrane part//cell//cell part//cell periphery//intrinsic component of plasma membrane//plasma membrane part	GO:0022857//GO:0015293//GO:0005515//GO:0005412//GO:0015166//GO:0003674//GO:0005215//GO:0015291//GO:0022804//GO:0005488//GO:0046873//GO:0005355//GO:0008324//GO:0015075//GO:0015077//GO:0015081//GO:0015144//GO:0015145//GO:0015149//GO:0051119//GO:0015294//GO:0015370//GO:0022891//GO:0022890//GO:0022892//GO:1901476//GO:0015665//GO:1901618	transmembrane transporter activity//symporter activity//protein binding//glucose:sodium symporter activity//polyol transmembrane transporter activity//molecular_function//transporter activity//secondary active transmembrane transporter activity//active transmembrane transporter activity//binding//metal ion transmembrane transporter activity//glucose transmembrane transporter activity//cation tran…	K14391 solute carrier family 5 (sodium/myo-inositol cotransporter), member 11 | (RefSeq) SLC5A11, KST1, RKST1, SGLT6, SMIT2; solute carrier family 5 member 11	http://www.genome.jp/dbget-bin/www_bget?hsa:115584
ENSG00000177788	AL162595.1	1	229258281	229271028	-	1155	bidirectional_promoter_lncRNA	--	18	95	26	78	71	36	0.909538	4.1518	1.23265	3.3388	2.93231	1.44049	88.3716	19.3551	2.1842	8.16835e-05	0.00541585	UP	73.7774	27.4912	1.42045	0.0083568	0.20377	FALSE	-//-	-//-	-//-	-//-	-//-	-//-	--	--
ENSG00000250312	ZNF718	4	124480	202303	+	4921	protein_coding	zinc finger protein 718 [Source:HGNC Symbol;Acc:HGNC:26889]	7	52	14	55	106	61	0.0830185	0.533389	0.155784	0.55257	1.02751	0.572882	48.3691	7.53081	2.66459	8.25185e-05	0.00541585	UP	52.0211	14.8052	1.80493	0.00263887	0.100242	FALSE	GO:0006355//GO:0008152//GO:0006139//GO:0006351//GO:0006725//GO:0006807//GO:0008150//GO:0009058//GO:0009059//GO:0009889//GO:0009987//GO:0010467//GO:0010468//GO:0010556//GO:0016070//GO:0018130//GO:0019219//GO:0019222//GO:0019438//GO:0031323//GO:0031326//GO:0032774//GO:0034641//GO:0034645//GO:0034654//GO:0043170//GO:0044237//GO:0044238//GO:0044249//GO:0044260//GO:0044271//GO:0046483//GO:0050789//GO:…	regulation of transcription, DNA-templated//metabolic process//nucleobase-containing compound metabolic process//transcription, DNA-templated//cellular aromatic compound metabolic process//nitrogen compound metabolic process//biological_process//biosynthetic process//macromolecule biosynthetic process//regulation of biosynthetic process//cellular process//gene expression//regulation of gene expre…	GO:0005622//GO:0005575//GO:0005623//GO:0044464	intracellular//cellular_component//cell//cell part	GO:0003676//GO:0003674//GO:0005488//GO:0097159//GO:1901363	nucleic acid binding//molecular_function//binding//organic cyclic compound binding//heterocyclic compound binding	K09228 KRAB domain-containing zinc finger protein | (RefSeq) ZNF718; zinc finger protein 718	http://www.genome.jp/dbget-bin/www_bget?hsa:255403
ENSG00000178150	ZNF114	19	48270102	48287608	+	2993	protein_coding	zinc finger protein 114 [Source:HGNC Symbol;Acc:HGNC:12894]	46	9	31	8	8	16	0.896977	0.151785	0.567158	0.132148	0.127502	0.24706	8.36663	49.4533	-2.54445	8.25185e-05	0.00541585	DOWN	7.56275	32.777	-2.09649	0.00185899	0.0821458	FALSE	GO:0006355//GO:0006351//GO:0008150//GO:0008152//GO:0006139//GO:0006725//GO:0006807//GO:0009058//GO:0009059//GO:0009889//GO:0009987//GO:0010467//GO:0010468//GO:0010556//GO:0016070//GO:0018130//GO:0019219//GO:0019222//GO:0019438//GO:0031323//GO:0031326//GO:0032774//GO:0034641//GO:0034645//GO:0034654//GO:0043170//GO:0044237//GO:0044238//GO:0044249//GO:0044260//GO:0044271//GO:0046483//GO:0050789//GO:…	regulation of transcription, DNA-templated//transcription, DNA-templated//biological_process//metabolic process//nucleobase-containing compound metabolic process//cellular aromatic compound metabolic process//nitrogen compound metabolic process//biosynthetic process//macromolecule biosynthetic process//regulation of biosynthetic process//cellular process//gene expression//regulation of gene expre…	GO:0005622//GO:0005634//GO:0070062//GO:0005575//GO:0005623//GO:0044464//GO:0043231//GO:0043226//GO:0043227//GO:0043229//GO:0044424//GO:0005576//GO:0031982//GO:0043230//GO:0044421//GO:1903561	intracellular//nucleus//extracellular exosome//cellular_component//cell//cell part//intracellular membrane-bounded organelle//organelle//membrane-bounded organelle//intracellular organelle//intracellular part//extracellular region//vesicle//extracellular organelle//extracellular region part//extracellular vesicle	GO:0003676//GO:0046872//GO:0003677//GO:0005515//GO:0042802//GO:0003674//GO:0005488//GO:0097159//GO:1901363//GO:0043167//GO:0043169	nucleic acid binding//metal ion binding//DNA binding//protein binding//identical protein binding//molecular_function//binding//organic cyclic compound binding//heterocyclic compound binding//ion binding//cation binding	K09228 KRAB domain-containing zinc finger protein | (RefSeq) ZNF114; zinc finger protein 114	http://www.genome.jp/dbget-bin/www_bget?hsa:163071
ENSG00000274487	AC244154.1	17	38195740	38257152	-	1555	unprocessed_pseudogene	--	36	161	62	95	93	57	1.35115	5.22625	2.18329	3.02045	2.85289	1.69408	149.771	38.7039	1.94905	8.26405e-05	0.00541585	UP	89.858	65.5493	0.454503	0.364708	0.892761	FALSE	-//-	-//-	-//-	-//-	-//-	-//-	K08776 puromycin-sensitive aminopeptidase [EC:3.4.11.-] | (RefSeq) NPEPPS, AAP-S, MP100, PSA; aminopeptidase puromycin sensitive	http://www.genome.jp/dbget-bin/www_bget?hsa:9520
ENSG00000180336	MEIOC	17	44656404	44690308	+	8609	protein_coding	meiosis specific with coiled-coil domain [Source:HGNC Symbol;Acc:HGNC:26670]	52	219	58	70	214	67	0.352518	1.28406	0.368913	0.401998	1.18575	0.359675	203.727	55.9029	1.86352	8.30775e-05	0.0054318	UP	66.21	61.3206	0.110671	0.851107	1	FALSE	GO:0051321//GO:0006302//GO:0007130//GO:0007141//GO:0007144//GO:0007283//GO:0007286//GO:0048255//GO:0048599//GO:0051310//GO:0051729//GO:0070192//GO:0000003//GO:0007049//GO:0008150//GO:0009987//GO:0022414//GO:0044699//GO:0044702//GO:0044763//GO:0008152//GO:0006139//GO:0006259//GO:0006281//GO:0006725//GO:0006807//GO:0006950//GO:0006974//GO:0033554//GO:0034641//GO:0043170//GO:0044237//GO:0044238//GO:…	meiotic cell cycle//double-strand break repair//synaptonemal complex assembly//male meiosis I//female meiosis I//spermatogenesis//spermatid development//mRNA stabilization//oocyte development//metaphase plate congression//germline cell cycle switching, mitotic to meiotic cell cycle//chromosome organization involved in meiotic cell cycle//reproduction//cell cycle//biological_process//cellular proc…	GO:0005634//GO:0005737//GO:0005622//GO:0005575//GO:0005623//GO:0043231//GO:0043226//GO:0043227//GO:0043229//GO:0044424//GO:0044464	nucleus//cytoplasm//intracellular//cellular_component//cell//intracellular membrane-bounded organelle//organelle//membrane-bounded organelle//intracellular organelle//intracellular part//cell part	-//-	-//-	no KO assigned | (RefSeq) CCDC43; coiled-coil domain containing 43	http://www.genome.jp/dbget-bin/www_bget?hsa:124808
ENSG00000171823	FBXL14	12	1565993	1594165	-	2287	protein_coding	F-box and leucine rich repeat protein 14 [Source:HGNC Symbol;Acc:HGNC:28624]	176	673	177	328	678	288	4.49135	14.854	4.23795	7.09064	14.1415	5.81989	626.078	189.195	1.72587	8.35496e-05	0.00543983	UP	310.258	187.124	0.729151	0.0950012	0.588846	FALSE	GO:0006511//GO:0000209//GO:0043687//GO:0019941//GO:0008152//GO:0006508//GO:0051603//GO:0008150//GO:0009056//GO:0009057//GO:0009987//GO:0019538//GO:0030163//GO:0043170//GO:0043632//GO:0044237//GO:0044238//GO:0044248//GO:0044257//GO:0044260//GO:0044265//GO:0044267//GO:0071704//GO:1901575//GO:0016567//GO:0006464//GO:0032446//GO:0036211//GO:0043412//GO:0070647	ubiquitin-dependent protein catabolic process//protein polyubiquitination//post-translational protein modification//modification-dependent protein catabolic process//metabolic process//proteolysis//proteolysis involved in cellular protein catabolic process//biological_process//catabolic process//macromolecule catabolic process//cellular process//protein metabolic process//protein catabolic proces…	GO:0005737//GO:0005829//GO:0005622//GO:0005575//GO:0005623//GO:0044424//GO:0044464//GO:0044444	cytoplasm//cytosol//intracellular//cellular_component//cell//intracellular part//cell part//cytoplasmic part	GO:0005515//GO:0004842//GO:0003674//GO:0005488//GO:0003824//GO:0016740//GO:0019787	protein binding//ubiquitin-protein transferase activity//molecular_function//binding//catalytic activity//transferase activity//ubiquitin-like protein transferase activity	K10280 F-box and leucine-rich repeat protein 14 | (RefSeq) FBXL14, Fbl14; F-box and leucine rich repeat protein 14	http://www.genome.jp/dbget-bin/www_bget?hsa:144699
ENSG00000185950	IRS2	13	109752698	109786568	-	8138	protein_coding	insulin receptor substrate 2 [Source:HGNC Symbol;Acc:HGNC:6126]	207	785	250	568	535	363	1.48451	4.86907	1.68218	3.45071	3.13595	2.06147	730.271	222.518	1.714	8.35883e-05	0.00543983	UP	537.279	264.297	1.0232	0.0173641	0.304646	FALSE	GO:0007165//GO:0036092//GO:0046854//GO:0008284//GO:0046326//GO:0009749//GO:0055088//GO:0000165//GO:0008286//GO:0032024//GO:0007411//GO:0051897//GO:0048015//GO:0038111//GO:0032869//GO:0045725//GO:0030890//GO:0010748//GO:0006006//GO:0010907//GO:0032000//GO:0019216//GO:0002053//GO:0002903//GO:0007420//GO:0008283//GO:0030335//GO:0030879//GO:0033673//GO:0071333//GO:1901653//GO:0007154//GO:0008150//GO:…	signal transduction//phosphatidylinositol-3-phosphate biosynthetic process//phosphatidylinositol phosphorylation//positive regulation of cell proliferation//positive regulation of glucose import//response to glucose//lipid homeostasis//MAPK cascade//insulin receptor signaling pathway//positive regulation of insulin secretion//axon guidance//positive regulation of protein kinase B signaling//phosp…	GO:0005737//GO:0005829//GO:0005886//GO:0005622//GO:0005575//GO:0005623//GO:0044424//GO:0044464//GO:0044444//GO:0016020//GO:0071944	cytoplasm//cytosol//plasma membrane//intracellular//cellular_component//cell//intracellular part//cell part//cytoplasmic part//membrane//cell periphery	GO:0005515//GO:0004871//GO:0046934//GO:0005088//GO:0016303//GO:0005158//GO:0043548//GO:0019901//GO:0019903//GO:0019904//GO:0071889//GO:0003674//GO:0005488//GO:0003824//GO:0052813//GO:0016301//GO:0016740//GO:0016772//GO:0016773//GO:0035004//GO:0005085//GO:0098772//GO:0052742//GO:0005102//GO:0032403//GO:0044877//GO:0019899//GO:0019900//GO:0019902	protein binding//signal transducer activity//phosphatidylinositol-4,5-bisphosphate 3-kinase activity//Ras guanyl-nucleotide exchange factor activity//1-phosphatidylinositol-3-kinase activity//insulin receptor binding//phosphatidylinositol 3-kinase binding//protein kinase binding//protein phosphatase binding//protein domain specific binding//14-3-3 protein binding//molecular_function//binding//cat…	K07187 insulin receptor substrate 2 | (RefSeq) IRS2, IRS-2; insulin receptor substrate 2	http://www.genome.jp/dbget-bin/www_bget?hsa:8660
ENSG00000240184	PCDHGC3	5	141475947	141512979	+	5432	protein_coding	protocadherin gamma subfamily C, 3 [Source:HGNC Symbol;Acc:HGNC:8716]	53	222	34	95	261	131	0.569438	2.06294	0.342743	0.864653	2.292	1.11455	206.518	56.9778	1.85571	8.39715e-05	0.00544681	UP	89.858	35.9485	1.31898	0.00952241	0.222807	FALSE	GO:0007156//GO:0007155//GO:0007399//GO:0007267//GO:0016339//GO:0008150//GO:0022610//GO:0098609//GO:0098742//GO:0007275//GO:0032501//GO:0032502//GO:0044699//GO:0044707//GO:0044767//GO:0048731//GO:0048856//GO:0007154//GO:0009987//GO:0023052//GO:0044700//GO:0044763	homophilic cell adhesion via plasma membrane adhesion molecules//cell adhesion//nervous system development//cell-cell signaling//calcium-dependent cell-cell adhesion via plasma membrane cell adhesion molecules//biological_process//biological adhesion//cell-cell adhesion//cell-cell adhesion via plasma-membrane adhesion molecules//multicellular organism development//multicellular organismal process…	GO:0005886//GO:0016020//GO:0016021//GO:0005887//GO:0070062//GO:0005575//GO:0005623//GO:0044464//GO:0071944//GO:0031224//GO:0044425//GO:0031226//GO:0044459//GO:0005576//GO:0031982//GO:0043226//GO:0043227//GO:0043230//GO:0044421//GO:1903561	plasma membrane//membrane//integral component of membrane//integral component of plasma membrane//extracellular exosome//cellular_component//cell//cell part//cell periphery//intrinsic component of membrane//membrane part//intrinsic component of plasma membrane//plasma membrane part//extracellular region//vesicle//organelle//membrane-bounded organelle//extracellular organelle//extracellular region…	GO:0005509//GO:0003674//GO:0005488//GO:0046872//GO:0043167//GO:0043169	calcium ion binding//molecular_function//binding//metal ion binding//ion binding//cation binding	K16495 protocadherin gamma subfamily A | (RefSeq) PCDHGA11, PCDH-GAMMA-A11; protocadherin gamma subfamily A, 11	http://www.genome.jp/dbget-bin/www_bget?hsa:56105
ENSG00000273027	AL844908.2	21	44929653	44930112	-	460	sense_intronic	--	74	19	69	35	43	87	9.38867	2.08492	8.21373	3.76174	4.45906	8.74077	17.6696	79.5515	-2.16214	8.40839e-05	0.00544681	DOWN	33.1027	72.9495	-1.13669	0.0286753	0.383264	FALSE	-//-	-//-	-//-	-//-	-//-	-//-	--	--
ENSG00000075290	WNT8B	10	100463041	100483744	+	2112	protein_coding	Wnt family member 8B [Source:HGNC Symbol;Acc:HGNC:12789]	19	98	20	62	87	31	0.525037	2.34221	0.518544	1.45136	1.96498	0.678354	91.1624	20.43	2.15147	8.44412e-05	0.00545735	UP	58.6426	21.1482	1.46643	0.00802734	0.200733	FALSE	GO:0007275//GO:0016055//GO:0010469//GO:0030182//GO:0007399//GO:0007165//GO:0045165//GO:0071300//GO:0060070//GO:0032355//GO:1904886//GO:0032526//GO:0048263//GO:0007369//GO:0008150//GO:0032501//GO:0032502//GO:0044699//GO:0044707//GO:0044767//GO:0048856//GO:0007267//GO:0007154//GO:0007166//GO:0009987//GO:0023052//GO:0044700//GO:0044763//GO:0050789//GO:0050794//GO:0050896//GO:0051716//GO:0065007//GO:…	multicellular organism development//Wnt signaling pathway//regulation of receptor activity//neuron differentiation//nervous system development//signal transduction//cell fate commitment//cellular response to retinoic acid//canonical Wnt signaling pathway//response to estradiol//beta-catenin destruction complex disassembly//response to retinoic acid//determination of dorsal identity//gastrulation/…	GO:0005576//GO:0005578//GO:0005615//GO:0005575//GO:0031012//GO:0044421	extracellular region//proteinaceous extracellular matrix//extracellular space//cellular_component//extracellular matrix//extracellular region part	GO:0005102//GO:0005109//GO:0048018//GO:0005515//GO:0003674//GO:0005488//GO:0001664//GO:0004871//GO:0030545//GO:0030546//GO:0098772	receptor binding//frizzled binding//receptor agonist activity//protein binding//molecular_function//binding//G-protein coupled receptor binding//signal transducer activity//receptor regulator activity//receptor activator activity//molecular function regulator	K00714 wingless-type MMTV integration site family, member 8 | (RefSeq) WNT8B; Wnt family member 8B	http://www.genome.jp/dbget-bin/www_bget?hsa:7479
ENSG00000141428	C18orf21	18	35972083	35979286	+	2158	protein_coding	chromosome 18 open reading frame 21 [Source:HGNC Symbol;Acc:HGNC:28802]	667	236	607	293	258	350	18.0387	5.5202	15.4023	6.71265	5.70297	7.49558	219.542	716.988	-1.70683	8.73917e-05	0.00563506	DOWN	277.151	641.707	-1.21084	0.0048168	0.147694	FALSE	-//-	-//-	-//-	-//-	-//-	-//-	no KO assigned | (RefSeq) C18orf21, HsT3108, PNAS-124, PNAS-131, XTP13; chromosome 18 open reading frame 21	http://www.genome.jp/dbget-bin/www_bget?hsa:83608
ENSG00000146021	KLHL3	5	137617500	137736090	-	11854	protein_coding	kelch like family member 3 [Source:HGNC Symbol;Acc:HGNC:6354]	53	221	98	239	158	184	0.26094	0.941069	0.4527	0.996807	0.635807	0.717367	205.588	56.9778	1.8492	8.93485e-05	0.00573486	UP	226.071	103.607	1.1248	0.0131495	0.261262	FALSE	GO:0016567//GO:0006511//GO:0043687//GO:0070294//GO:0070936//GO:0050801//GO:0072156//GO:0008152//GO:0006464//GO:0008150//GO:0009987//GO:0019538//GO:0032446//GO:0036211//GO:0043170//GO:0043412//GO:0044237//GO:0044238//GO:0044260//GO:0044267//GO:0070647//GO:0071704//GO:0019941//GO:0006508//GO:0051603//GO:0009056//GO:0009057//GO:0030163//GO:0043632//GO:0044248//GO:0044257//GO:0044265//GO:1901575//GO:…	protein ubiquitination//ubiquitin-dependent protein catabolic process//post-translational protein modification//renal sodium ion absorption//protein K48-linked ubiquitination//ion homeostasis//distal tubule morphogenesis//metabolic process//cellular protein modification process//biological_process//cellular process//protein metabolic process//protein modification by small protein conjugation//pro…	GO:0005737//GO:0005829//GO:0005856//GO:0031463//GO:0005622//GO:0005575//GO:0005623//GO:0044424//GO:0044464//GO:0044444//GO:0043226//GO:0043228//GO:0043229//GO:0043232//GO:0000151//GO:0031461//GO:0032991//GO:1902494//GO:1990234	cytoplasm//cytosol//cytoskeleton//Cul3-RING ubiquitin ligase complex//intracellular//cellular_component//cell//intracellular part//cell part//cytoplasmic part//organelle//non-membrane-bounded organelle//intracellular organelle//intracellular non-membrane-bounded organelle//ubiquitin ligase complex//cullin-RING ubiquitin ligase complex//macromolecular complex//catalytic complex//transferase complex	GO:0005515//GO:0003779//GO:0004842//GO:0005198//GO:0003674//GO:0005488//GO:0008092//GO:0003824//GO:0016740//GO:0019787	protein binding//actin binding//ubiquitin-protein transferase activity//structural molecule activity//molecular_function//binding//cytoskeletal protein binding//catalytic activity//transferase activity//ubiquitin-like protein transferase activity	K10443 kelch-like protein 2/3 | (RefSeq) KLHL3, PHA2D; kelch like family member 3	http://www.genome.jp/dbget-bin/www_bget?hsa:26249
ENSG00000174500	GCSAM	3	112120841	112133305	-	3783	protein_coding	germinal center associated signaling and motility [Source:HGNC Symbol;Acc:HGNC:20253]	31	142	54	172	98	94	0.478251	1.89473	0.78164	2.24786	1.23573	1.14837	132.095	33.3292	1.98302	9.09131e-05	0.0058087	UP	162.694	57.0919	1.50892	0.00141853	0.0689617	FALSE	GO:0050855//GO:2000401//GO:2000402//GO:0002253//GO:0002376//GO:0002429//GO:0002682//GO:0002684//GO:0002757//GO:0002764//GO:0002768//GO:0007165//GO:0006955//GO:0007154//GO:0007166//GO:0008150//GO:0009966//GO:0009987//GO:0010646//GO:0023052//GO:0023051//GO:0044699//GO:0044700//GO:0048518//GO:0048583//GO:0048584//GO:0050776//GO:0050778//GO:0050789//GO:0050794//GO:0050851//GO:0050853//GO:0050854//GO:…	regulation of B cell receptor signaling pathway//regulation of lymphocyte migration//negative regulation of lymphocyte migration//activation of immune response//immune system process//immune response-activating cell surface receptor signaling pathway//regulation of immune system process//positive regulation of immune system process//immune response-activating signal transduction//immune response-…	GO:0005737//GO:0016020//GO:0005886//GO:0005622//GO:0005575//GO:0005623//GO:0044424//GO:0044464//GO:0071944	cytoplasm//membrane//plasma membrane//intracellular//cellular_component//cell//intracellular part//cell part//cell periphery	GO:0003779//GO:0005515//GO:0019901//GO:0045159//GO:0003674//GO:0005488//GO:0008092//GO:0019899//GO:0019900//GO:0017022	actin binding//protein binding//protein kinase binding//myosin II binding//molecular_function//binding//cytoskeletal protein binding//enzyme binding//kinase binding//myosin binding	no KO assigned | (RefSeq) GCSAM, GCAT2, GCET2, HGAL; germinal center associated signaling and motility	http://www.genome.jp/dbget-bin/www_bget?hsa:257144
ENSG00000211459	MT-RNR1	MT	648	1601	+	954	Mt_rRNA	mitochondrially encoded 12S RNA [Source:HGNC Symbol;Acc:HGNC:7470]	52807	19488	46664	26951	18905	34514	3230.53	1031.13	2678.44	1396.7	945.282	1672	18129.5	56764.1	-1.64664	9.12756e-05	0.0058114	DOWN	25493.5	49331.8	-0.952382	0.0213931	0.332972	FALSE	-//-	-//-	-//-	-//-	-//-	-//-	--	--
ENSG00000198146	ZNF770	15	34978341	34988287	-	5439	protein_coding	zinc finger protein 770 [Source:HGNC Symbol;Acc:HGNC:26061]	158	602	146	327	597	262	1.69538	5.58691	1.46988	2.9724	5.23586	2.22623	560.028	169.846	1.7206	9.16974e-05	0.0058114	UP	309.312	154.352	1.00232	0.023063	0.334569	FALSE	GO:0006351//GO:0006355//GO:0006357//GO:0008152//GO:0006139//GO:0006725//GO:0006807//GO:0008150//GO:0009058//GO:0009059//GO:0009987//GO:0010467//GO:0016070//GO:0018130//GO:0019438//GO:0032774//GO:0034641//GO:0034645//GO:0034654//GO:0043170//GO:0044237//GO:0044238//GO:0044249//GO:0044260//GO:0044271//GO:0046483//GO:0071704//GO:0090304//GO:0097659//GO:1901360//GO:1901362//GO:1901576//GO:0009889//GO:…	transcription, DNA-templated//regulation of transcription, DNA-templated//regulation of transcription from RNA polymerase II promoter//metabolic process//nucleobase-containing compound metabolic process//cellular aromatic compound metabolic process//nitrogen compound metabolic process//biological_process//biosynthetic process//macromolecule biosynthetic process//cellular process//gene expression/…	GO:0005634//GO:0005622//GO:0005575//GO:0005623//GO:0043231//GO:0043226//GO:0043227//GO:0043229//GO:0044424//GO:0044464	nucleus//intracellular//cellular_component//cell//intracellular membrane-bounded organelle//organelle//membrane-bounded organelle//intracellular organelle//intracellular part//cell part	GO:0003676//GO:0046872//GO:0003677//GO:0000981//GO:0003674//GO:0005488//GO:0097159//GO:1901363//GO:0043167//GO:0043169//GO:0001071//GO:0003700	nucleic acid binding//metal ion binding//DNA binding//RNA polymerase II transcription factor activity, sequence-specific DNA binding//molecular_function//binding//organic cyclic compound binding//heterocyclic compound binding//ion binding//cation binding//nucleic acid binding transcription factor activity//transcription factor activity, sequence-specific DNA binding	no KO assigned | (RefSeq) ZNF770, PRO1914; zinc finger protein 770	http://www.genome.jp/dbget-bin/www_bget?hsa:54989
ENSG00000180535	BHLHA15	7	98211427	98212979	+	798	protein_coding	basic helix-loop-helix family member a15 [Source:HGNC Symbol;Acc:HGNC:22265]	4	40	10	8	51	11	0.292541	2.53018	0.686193	0.495639	3.0486	0.637057	37.2057	4.30604	3.07702	9.21983e-05	0.0058114	UP	7.56275	10.5765	-0.475675	0.698224	0.98397	FALSE	GO:0006366//GO:0006351//GO:0006355//GO:0042149//GO:0030968//GO:0010832//GO:0006851//GO:0007030//GO:0007186//GO:0007267//GO:0019722//GO:0042593//GO:0045944//GO:0048312//GO:0048469//GO:0008152//GO:0006139//GO:0006725//GO:0006807//GO:0008150//GO:0009058//GO:0009059//GO:0009987//GO:0010467//GO:0016070//GO:0018130//GO:0019438//GO:0032774//GO:0034641//GO:0034645//GO:0034654//GO:0043170//GO:0044237//GO:…	transcription from RNA polymerase II promoter//transcription, DNA-templated//regulation of transcription, DNA-templated//cellular response to glucose starvation//endoplasmic reticulum unfolded protein response//negative regulation of myotube differentiation//mitochondrial calcium ion transport//Golgi organization//G-protein coupled receptor signaling pathway//cell-cell signaling//calcium-mediated…	GO:0005634//GO:0005622//GO:0005575//GO:0005623//GO:0043231//GO:0043226//GO:0043227//GO:0043229//GO:0044424//GO:0044464	nucleus//intracellular//cellular_component//cell//intracellular membrane-bounded organelle//organelle//membrane-bounded organelle//intracellular organelle//intracellular part//cell part	GO:0046983//GO:0003677//GO:0000981//GO:0000977//GO:0001228//GO:0042803//GO:0005515//GO:0003674//GO:0005488//GO:0003676//GO:0097159//GO:1901363//GO:0001071//GO:0003700//GO:0000975//GO:0000976//GO:0001012//GO:0001067//GO:0003690//GO:0044212//GO:0043565//GO:1990837//GO:0042802	protein dimerization activity//DNA binding//RNA polymerase II transcription factor activity, sequence-specific DNA binding//RNA polymerase II regulatory region sequence-specific DNA binding//transcriptional activator activity, RNA polymerase II transcription regulatory region sequence-specific binding//protein homodimerization activity//protein binding//molecular_function//binding//nucleic acid b…	K08040 class B basic helix-loop-helix protein 8 | (RefSeq) BHLHA15, BHLHB8, MIST1; basic helix-loop-helix family member a15	http://www.genome.jp/dbget-bin/www_bget?hsa:168620
ENSG00000206532	AC117402.1	3	110888384	110893476	-	1363	lincRNA	--	36	6	24	5	8	2	1.54148	0.222203	0.964194	0.181364	0.27998	0.0678145	5.57573	38.7039	-2.76623	9.21983e-05	0.0058114	DOWN	4.72496	25.3769	-2.39295	0.00390492	0.129331	FALSE	-//-	-//-	-//-	-//-	-//-	-//-	--	--
ENSG00000213185	FAM24B	10	122849078	122879641	-	1177	protein_coding	family with sequence similarity 24 member B [Source:HGNC Symbol;Acc:HGNC:23475]	6	48	19	39	46	31	0.297512	2.05854	0.883947	1.6382	1.86429	1.21723	44.648	6.45589	2.7679	9.34767e-05	0.00587876	UP	36.8864	20.091	0.872997	0.144815	0.670544	FALSE	-//-	-//-	GO:0005576//GO:0005575	extracellular region//cellular_component	-//-	-//-	--	--
ENSG00000230316	FEZF1-AS1	7	122303658	122310077	+	3313	antisense	FEZF1 antisense RNA 1 [Source:HGNC Symbol;Acc:HGNC:41001]	100	392	181	518	355	347	1.76161	5.97254	2.99162	7.73012	5.1114	4.84057	364.667	107.5	1.76117	9.41812e-05	0.00590013	UP	489.983	191.353	1.35597	0.00191652	0.0840283	FALSE	-//-	-//-	-//-	-//-	-//-	-//-	--	--
ENSG00000214026	MRPL23	11	1947278	1984522	+	2975	protein_coding	mitochondrial ribosomal protein L23 [Source:HGNC Symbol;Acc:HGNC:10322]	2376	870	2255	1437	1205	2020	46.6111	14.7614	41.5058	23.8807	19.3212	31.38	809.345	2554.05	-1.6578	9.44476e-05	0.00590013	DOWN	1359.29	2383.92	-0.810425	0.0513357	0.49183	FALSE	GO:0006412//GO:0032543//GO:0070125//GO:0070126//GO:0008152//GO:0006518//GO:0006807//GO:0008150//GO:0009058//GO:0009059//GO:0009987//GO:0010467//GO:0019538//GO:0034641//GO:0034645//GO:0043043//GO:0043170//GO:0043603//GO:0043604//GO:0044237//GO:0044238//GO:0044249//GO:0044260//GO:0044267//GO:0044271//GO:0071704//GO:1901564//GO:1901566//GO:1901576//GO:0006414//GO:0006415//GO:0016043//GO:0022411//GO:…	translation//mitochondrial translation//mitochondrial translational elongation//mitochondrial translational termination//metabolic process//peptide metabolic process//nitrogen compound metabolic process//biological_process//biosynthetic process//macromolecule biosynthetic process//cellular process//gene expression//protein metabolic process//cellular nitrogen compound metabolic process//cellular …	GO:0005622//GO:0005840//GO:0005739//GO:0030529//GO:0001650//GO:0005743//GO:0005762//GO:0005575//GO:0005623//GO:0044464//GO:0005737//GO:0032991//GO:0043226//GO:0043228//GO:0043229//GO:0043232//GO:0044424//GO:0044444//GO:1990904//GO:0043231//GO:0043227//GO:0005634//GO:0005730//GO:0031974//GO:0031981//GO:0043233//GO:0044422//GO:0044428//GO:0044446//GO:0044452//GO:0070013//GO:0016020//GO:0005740//GO:…	intracellular//ribosome//mitochondrion//intracellular ribonucleoprotein complex//fibrillar center//mitochondrial inner membrane//mitochondrial large ribosomal subunit//cellular_component//cell//cell part//cytoplasm//macromolecular complex//organelle//non-membrane-bounded organelle//intracellular organelle//intracellular non-membrane-bounded organelle//intracellular part//cytoplasmic part//ribonuc…	GO:0003735//GO:0005515//GO:0003723//GO:0003674//GO:0005198//GO:0005488//GO:0003676//GO:0097159//GO:1901363	structural constituent of ribosome//protein binding//RNA binding//molecular_function//structural molecule activity//binding//nucleic acid binding//organic cyclic compound binding//heterocyclic compound binding	K02892 large subunit ribosomal protein L23 | (RefSeq) MRPL23, L23MRP, RPL23, RPL23L; mitochondrial ribosomal protein L23	http://www.genome.jp/dbget-bin/www_bget?hsa:6150
ENSG00000111684	LPCAT3	12	6976186	7018510	-	4725	protein_coding	lysophosphatidylcholine acyltransferase 3 [Source:HGNC Symbol;Acc:HGNC:30244]	88	348	130	189	341	201	1.08695	3.71768	1.50657	1.9776	3.44259	1.966	323.735	94.6006	1.77367	9.5358e-05	0.00594377	UP	178.775	137.437	0.379158	0.407693	0.892761	FALSE	GO:0006629//GO:0008654//GO:0006644//GO:0036150//GO:0036151//GO:0036152//GO:0097006//GO:0008152//GO:0008150//GO:0044238//GO:0044699//GO:0044710//GO:0071704//GO:0006793//GO:0006796//GO:0008610//GO:0009058//GO:0009987//GO:0019637//GO:0044237//GO:0044249//GO:0044255//GO:0044711//GO:0044763//GO:0090407//GO:1901576//GO:0006575//GO:0006650//GO:0006658//GO:0006807//GO:0046486//GO:1901564//GO:0046470//GO:…	lipid metabolic process//phospholipid biosynthetic process//phospholipid metabolic process//phosphatidylserine acyl-chain remodeling//phosphatidylcholine acyl-chain remodeling//phosphatidylethanolamine acyl-chain remodeling//regulation of plasma lipoprotein particle levels//metabolic process//biological_process//primary metabolic process//single-organism process//single-organism metabolic process…	GO:0016020//GO:0016021//GO:0005783//GO:0005789//GO:0005575//GO:0031224//GO:0044425//GO:0005622//GO:0005623//GO:0005737//GO:0043231//GO:0012505//GO:0043226//GO:0043227//GO:0043229//GO:0044424//GO:0044444//GO:0044464//GO:0042175//GO:0044422//GO:0044432//GO:0044446	membrane//integral component of membrane//endoplasmic reticulum//endoplasmic reticulum membrane//cellular_component//intrinsic component of membrane//membrane part//intracellular//cell//cytoplasm//intracellular membrane-bounded organelle//endomembrane system//organelle//membrane-bounded organelle//intracellular organelle//intracellular part//cytoplasmic part//cell part//nuclear outer membrane-end…	GO:0016740//GO:0016746//GO:0003841//GO:0047144//GO:0047184//GO:0003674//GO:0003824//GO:0008374//GO:0016411//GO:0016747//GO:0042171//GO:0071617	transferase activity//transferase activity, transferring acyl groups//1-acylglycerol-3-phosphate O-acyltransferase activity//2-acylglycerol-3-phosphate O-acyltransferase activity//1-acylglycerophosphocholine O-acyltransferase activity//molecular_function//catalytic activity//O-acyltransferase activity//acylglycerol O-acyltransferase activity//transferase activity, transferring acyl groups other t…	K13515 lysophospholipid acyltransferase 5 [EC:2.3.1.23 2.3.1.-] | (RefSeq) LPCAT3, C3F, LPCAT, LPLAT_5, LPSAT, MBOAT5, OACT5, nessy; lysophosphatidylcholine acyltransferase 3	http://www.genome.jp/dbget-bin/www_bget?hsa:10162
ENSG00000177971	IMP3	15	75639085	75648706	-	2565	protein_coding	IMP3, U3 small nucleolar ribonucleoprotein [Source:HGNC Symbol;Acc:HGNC:14497]	1614	588	1505	937	909	1358	36.7237	11.5714	32.1291	18.0605	16.9048	24.4681	547.004	1734.95	-1.66503	9.59418e-05	0.0059669	DOWN	886.324	1591.05	-0.843967	0.0432966	0.451661	FALSE	GO:0042254//GO:0006364//GO:0008150//GO:0022613//GO:0044085//GO:0071840//GO:0008152//GO:0006139//GO:0006396//GO:0006725//GO:0006807//GO:0009987//GO:0010467//GO:0016070//GO:0016072//GO:0034470//GO:0034641//GO:0034660//GO:0043170//GO:0044237//GO:0044238//GO:0044260//GO:0046483//GO:0071704//GO:0090304//GO:1901360	ribosome biogenesis//rRNA processing//biological_process//ribonucleoprotein complex biogenesis//cellular component biogenesis//cellular component organization or biogenesis//metabolic process//nucleobase-containing compound metabolic process//RNA processing//cellular aromatic compound metabolic process//nitrogen compound metabolic process//cellular process//gene expression//RNA metabolic process/…	GO:0005622//GO:0005634//GO:0005730//GO:0030529//GO:0032040//GO:0005654//GO:0034457//GO:0005575//GO:0005623//GO:0044464//GO:0043231//GO:0043226//GO:0043227//GO:0043229//GO:0044424//GO:0031974//GO:0031981//GO:0043228//GO:0043232//GO:0043233//GO:0044422//GO:0044428//GO:0044446//GO:0070013//GO:0032991//GO:1990904//GO:0030684//GO:0030686//GO:0043234//GO:0044452	intracellular//nucleus//nucleolus//intracellular ribonucleoprotein complex//small-subunit processome//nucleoplasm//Mpp10 complex//cellular_component//cell//cell part//intracellular membrane-bounded organelle//organelle//membrane-bounded organelle//intracellular organelle//intracellular part//membrane-enclosed lumen//nuclear lumen//non-membrane-bounded organelle//intracellular non-membrane-bounded…	GO:0003723//GO:0019843//GO:0005515//GO:0030515//GO:0003674//GO:0003676//GO:0005488//GO:0097159//GO:1901363	RNA binding//rRNA binding//protein binding//snoRNA binding//molecular_function//nucleic acid binding//binding//organic cyclic compound binding//heterocyclic compound binding	no KO assigned | (RefSeq) C14orf178; chromosome 14 open reading frame 178	http://www.genome.jp/dbget-bin/www_bget?hsa:283579
ENSG00000251580	LINC02482	4	6648696	6673896	-	1167	lincRNA	long intergenic non-protein coding RNA 2482 [Source:HGNC Symbol;Acc:HGNC:53458]	52	11	43	20	14	13	2.60053	0.475791	2.01765	0.8473	0.572256	0.514827	10.2272	55.9029	-2.43525	9.78386e-05	0.0060714	DOWN	18.9139	45.4631	-1.25922	0.0348426	0.417628	FALSE	-//-	-//-	-//-	-//-	-//-	-//-	no KO assigned | (RefSeq) uncharacterized LOC102723886	http://www.genome.jp/dbget-bin/www_bget?hsa:102723886
ENSG00000145022	TCTA	3	49412206	49416475	+	2747	protein_coding	T cell leukemia translocation altered [Source:HGNC Symbol;Acc:HGNC:11692]	500	177	358	213	329	465	10.6229	3.25244	7.13631	3.83353	5.71308	7.82317	164.655	537.474	-1.70592	0.000101648	0.00629389	DOWN	201.477	378.472	-0.909103	0.0359177	0.425406	FALSE	GO:0045671//GO:0072675//GO:0002376//GO:0002520//GO:0002521//GO:0002573//GO:0002682//GO:0002683//GO:0002761//GO:0002762//GO:0007275//GO:0008150//GO:0009987//GO:0030097//GO:0030099//GO:0030154//GO:0030316//GO:0032501//GO:0032502//GO:0044699//GO:0044707//GO:0044763//GO:0044767//GO:0045595//GO:0045596//GO:0045637//GO:0045638//GO:0045670//GO:0048513//GO:0048519//GO:0048523//GO:0048534//GO:0048731//GO:…	negative regulation of osteoclast differentiation//osteoclast fusion//immune system process//immune system development//leukocyte differentiation//myeloid leukocyte differentiation//regulation of immune system process//negative regulation of immune system process//regulation of myeloid leukocyte differentiation//negative regulation of myeloid leukocyte differentiation//multicellular organism deve…	GO:0016020//GO:0016021//GO:0005622//GO:0005575//GO:0031224//GO:0044425//GO:0005623//GO:0044464	membrane//integral component of membrane//intracellular//cellular_component//intrinsic component of membrane//membrane part//cell//cell part	GO:0003674	molecular_function	no KO assigned | (RefSeq) TCTA; T-cell leukemia translocation altered	http://www.genome.jp/dbget-bin/www_bget?hsa:6988
ENSG00000278959	AC006378.2	7	93954044	93956519	-	2476	TEC	--	22	107	47	85	33	36	0.518564	2.18136	1.03943	1.69725	0.635765	0.671955	99.535	23.6548	2.06776	0.000103578	0.00638521	UP	80.3988	49.6918	0.693006	0.166273	0.711931	FALSE	-//-	-//-	-//-	-//-	-//-	-//-	--	--
ENSG00000110536	PTPMT1	11	47565430	47573461	+	2740	protein_coding	protein tyrosine phosphatase, mitochondrial 1 [Source:HGNC Symbol;Acc:HGNC:26965]	79	21	59	28	37	45	1.6827	0.386868	1.1791	0.505226	0.644146	0.759015	19.5301	84.9261	-2.1129	0.00010419	0.00640881	DOWN	26.4812	62.3778	-1.2318	0.0215532	0.332972	FALSE	GO:0006629//GO:0006470//GO:0016311//GO:0035335//GO:0008654//GO:0032049//GO:0006655//GO:0008152//GO:0008150//GO:0044238//GO:0044699//GO:0044710//GO:0071704//GO:0006464//GO:0006793//GO:0006796//GO:0009987//GO:0019538//GO:0036211//GO:0043170//GO:0043412//GO:0044237//GO:0044260//GO:0044267//GO:0006644//GO:0008610//GO:0009058//GO:0019637//GO:0044249//GO:0044255//GO:0044711//GO:0044763//GO:0090407//GO:…	lipid metabolic process//protein dephosphorylation//dephosphorylation//peptidyl-tyrosine dephosphorylation//phospholipid biosynthetic process//cardiolipin biosynthetic process//phosphatidylglycerol biosynthetic process//metabolic process//biological_process//primary metabolic process//single-organism process//single-organism metabolic process//organic substance metabolic process//cellular protein…	GO:0005634//GO:0016020//GO:0005743//GO:0005739//GO:0005622//GO:0005575//GO:0005623//GO:0043231//GO:0043226//GO:0043227//GO:0043229//GO:0044424//GO:0044464//GO:0005737//GO:0005740//GO:0019866//GO:0031090//GO:0031966//GO:0031967//GO:0031975//GO:0044422//GO:0044429//GO:0044444//GO:0044446	nucleus//membrane//mitochondrial inner membrane//mitochondrion//intracellular//cellular_component//cell//intracellular membrane-bounded organelle//organelle//membrane-bounded organelle//intracellular organelle//intracellular part//cell part//cytoplasm//mitochondrial envelope//organelle inner membrane//organelle membrane//mitochondrial membrane//organelle envelope//envelope//organelle part//mitoch…	GO:0016787//GO:0004721//GO:0005515//GO:0004725//GO:0016791//GO:0008138//GO:0004439//GO:0008962//GO:0003674//GO:0003824//GO:0016788//GO:0042578//GO:0005488//GO:0034593//GO:0034595//GO:0052866	hydrolase activity//phosphoprotein phosphatase activity//protein binding//protein tyrosine phosphatase activity//phosphatase activity//protein tyrosine/serine/threonine phosphatase activity//phosphatidylinositol-4,5-bisphosphate 5-phosphatase activity//phosphatidylglycerophosphatase activity//molecular_function//catalytic activity//hydrolase activity, acting on ester bonds//phosphoric ester hydro…	K10472 kelch repeat and BTB domain-containing protein 4 | (RefSeq) KBTBD4, BKLHD4, HSPC252; kelch repeat and BTB domain containing 4	http://www.genome.jp/dbget-bin/www_bget?hsa:55709
ENSG00000166145	SPINT1	15	40844018	40858207	+	3542	protein_coding	serine peptidase inhibitor, Kunitz type 1 [Source:HGNC Symbol;Acc:HGNC:11246]	225	834	254	737	760	787	3.70735	11.8853	3.92676	10.2872	10.2352	10.2687	775.855	241.867	1.68111	0.000107603	0.0066043	UP	697.14	268.526	1.37601	0.00142252	0.0690255	FALSE	GO:0010951//GO:0010466//GO:0001843//GO:0001892//GO:0030198//GO:0045687//GO:0060670//GO:0060674//GO:0071773//GO:2000178//GO:0008152//GO:0006508//GO:0008150//GO:0009892//GO:0009987//GO:0010605//GO:0019222//GO:0019538//GO:0030162//GO:0031323//GO:0031324//GO:0032268//GO:0032269//GO:0043086//GO:0043170//GO:0044092//GO:0044237//GO:0044238//GO:0044260//GO:0044267//GO:0045861//GO:0048519//GO:0048523//GO:…	negative regulation of endopeptidase activity//negative regulation of peptidase activity//neural tube closure//embryonic placenta development//extracellular matrix organization//positive regulation of glial cell differentiation//branching involved in labyrinthine layer morphogenesis//placenta blood vessel development//cellular response to BMP stimulus//negative regulation of neural precursor cell…	GO:0005576//GO:0005615//GO:0070062//GO:0016020//GO:0005886//GO:0016021//GO:0005575//GO:0044421//GO:0031982//GO:0043226//GO:0043227//GO:0043230//GO:1903561//GO:0005623//GO:0044464//GO:0071944//GO:0031224//GO:0044425	extracellular region//extracellular space//extracellular exosome//membrane//plasma membrane//integral component of membrane//cellular_component//extracellular region part//vesicle//organelle//membrane-bounded organelle//extracellular organelle//extracellular vesicle//cell//cell part//cell periphery//intrinsic component of membrane//membrane part	GO:0005515//GO:0004867//GO:0030414//GO:0003674//GO:0005488//GO:0004857//GO:0004866//GO:0061135//GO:0030234//GO:0061134//GO:0098772	protein binding//serine-type endopeptidase inhibitor activity//peptidase inhibitor activity//molecular_function//binding//enzyme inhibitor activity//endopeptidase inhibitor activity//endopeptidase regulator activity//enzyme regulator activity//peptidase regulator activity//molecular function regulator	K15619 Kunitz-type protease inhibitor 1 | (RefSeq) SPINT1, HAI, HAI1, MANSC2; serine peptidase inhibitor, Kunitz type 1	http://www.genome.jp/dbget-bin/www_bget?hsa:6692
ENSG00000273033	LINC02035	3	122886941	122892416	+	5476	lincRNA	long intergenic non-protein coding RNA 2035 [Source:HGNC Symbol;Acc:HGNC:52875]	63	254	78	237	199	141	0.67144	2.34134	0.779974	2.13975	1.7335	1.18999	236.287	67.7272	1.80101	0.000108866	0.00666723	UP	224.179	82.464	1.44155	0.00178046	0.079424	FALSE	-//-	-//-	-//-	-//-	-//-	-//-	no KO assigned | (RefSeq) putative uncharacterized protein encoded by LINC00596	http://www.genome.jp/dbget-bin/www_bget?hsa:105371063
ENSG00000232527	AC245595.1	1	144227030	144250288	-	839	lincRNA	--	21	1	16	15	6	4	1.46079	0.0601634	1.04426	0.883909	0.341132	0.220337	0.924163	22.5799	-4.42732	0.000109596	0.00669727	DOWN	14.1842	16.9195	-0.251495	0.779134	1	FALSE	-//-	-//-	-//-	-//-	-//-	-//-	K14957 lymphocyte-specific protein 1 | (RefSeq) LSP1, WP34, pp52; lymphocyte-specific protein 1	http://www.genome.jp/dbget-bin/www_bget?hsa:4046
ENSG00000147400	CETN2	X	152826973	152830777	-	1928	protein_coding	centrin 2 [Source:HGNC Symbol;Acc:HGNC:1867]	1131	414	932	454	591	796	34.2362	10.839	26.4702	11.642	14.6222	19.0807	385.134	1215.76	-1.65808	0.000111488	0.00677019	DOWN	429.444	985.287	-1.19782	0.00473895	0.146103	FALSE	GO:0051301//GO:0006281//GO:0006974//GO:0007049//GO:0000086//GO:0010389//GO:0097711//GO:0007099//GO:0000278//GO:0032465//GO:0006289//GO:0070911//GO:0000715//GO:0000717//GO:0006294//GO:0007283//GO:0008150//GO:0009987//GO:0044699//GO:0044763//GO:0008152//GO:0006139//GO:0006259//GO:0006725//GO:0006807//GO:0006950//GO:0033554//GO:0034641//GO:0043170//GO:0044237//GO:0044238//GO:0044260//GO:0046483//GO:…	cell division//DNA repair//cellular response to DNA damage stimulus//cell cycle//G2/M transition of mitotic cell cycle//regulation of G2/M transition of mitotic cell cycle//ciliary basal body docking//centriole replication//mitotic cell cycle//regulation of cytokinesis//nucleotide-excision repair//global genome nucleotide-excision repair//nucleotide-excision repair, DNA damage recognition//nucleo…	GO:0005634//GO:0005737//GO:0005856//GO:0005813//GO:0005654//GO:0005829//GO:0005814//GO:0005622//GO:0005929//GO:0032391//GO:0036064//GO:0071942//GO:0005575//GO:0005623//GO:0043231//GO:0043226//GO:0043227//GO:0043229//GO:0044424//GO:0044464//GO:0043228//GO:0043232//GO:0005815//GO:0015630//GO:0044422//GO:0044430//GO:0044446//GO:0031974//GO:0031981//GO:0043233//GO:0044428//GO:0070013//GO:0044444//GO:…	nucleus//cytoplasm//cytoskeleton//centrosome//nucleoplasm//cytosol//centriole//intracellular//cilium//photoreceptor connecting cilium//ciliary basal body//XPC complex//cellular_component//cell//intracellular membrane-bounded organelle//organelle//membrane-bounded organelle//intracellular organelle//intracellular part//cell part//non-membrane-bounded organelle//intracellular non-membrane-bounded o…	GO:0005509//GO:0046872//GO:0005515//GO:0008017//GO:0031683//GO:0032795//GO:0003674//GO:0005488//GO:0043167//GO:0043169//GO:0008092//GO:0015631//GO:0032403//GO:0044877	calcium ion binding//metal ion binding//protein binding//microtubule binding//G-protein beta/gamma-subunit complex binding//heterotrimeric G-protein binding//molecular_function//binding//ion binding//cation binding//cytoskeletal protein binding//tubulin binding//protein complex binding//macromolecular complex binding	K10840 centrin-2 | (RefSeq) CETN2, CALT, CEN2; centrin 2	http://www.genome.jp/dbget-bin/www_bget?hsa:1069
ENSG00000278817	AC007325.4	KI270734.1	131494	137392	+	1213	protein_coding	--	235	79	324	156	71	176	11.3067	3.28746	14.6263	6.35831	2.7921	6.70564	73.4869	252.616	-1.7795	0.000111754	0.00677019	DOWN	147.559	342.528	-1.21417	0.00574053	0.164882	FALSE	-//-	-//-	-//-	-//-	-//-	-//-	no KO assigned | (RefSeq) DGCR6; DiGeorge syndrome critical region gene 6	http://www.genome.jp/dbget-bin/www_bget?hsa:8214
ENSG00000266904	LINC00663	19	19757366	19776423	-	4334	lincRNA	long intergenic non-protein coding RNA 663 [Source:HGNC Symbol;Acc:HGNC:28609]	20	100	49	130	59	55	0.269322	1.16468	0.619094	1.48297	0.649376	0.586492	93.023	21.505	2.10702	0.000112314	0.00678943	UP	122.965	51.8061	1.24524	0.0102643	0.233187	FALSE	-//-	-//-	-//-	-//-	-//-	-//-	no KO assigned | (RefSeq) C16orf89; chromosome 16 open reading frame 89	http://www.genome.jp/dbget-bin/www_bget?hsa:146556
ENSG00000237094	AL732372.2	1	365389	522928	-	6204	transcribed_unprocessed_pseudogene	--	2	28	15	36	21	24	0.0188143	0.227814	0.132394	0.286886	0.161466	0.178784	26.0422	2.15624	3.52442	0.000116677	0.00696883	UP	34.0486	15.8623	1.09659	0.0854797	0.580467	FALSE	-//-	-//-	-//-	-//-	-//-	-//-	no KO assigned | (RefSeq) uncharacterized LOC101928344	http://www.genome.jp/dbget-bin/www_bget?hsa:101928344
ENSG00000204176	SYT15	10	46578217	46594173	+	7158	protein_coding	synaptotagmin 15 [Source:HGNC Symbol;Acc:HGNC:17167]	46	193	61	113	99	55	0.375056	1.36101	0.466646	0.780485	0.659746	0.355107	179.54	49.4533	1.85776	0.00011709	0.00696883	UP	106.885	64.4921	0.727922	0.135406	0.663131	FALSE	GO:0006906//GO:0017158//GO:0048791//GO:0016192//GO:0006810//GO:0006996//GO:0008150//GO:0061025//GO:0009987//GO:0016043//GO:0016050//GO:0044699//GO:0044763//GO:0044801//GO:0044802//GO:0048284//GO:0051179//GO:0051234//GO:0061024//GO:0071840//GO:0090174//GO:1902589//GO:0046903//GO:0006887//GO:0017156//GO:0017157//GO:0032879//GO:0032940//GO:0044765//GO:0045055//GO:0050789//GO:0050794//GO:0051046//GO:…	vesicle fusion//regulation of calcium ion-dependent exocytosis//calcium ion-regulated exocytosis of neurotransmitter//vesicle-mediated transport//transport//organelle organization//biological_process//membrane fusion//cellular process//cellular component organization//vesicle organization//single-organism process//single-organism cellular process//single-organism membrane fusion//single-organism …	GO:0016020//GO:0016021//GO:0005886//GO:0045202//GO:0098793//GO:0005575//GO:0031224//GO:0044425//GO:0005623//GO:0044464//GO:0071944//GO:0044456//GO:0097458	membrane//integral component of membrane//plasma membrane//synapse//presynapse//cellular_component//intrinsic component of membrane//membrane part//cell//cell part//cell periphery//synapse part//neuron part	GO:0005509//GO:0005544//GO:0019905//GO:0030276//GO:0003674//GO:0005488//GO:0046872//GO:0043167//GO:0043169//GO:0005543//GO:0008289//GO:0043168//GO:0000149//GO:0005515	calcium ion binding//calcium-dependent phospholipid binding//syntaxin binding//clathrin binding//molecular_function//binding//metal ion binding//ion binding//cation binding//phospholipid binding//lipid binding//anion binding//SNARE binding//protein binding	--	--
ENSG00000119421	NDUFA8	9	122144058	122159819	-	844	protein_coding	NADH:ubiquinone oxidoreductase subunit A8 [Source:HGNC Symbol;Acc:HGNC:7692]	2927	1093	2543	1321	1453	2069	202.4	65.369	164.988	77.3817	82.1214	113.294	1016.8	3146.34	-1.62951	0.000117688	0.00696883	DOWN	1249.56	2688.39	-1.10524	0.0081724	0.202141	FALSE	GO:0006120//GO:0055114//GO:0032981//GO:0008152//GO:0006091//GO:0022904//GO:0006119//GO:0022900//GO:0006139//GO:0006163//GO:0006725//GO:0006753//GO:0006793//GO:0006796//GO:0006807//GO:0008150//GO:0009117//GO:0009123//GO:0009126//GO:0009141//GO:0009144//GO:0009150//GO:0009161//GO:0009167//GO:0009199//GO:0009205//GO:0009259//GO:0009987//GO:0015980//GO:0016310//GO:0019637//GO:0019693//GO:0034641//GO:…	mitochondrial electron transport, NADH to ubiquinone//oxidation-reduction process//mitochondrial respiratory chain complex I assembly//metabolic process//generation of precursor metabolites and energy//respiratory electron transport chain//oxidative phosphorylation//electron transport chain//nucleobase-containing compound metabolic process//purine nucleotide metabolic process//cellular aromatic c…	GO:0005747//GO:0016020//GO:0005739//GO:0005743//GO:0070469//GO:0005758//GO:0005622//GO:0005575//GO:0005623//GO:0005737//GO:0005740//GO:0005746//GO:0043231//GO:0019866//GO:0030964//GO:0031090//GO:0031966//GO:0031967//GO:0031975//GO:0032991//GO:0043226//GO:0043227//GO:0043229//GO:0043234//GO:0044422//GO:0044424//GO:0044425//GO:0044429//GO:0044444//GO:0044446//GO:0044455//GO:0044464//GO:0045271//GO:…	mitochondrial respiratory chain complex I//membrane//mitochondrion//mitochondrial inner membrane//respiratory chain//mitochondrial intermembrane space//intracellular//cellular_component//cell//cytoplasm//mitochondrial envelope//mitochondrial respiratory chain//intracellular membrane-bounded organelle//organelle inner membrane//NADH dehydrogenase complex//organelle membrane//mitochondrial membrane…	GO:0008137//GO:0044877//GO:0003674//GO:0003824//GO:0003954//GO:0016491//GO:0016651//GO:0016655//GO:0050136//GO:0005488	NADH dehydrogenase (ubiquinone) activity//macromolecular complex binding//molecular_function//catalytic activity//NADH dehydrogenase activity//oxidoreductase activity//oxidoreductase activity, acting on NAD(P)H//oxidoreductase activity, acting on NAD(P)H, quinone or similar compound as acceptor//NADH dehydrogenase (quinone) activity//binding	K03952 NADH dehydrogenase (ubiquinone) 1 alpha subcomplex subunit 8 | (RefSeq) NDUFA8, CI-19KD, CI-PGIV, PGIV; NADH:ubiquinone oxidoreductase subunit A8	http://www.genome.jp/dbget-bin/www_bget?hsa:4702
ENSG00000101384	JAG1	20	10637684	10673999	-	9298	protein_coding	jagged 1 [Source:HGNC Symbol;Acc:HGNC:6188]	191	709	201	606	606	689	1.19888	3.84903	1.18374	3.22226	3.10897	3.42467	659.569	205.319	1.68311	0.000117978	0.00696883	UP	573.224	212.496	1.43118	0.000988542	0.0547746	FALSE	GO:0007154//GO:0007275//GO:0007219//GO:0010469//GO:0007399//GO:0045944//GO:0002456//GO:0001525//GO:0042127//GO:0001709//GO:0007220//GO:0030097//GO:0035333//GO:0045747//GO:0072006//GO:0097150//GO:0022408//GO:0072015//GO:0030216//GO:0001953//GO:0030336//GO:0045446//GO:0003184//GO:2000737//GO:0061314//GO:0060411//GO:0045445//GO:0035909//GO:0003215//GO:0061309//GO:0001974//GO:0002011//GO:0009887//GO:…	cell communication//multicellular organism development//Notch signaling pathway//regulation of receptor activity//nervous system development//positive regulation of transcription from RNA polymerase II promoter//T cell mediated immunity//angiogenesis//regulation of cell proliferation//cell fate determination//Notch receptor processing//hemopoiesis//Notch receptor processing, ligand-dependent//pos…	GO:0016021//GO:0016020//GO:0005576//GO:0005886//GO:0005887//GO:0005912//GO:0016324//GO:0045177//GO:0005575//GO:0031224//GO:0044425//GO:0005623//GO:0044464//GO:0071944//GO:0031226//GO:0044459//GO:0030054//GO:0070161//GO:0098590	integral component of membrane//membrane//extracellular region//plasma membrane//integral component of plasma membrane//adherens junction//apical plasma membrane//apical part of cell//cellular_component//intrinsic component of membrane//membrane part//cell//cell part//cell periphery//intrinsic component of plasma membrane//plasma membrane part//cell junction//anchoring junction//plasma membrane r…	GO:0005515//GO:0005509//GO:0005112//GO:0008083//GO:0005198//GO:0005543//GO:0003674//GO:0005488//GO:0046872//GO:0043167//GO:0043169//GO:0005102//GO:0008289//GO:0043168	protein binding//calcium ion binding//Notch binding//growth factor activity//structural molecule activity//phospholipid binding//molecular_function//binding//metal ion binding//ion binding//cation binding//receptor binding//lipid binding//anion binding	K06052 jagged-1 | (RefSeq) JAG1, AGS, AGS1, AHD, AWS, CD339, HJ1, JAGL1; jagged 1	http://www.genome.jp/dbget-bin/www_bget?hsa:182
ENSG00000254064	AC105206.2	8	22254576	22275162	-	515	antisense	--	6	47	16	45	15	9	0.679946	4.60665	1.70123	4.32	1.38937	0.807651	43.7177	6.45589	2.73761	0.000118807	0.00696883	UP	42.5619	16.9195	1.32506	0.0260503	0.364445	FALSE	-//-	-//-	-//-	-//-	-//-	-//-	--	--
ENSG00000231064	AC234582.1	1	155195004	155205495	+	2466	antisense	--	9	58	35	67	32	43	0.213	1.18721	0.777184	1.34326	0.618999	0.805868	53.9509	9.68068	2.46441	0.000119861	0.00696883	UP	63.3722	37.0057	0.774372	0.146513	0.674242	FALSE	-//-	-//-	-//-	-//-	-//-	-//-	K04659 thrombospondin 2/3/4/5 | (RefSeq) THBS3, TSP3; thrombospondin 3	http://www.genome.jp/dbget-bin/www_bget?hsa:7059
ENSG00000272054	AC007390.2	2	37208875	37212677	+	3803	sense_intronic	--	9	58	27	47	39	47	0.138117	0.769832	0.388764	0.611012	0.489183	0.571163	53.9509	9.68068	2.46441	0.000119861	0.00696883	UP	44.4538	28.5484	0.637037	0.267568	0.787898	FALSE	-//-	-//-	-//-	-//-	-//-	-//-	K14832 ribosome biogenesis protein MAK21 | (RefSeq) CEBPZ, CBF, CBF2, HSP-CBF, NOC1; CCAAT/enhancer binding protein zeta	http://www.genome.jp/dbget-bin/www_bget?hsa:10153
ENSG00000230224	PHBP9	10	100248271	100249095	+	825	processed_pseudogene	prohibitin pseudogene 9 [Source:HGNC Symbol;Acc:HGNC:39288]	9	58	12	20	25	26	0.636676	3.54869	0.796483	1.19854	1.4455	1.45649	53.9509	9.68068	2.46441	0.000119861	0.00696883	UP	18.9139	12.6908	0.571914	0.491634	0.892761	FALSE	-//-	-//-	-//-	-//-	-//-	-//-	K17080 prohibitin 1 | (RefSeq) PHB, HEL-215, HEL-S-54e, PHB1; prohibitin	http://www.genome.jp/dbget-bin/www_bget?hsa:5245
ENSG00000249655	AC008434.1	5	80630313	80631590	-	549	antisense	--	0	18	7	11	18	7	0	1.65499	0.698192	0.9906	1.56399	0.58927	16.7393	1.38778e-17	7.08014	0.000120499	0.00696883	UP	10.4005	7.40498	0.484736	0.677528	0.980346	FALSE	-//-	-//-	-//-	-//-	-//-	-//-	K17985 activating molecule in BECN1-regulated autophagy protein 1 | (RefSeq) AMBRA1, DCAF3, WDR94; autophagy and beclin 1 regulator 1	http://www.genome.jp/dbget-bin/www_bget?hsa:55626
ENSG00000245711	NADK2-AS1	5	36221055	36221902	+	720	antisense	NADK2 antisense RNA 1 [Source:HGNC Symbol;Acc:HGNC:41143]	0	18	7	14	8	4	0	1.26193	0.532371	0.961332	0.530018	0.256753	16.7393	1.38778e-17	7.08014	0.000120499	0.00696883	UP	13.2383	7.40498	0.82899	0.345267	0.873736	FALSE	-//-	-//-	-//-	-//-	-//-	-//-	--	--
ENSG00000258376	AC004846.1	14	73242651	73245979	-	3050	antisense	--	0	18	7	13	8	2	0	0.297898	0.125675	0.210728	0.125119	0.0303053	16.7393	1.38778e-17	7.08014	0.000120499	0.00696883	UP	12.2924	7.40498	0.723111	0.436353	0.892761	FALSE	-//-	-//-	-//-	-//-	-//-	-//-	K17985 activating molecule in BECN1-regulated autophagy protein 1 | (RefSeq) AMBRA1, DCAF3, WDR94; autophagy and beclin 1 regulator 1	http://www.genome.jp/dbget-bin/www_bget?hsa:55626
ENSG00000265660	MIR4664	8	143733083	143733153	-	71	miRNA	microRNA 4664 [Source:HGNC Symbol;Acc:HGNC:41777]	0	18	4	7	17	1	0	12.797	3.08497	4.87436	11.4215	0.650924	16.7393	1.38778e-17	7.08014	0.000120499	0.00696883	UP	6.61682	4.2335	0.631917	0.588481	0.945469	FALSE	-//-	-//-	-//-	-//-	-//-	-//-	--	--
ENSG00000112852	PCDHB2	5	141094578	141098703	+	4126	protein_coding	protocadherin beta 2 [Source:HGNC Symbol;Acc:HGNC:8687]	16	0	11	2	2	7	0.226319	0	0.145986	0.0239651	0.0231225	0.0784074	1.38778e-17	17.2052	-7.11843	0.000120499	0.00696883	DOWN	1.88712	11.6337	-2.54308	0.0270427	0.367015	FALSE	GO:0007156//GO:0007155//GO:0007268//GO:0007399//GO:0007416//GO:0016339//GO:0008150//GO:0022610//GO:0098609//GO:0098742//GO:0007267//GO:0007154//GO:0009987//GO:0023052//GO:0044699//GO:0044700//GO:0044763//GO:0098916//GO:0099536//GO:0099537//GO:0007275//GO:0032501//GO:0032502//GO:0044707//GO:0044767//GO:0048731//GO:0048856//GO:0022607//GO:0016043//GO:0044085//GO:0050808//GO:0071840	homophilic cell adhesion via plasma membrane adhesion molecules//cell adhesion//chemical synaptic transmission//nervous system development//synapse assembly//calcium-dependent cell-cell adhesion via plasma membrane cell adhesion molecules//biological_process//biological adhesion//cell-cell adhesion//cell-cell adhesion via plasma-membrane adhesion molecules//cell-cell signaling//cell communication…	GO:0005886//GO:0016020//GO:0016021//GO:0005887//GO:0005575//GO:0005623//GO:0044464//GO:0071944//GO:0031224//GO:0044425//GO:0031226//GO:0044459	plasma membrane//membrane//integral component of membrane//integral component of plasma membrane//cellular_component//cell//cell part//cell periphery//intrinsic component of membrane//membrane part//intrinsic component of plasma membrane//plasma membrane part	GO:0005509//GO:0003674//GO:0005488//GO:0046872//GO:0043167//GO:0043169	calcium ion binding//molecular_function//binding//metal ion binding//ion binding//cation binding	K16494 protocadherin beta | (RefSeq) PCDHB3, PCDH-BETA3; protocadherin beta 3	http://www.genome.jp/dbget-bin/www_bget?hsa:56132
ENSG00000164532	TBX20	7	35202430	35254147	-	1875	protein_coding	T-box 20 [Source:HGNC Symbol;Acc:HGNC:11598]	4	39	4	7	29	3	0.124506	1.04992	0.116817	0.184576	0.737785	0.0739449	36.2754	4.30604	3.04061	0.000121298	0.00700057	UP	6.61682	4.2335	0.631917	0.588481	0.945469	FALSE	GO:0006355//GO:0006366//GO:0006351//GO:0007275//GO:0060045//GO:0000122//GO:0045892//GO:0001947//GO:0003148//GO:0055008//GO:0003203//GO:0003180//GO:0003279//GO:0003272//GO:0003344//GO:0003193//GO:0003215//GO:0060413//GO:0003207//GO:0003143//GO:0009953//GO:0001569//GO:0001706//GO:0001764//GO:0003151//GO:0003175//GO:0003176//GO:0006936//GO:0008015//GO:0008283//GO:0010991//GO:0021524//GO:0035050//GO:…	regulation of transcription, DNA-templated//transcription from RNA polymerase II promoter//transcription, DNA-templated//multicellular organism development//positive regulation of cardiac muscle cell proliferation//negative regulation of transcription from RNA polymerase II promoter//negative regulation of transcription, DNA-templated//heart looping//outflow tract septum morphogenesis//cardiac mu…	GO:0005634//GO:0005737//GO:0005622//GO:0005575//GO:0005623//GO:0043231//GO:0043226//GO:0043227//GO:0043229//GO:0044424//GO:0044464	nucleus//cytoplasm//intracellular//cellular_component//cell//intracellular membrane-bounded organelle//organelle//membrane-bounded organelle//intracellular organelle//intracellular part//cell part	GO:0003700//GO:0003677//GO:0000981//GO:0001085//GO:0001102//GO:0000977//GO:0001105//GO:0000978//GO:0001077//GO:0001071//GO:0003674//GO:0003676//GO:0005488//GO:0097159//GO:1901363//GO:0005515//GO:0008134//GO:0033613//GO:0000975//GO:0000976//GO:0001012//GO:0001067//GO:0003690//GO:0044212//GO:0043565//GO:1990837//GO:0000988//GO:0000989//GO:0001076//GO:0001104//GO:0001190//GO:0001191//GO:0003712//GO:…	transcription factor activity, sequence-specific DNA binding//DNA binding//RNA polymerase II transcription factor activity, sequence-specific DNA binding//RNA polymerase II transcription factor binding//RNA polymerase II activating transcription factor binding//RNA polymerase II regulatory region sequence-specific DNA binding//RNA polymerase II transcription coactivator activity//RNA polymerase I…	K10185 T-box protein 20 | (RefSeq) TBX20, ASD4; T-box 20	http://www.genome.jp/dbget-bin/www_bget?hsa:57057
ENSG00000239672	NME1	17	51153536	51162428	+	3438	protein_coding	NME/NM23 nucleoside diphosphate kinase 1 [Source:HGNC Symbol;Acc:HGNC:7849]	6851	2579	6383	3899	3360	5488	116.3	37.8652	101.664	56.0693	46.6194	73.7729	2399.21	7364.39	-1.61795	0.000123684	0.00712366	DOWN	3688.14	6747.92	-0.871523	0.0354043	0.421046	FALSE	GO:0006165//GO:0006183//GO:0006228//GO:0006241//GO:0016310//GO:0006259//GO:0030154//GO:0009117//GO:0007399//GO:0006897//GO:0008285//GO:0042981//GO:0015949//GO:0043388//GO:0050679//GO:0002762//GO:0007595//GO:0010629//GO:0010976//GO:0014075//GO:0021766//GO:0030879//GO:0033574//GO:0035690//GO:0042493//GO:0051591//GO:0071333//GO:0071398//GO:0008152//GO:0006139//GO:0006725//GO:0006753//GO:0006793//GO:…	nucleoside diphosphate phosphorylation//GTP biosynthetic process//UTP biosynthetic process//CTP biosynthetic process//phosphorylation//DNA metabolic process//cell differentiation//nucleotide metabolic process//nervous system development//endocytosis//negative regulation of cell proliferation//regulation of apoptotic process//nucleobase-containing small molecule interconversion//positive regulatio…	GO:0005634//GO:0005737//GO:0016020//GO:0005829//GO:0070062//GO:0032587//GO:0005739//GO:0005741//GO:0005813//GO:0005882//GO:0043209//GO:0048471//GO:0005622//GO:0005575//GO:0005623//GO:0043231//GO:0043226//GO:0043227//GO:0043229//GO:0044424//GO:0044464//GO:0044444//GO:0005576//GO:0031982//GO:0043230//GO:0044421//GO:1903561//GO:0005886//GO:0001726//GO:0031252//GO:0031253//GO:0031256//GO:0042995//GO:…	nucleus//cytoplasm//membrane//cytosol//extracellular exosome//ruffle membrane//mitochondrion//mitochondrial outer membrane//centrosome//intermediate filament//myelin sheath//perinuclear region of cytoplasm//intracellular//cellular_component//cell//intracellular membrane-bounded organelle//organelle//membrane-bounded organelle//intracellular organelle//intracellular part//cell part//cytoplasmic pa…	GO:0004550//GO:0003723//GO:0046872//GO:0000166//GO:0005524//GO:0016740//GO:0016301//GO:0005525//GO:0005515//GO:0000287//GO:0042802//GO:0043024//GO:0004536//GO:0000977//GO:0003697//GO:0019215//GO:0019899//GO:0043015//GO:0003674//GO:0003824//GO:0016772//GO:0016776//GO:0019205//GO:0003676//GO:0005488//GO:0097159//GO:1901363//GO:0043167//GO:0043169//GO:0036094//GO:1901265//GO:0017076//GO:0030554//GO:…	nucleoside diphosphate kinase activity//RNA binding//metal ion binding//nucleotide binding//ATP binding//transferase activity//kinase activity//GTP binding//protein binding//magnesium ion binding//identical protein binding//ribosomal small subunit binding//deoxyribonuclease activity//RNA polymerase II regulatory region sequence-specific DNA binding//single-stranded DNA binding//intermediate filam…	K00940 nucleoside-diphosphate kinase [EC:2.7.4.6] | (RefSeq) NME1, AWD, GAAD, NB, NBS, NDKA, NDPK-A, NDPKA, NM23, NM23-H1; NME/NM23 nucleoside diphosphate kinase 1	http://www.genome.jp/dbget-bin/www_bget?hsa:4830
ENSG00000213047	DENND1B	1	197504748	197775696	-	13203	protein_coding	DENN domain containing 1B [Source:HGNC Symbol;Acc:HGNC:28404]	227	830	303	543	786	447	1.00342	3.17322	1.25666	2.03332	2.83977	1.56467	772.134	244.017	1.66142	0.00012571	0.00722548	UP	513.631	320.327	0.681009	0.109141	0.638852	FALSE	GO:0015031//GO:0050852//GO:0032456//GO:0035745//GO:0050776//GO:0043547//GO:0008104//GO:0006810//GO:0008150//GO:0015833//GO:0033036//GO:0042886//GO:0045184//GO:0051179//GO:0051234//GO:0071702//GO:0071705//GO:0002253//GO:0002376//GO:0002429//GO:0002682//GO:0002684//GO:0002757//GO:0002764//GO:0002768//GO:0007165//GO:0006955//GO:0007154//GO:0007166//GO:0009987//GO:0023052//GO:0044699//GO:0044700//GO:…	protein transport//T cell receptor signaling pathway//endocytic recycling//T-helper 2 cell cytokine production//regulation of immune response//positive regulation of GTPase activity//protein localization//transport//biological_process//peptide transport//macromolecule localization//amide transport//establishment of protein localization//localization//establishment of localization//organic substan…	GO:0005737//GO:0016607//GO:0005829//GO:0031410//GO:0030136//GO:0005622//GO:0005575//GO:0005623//GO:0044424//GO:0044464//GO:0005634//GO:0005654//GO:0043231//GO:0016604//GO:0031974//GO:0031981//GO:0043226//GO:0043227//GO:0043229//GO:0043233//GO:0044422//GO:0044428//GO:0044446//GO:0044451//GO:0070013//GO:0044444//GO:0031982//GO:0097708//GO:0030135	cytoplasm//nuclear speck//cytosol//cytoplasmic vesicle//clathrin-coated vesicle//intracellular//cellular_component//cell//intracellular part//cell part//nucleus//nucleoplasm//intracellular membrane-bounded organelle//nuclear body//membrane-enclosed lumen//nuclear lumen//organelle//membrane-bounded organelle//intracellular organelle//organelle lumen//organelle part//nuclear part//intracellular org…	GO:0005085//GO:0017112//GO:0017137//GO:0003674//GO:0098772//GO:0005088//GO:0005515//GO:0005488//GO:0017016//GO:0019899//GO:0031267//GO:0051020	guanyl-nucleotide exchange factor activity//Rab guanyl-nucleotide exchange factor activity//Rab GTPase binding//molecular_function//molecular function regulator//Ras guanyl-nucleotide exchange factor activity//protein binding//binding//Ras GTPase binding//enzyme binding//small GTPase binding//GTPase binding	K02896 large subunit ribosomal protein L24e | (RefSeq) RPL24, HEL-S-310, L24; ribosomal protein L24	http://www.genome.jp/dbget-bin/www_bget?hsa:6152
ENSG00000214776	AC092821.1	12	9480608	9576275	+	12000	transcribed_unprocessed_pseudogene	--	60	241	63	205	192	120	0.29181	1.01375	0.287481	0.844599	0.763226	0.462156	224.194	64.5024	1.79552	0.000126567	0.00725986	UP	193.909	66.6065	1.54001	0.00102075	0.0557904	FALSE	-//-	-//-	-//-	-//-	-//-	-//-	no KO assigned | (RefSeq) OVOS2; ovostatin 2	http://www.genome.jp/dbget-bin/www_bget?hsa:144203
ENSG00000101542	CDH20	18	61333582	61555773	+	4119	protein_coding	cadherin 20 [Source:HGNC Symbol;Acc:HGNC:1760]	28	125	21	64	94	111	0.396731	1.53184	0.279175	0.768186	1.0886	1.24543	116.28	30.1044	1.94551	0.000127282	0.00728598	UP	60.5344	22.2053	1.44215	0.00825456	0.203103	FALSE	GO:0007156//GO:0007155//GO:0008150//GO:0022610//GO:0098609//GO:0098742	homophilic cell adhesion via plasma membrane adhesion molecules//cell adhesion//biological_process//biological adhesion//cell-cell adhesion//cell-cell adhesion via plasma-membrane adhesion molecules	GO:0005886//GO:0016020//GO:0016021//GO:0005575//GO:0005623//GO:0044464//GO:0071944//GO:0031224//GO:0044425	plasma membrane//membrane//integral component of membrane//cellular_component//cell//cell part//cell periphery//intrinsic component of membrane//membrane part	GO:0005509//GO:0046872//GO:0003674//GO:0005488//GO:0043167//GO:0043169	calcium ion binding//metal ion binding//molecular_function//binding//ion binding//cation binding	K06807 cadherin 20, type 2 | (RefSeq) CDH20, CDH7L3, Cdh7; cadherin 20	http://www.genome.jp/dbget-bin/www_bget?hsa:28316
ENSG00000262180	OCLM	1	186400572	186401455	+	884	protein_coding	oculomedin [Source:HGNC Symbol;Acc:HGNC:8103]	7	50	13	44	56	14	0.462142	2.85504	0.805268	2.46081	3.02182	0.731921	46.5085	7.53081	2.60816	0.000129619	0.00740467	UP	41.616	13.748	1.58985	0.0105118	0.237279	FALSE	GO:0007601//GO:0003008//GO:0050877//GO:0007600//GO:0008150//GO:0032501//GO:0050953	visual perception//system process//neurological system process//sensory perception//biological_process//multicellular organismal process//sensory perception of light stimulus	GO:0016020//GO:0016021//GO:0005575//GO:0031224//GO:0044425	membrane//integral component of membrane//cellular_component//intrinsic component of membrane//membrane part	-//-	-//-	no KO assigned | (RefSeq) OCLM, TISR; oculomedin	http://www.genome.jp/dbget-bin/www_bget?hsa:10896
ENSG00000106803	SEC61B	9	99222064	99230615	+	1190	protein_coding	Sec61 translocon beta subunit [Source:HGNC Symbol;Acc:HGNC:16993]	3858	1455	3917	1741	1881	2827	189.211	61.7178	180.242	72.3319	75.4006	109.791	1353.56	4147.11	-1.61524	0.000130989	0.00746772	DOWN	1646.85	4140.94	-1.33018	0.00150266	0.0712431	FALSE	GO:0006886//GO:0015031//GO:0065009//GO:0006616//GO:0030433//GO:0036498//GO:0000060//GO:0030970//GO:0031204//GO:0008104//GO:0006810//GO:0008150//GO:0015833//GO:0033036//GO:0034613//GO:0042886//GO:0045184//GO:0046907//GO:0051179//GO:0051234//GO:0051641//GO:0051649//GO:0070727//GO:0071702//GO:0071705//GO:0065007//GO:0006605//GO:0006612//GO:0006613//GO:0006614//GO:0033365//GO:0045047//GO:0055085//GO:…	intracellular protein transport//protein transport//regulation of molecular function//SRP-dependent cotranslational protein targeting to membrane, translocation//ubiquitin-dependent ERAD pathway//IRE1-mediated unfolded protein response//protein import into nucleus, translocation//retrograde protein transport, ER to cytosol//posttranslational protein targeting to membrane, translocation//protein l…	GO:0005784//GO:0016020//GO:0016021//GO:0005783//GO:0005789//GO:0005829//GO:0031205//GO:0005622//GO:0005575//GO:0005623//GO:0005737//GO:0005791//GO:0043231//GO:0012505//GO:0030867//GO:0031090//GO:0032991//GO:0042175//GO:0043226//GO:0043227//GO:0043229//GO:0043234//GO:0044422//GO:0044424//GO:0044425//GO:0044432//GO:0044444//GO:0044446//GO:0044464//GO:0071256//GO:0098588//GO:0098796//GO:0031224	Sec61 translocon complex//membrane//integral component of membrane//endoplasmic reticulum//endoplasmic reticulum membrane//cytosol//endoplasmic reticulum Sec complex//intracellular//cellular_component//cell//cytoplasm//rough endoplasmic reticulum//intracellular membrane-bounded organelle//endomembrane system//rough endoplasmic reticulum membrane//organelle membrane//macromolecular complex//nuclea…	GO:0003723//GO:0005515//GO:0048408//GO:0015450//GO:0005086//GO:0003674//GO:0003676//GO:0005488//GO:0097159//GO:1901363//GO:0019838//GO:0042562//GO:0005215//GO:0022857//GO:0008320//GO:0008565//GO:0015197//GO:0042887//GO:0015399//GO:0015405//GO:0022804//GO:0022891//GO:0022884//GO:0022892//GO:1904680//GO:0005085//GO:0098772	RNA binding//protein binding//epidermal growth factor binding//P-P-bond-hydrolysis-driven protein transmembrane transporter activity//ARF guanyl-nucleotide exchange factor activity//molecular_function//nucleic acid binding//binding//organic cyclic compound binding//heterocyclic compound binding//growth factor binding//hormone binding//transporter activity//transmembrane transporter activity//prot…	K09481 protein transport protein SEC61 subunit beta | (RefSeq) SEC61B; Sec61 translocon beta subunit	http://www.genome.jp/dbget-bin/www_bget?hsa:10952
ENSG00000229152	ANKRD10-IT1	13	110894639	110899172	-	800	sense_intronic	ANKRD10 intronic transcript 1 [Source:HGNC Symbol;Acc:HGNC:39891]	63	250	107	209	251	164	4.59601	15.7741	7.32391	12.9162	14.9664	9.4742	232.566	67.7272	1.77812	0.000135134	0.00766499	UP	197.693	113.122	0.804798	0.0730139	0.544555	FALSE	-//-	-//-	-//-	-//-	-//-	-//-	--	--
ENSG00000134595	SOX3	X	140502985	140505116	-	2132	protein_coding	SRY-box 3 [Source:HGNC Symbol;Acc:HGNC:11199]	361	1295	363	1043	631	589	9.88212	30.6603	9.32328	24.1866	14.1181	12.7678	1204.72	388.058	1.63407	0.000137427	0.00777157	UP	986.592	383.757	1.362	0.00141136	0.0687317	FALSE	GO:0006355//GO:0006351//GO:0007275//GO:1903507//GO:0000122//GO:0006357//GO:0007417//GO:0045665//GO:0007530//GO:0021983//GO:0007423//GO:0021854//GO:0060324//GO:0008152//GO:0006139//GO:0006725//GO:0006807//GO:0008150//GO:0009058//GO:0009059//GO:0009889//GO:0009987//GO:0010467//GO:0010468//GO:0010556//GO:0016070//GO:0018130//GO:0019219//GO:0019222//GO:0019438//GO:0031323//GO:0031326//GO:0032774//GO:…	regulation of transcription, DNA-templated//transcription, DNA-templated//multicellular organism development//negative regulation of nucleic acid-templated transcription//negative regulation of transcription from RNA polymerase II promoter//regulation of transcription from RNA polymerase II promoter//central nervous system development//negative regulation of neuron differentiation//sex determinat…	GO:0005634//GO:0005654//GO:0005622//GO:0005575//GO:0005623//GO:0043231//GO:0043226//GO:0043227//GO:0043229//GO:0044424//GO:0044464//GO:0031974//GO:0031981//GO:0043233//GO:0044422//GO:0044428//GO:0044446//GO:0070013	nucleus//nucleoplasm//intracellular//cellular_component//cell//intracellular membrane-bounded organelle//organelle//membrane-bounded organelle//intracellular organelle//intracellular part//cell part//membrane-enclosed lumen//nuclear lumen//organelle lumen//organelle part//nuclear part//intracellular organelle part//intracellular organelle lumen	GO:0003677//GO:0000981//GO:0000979//GO:0001106//GO:0003674//GO:0003676//GO:0005488//GO:0097159//GO:1901363//GO:0001071//GO:0003700//GO:0000975//GO:0000976//GO:0000977//GO:0001012//GO:0001046//GO:0001047//GO:0001067//GO:0003690//GO:0044212//GO:0043565//GO:1990837//GO:0000988//GO:0000989//GO:0001076//GO:0001104//GO:0001191//GO:0003712//GO:0003714	DNA binding//RNA polymerase II transcription factor activity, sequence-specific DNA binding//RNA polymerase II core promoter sequence-specific DNA binding//RNA polymerase II transcription corepressor activity//molecular_function//nucleic acid binding//binding//organic cyclic compound binding//heterocyclic compound binding//nucleic acid binding transcription factor activity//transcription factor a…	K09267 transcription factor SOX1/3/14/21 (SOX group B) | (RefSeq) SOX3, GHDX, MRGH, PHP, PHPX, SOXB; SRY-box 3	http://www.genome.jp/dbget-bin/www_bget?hsa:6658
ENSG00000197180	AC244090.1	X	154424380	154428479	-	598	lincRNA	--	111	34	110	43	61	112	10.8331	2.86993	10.0726	3.55505	4.86588	8.65576	31.6239	119.324	-1.91128	0.000142352	0.00800165	DOWN	40.6701	116.293	-1.51264	0.00199646	0.08643	FALSE	-//-	-//-	-//-	-//-	-//-	-//-	--	--
ENSG00000258366	RTEL1	20	63657810	63696253	+	6440	protein_coding	regulator of telomere elongation helicase 1 [Source:HGNC Symbol;Acc:HGNC:15888]	29	131	44	50	84	52	0.26281	1.02679	0.374124	0.383851	0.622195	0.373169	121.862	31.1794	1.96266	0.00014346	0.0080478	UP	47.2915	46.5202	0.0239467	1	1	FALSE	GO:0006281//GO:0006260//GO:0006139//GO:0006310//GO:0000723//GO:0006974//GO:0010569//GO:1904355//GO:0000732//GO:0090657//GO:0032206//GO:0032508//GO:0031297//GO:1902990//GO:1904430//GO:0045910//GO:1904358//GO:0043247//GO:1904506//GO:1904535//GO:0008152//GO:0006259//GO:0006725//GO:0006807//GO:0006950//GO:0008150//GO:0009987//GO:0033554//GO:0034641//GO:0043170//GO:0044237//GO:0044238//GO:0044260//GO:…	DNA repair//DNA replication//nucleobase-containing compound metabolic process//DNA recombination//telomere maintenance//cellular response to DNA damage stimulus//regulation of double-strand break repair via homologous recombination//positive regulation of telomere capping//strand displacement//telomeric loop disassembly//positive regulation of telomere maintenance//DNA duplex unwinding//replicati…	GO:0005634//GO:0005654//GO:0000781//GO:0005622//GO:0005575//GO:0005623//GO:0043231//GO:0043226//GO:0043227//GO:0043229//GO:0044424//GO:0044464//GO:0031974//GO:0031981//GO:0043233//GO:0044422//GO:0044428//GO:0044446//GO:0070013//GO:0005694//GO:0043228//GO:0043232//GO:0044427//GO:0098687	nucleus//nucleoplasm//chromosome, telomeric region//intracellular//cellular_component//cell//intracellular membrane-bounded organelle//organelle//membrane-bounded organelle//intracellular organelle//intracellular part//cell part//membrane-enclosed lumen//nuclear lumen//organelle lumen//organelle part//nuclear part//intracellular organelle part//intracellular organelle lumen//chromosome//non-membr…	GO:0003677//GO:0005524//GO:0016818//GO:0004003//GO:0003676//GO:0008026//GO:0046872//GO:0000166//GO:0016787//GO:0004386//GO:0051536//GO:0051539//GO:0005515//GO:0003674//GO:0005488//GO:0097159//GO:1901363//GO:0017076//GO:0030554//GO:0032553//GO:0032555//GO:0032559//GO:0035639//GO:0036094//GO:0043167//GO:0043168//GO:0097367//GO:1901265//GO:0003824//GO:0016817//GO:0003678//GO:0042623//GO:0017111//GO:…	DNA binding//ATP binding//hydrolase activity, acting on acid anhydrides, in phosphorus-containing anhydrides//ATP-dependent DNA helicase activity//nucleic acid binding//ATP-dependent helicase activity//metal ion binding//nucleotide binding//hydrolase activity//helicase activity//iron-sulfur cluster binding//4 iron, 4 sulfur cluster binding//protein binding//molecular_function//binding//organic cy…	K11136 regulator of telomere elongation helicase 1 [EC:3.6.4.12] | (RefSeq) RTEL1, C20orf41, DKCA4, DKCB5, NHL, PFBMFT3, RTEL; regulator of telomere elongation helicase 1	http://www.genome.jp/dbget-bin/www_bget?hsa:51750
ENSG00000213906	LTB4R2	14	24305734	24312053	+	3233	protein_coding	leukotriene B4 receptor 2 [Source:HGNC Symbol;Acc:HGNC:19260]	20	97	24	51	68	37	0.361039	1.51447	0.406495	0.779906	1.00331	0.528913	90.2321	21.505	2.06313	0.000145175	0.00812776	UP	48.2375	25.3769	0.923697	0.11816	0.663131	FALSE	GO:0007186//GO:0061737//GO:0007165//GO:0006935//GO:0007200//GO:0007218//GO:0007194//GO:0051546//GO:0007154//GO:0008150//GO:0009987//GO:0023052//GO:0044699//GO:0044700//GO:0050789//GO:0050794//GO:0050896//GO:0051716//GO:0065007//GO:0009605//GO:0040011//GO:0042221//GO:0042330//GO:0008152//GO:0006139//GO:0006140//GO:0006163//GO:0006164//GO:0006171//GO:0006725//GO:0006753//GO:0006793//GO:0006796//GO:…	G-protein coupled receptor signaling pathway//leukotriene signaling pathway//signal transduction//chemotaxis//phospholipase C-activating G-protein coupled receptor signaling pathway//neuropeptide signaling pathway//negative regulation of adenylate cyclase activity//keratinocyte migration//cell communication//biological_process//cellular process//signaling//single-organism process//single organism…	GO:0016021//GO:0016020//GO:0005654//GO:0005886//GO:0005887//GO:0005575//GO:0031224//GO:0044425//GO:0005622//GO:0005623//GO:0005634//GO:0043231//GO:0031974//GO:0031981//GO:0043226//GO:0043227//GO:0043229//GO:0043233//GO:0044422//GO:0044424//GO:0044428//GO:0044446//GO:0044464//GO:0070013//GO:0071944//GO:0031226//GO:0044459	integral component of membrane//membrane//nucleoplasm//plasma membrane//integral component of plasma membrane//cellular_component//intrinsic component of membrane//membrane part//intracellular//cell//nucleus//intracellular membrane-bounded organelle//membrane-enclosed lumen//nuclear lumen//organelle//membrane-bounded organelle//intracellular organelle//organelle lumen//organelle part//intracellul…	GO:0004930//GO:0004974//GO:0004871//GO:0008528//GO:0001632//GO:0003674//GO:0004872//GO:0004888//GO:0038023//GO:0060089//GO:0099600//GO:0004953//GO:0001653	G-protein coupled receptor activity//leukotriene receptor activity//signal transducer activity//G-protein coupled peptide receptor activity//leukotriene B4 receptor activity//molecular_function//receptor activity//transmembrane signaling receptor activity//signaling receptor activity//molecular transducer activity//transmembrane receptor activity//icosanoid receptor activity//peptide receptor act…	K04297 leukotriene B4 receptor 2 | (RefSeq) LTB4R2, BLT2, BLTR2, JULF2, KPG_004, LTB4-R_2, LTB4-R2, NOP9; leukotriene B4 receptor 2	http://www.genome.jp/dbget-bin/www_bget?hsa:56413
ENSG00000175063	UBE2C	20	45812576	45816957	+	1286	protein_coding	ubiquitin conjugating enzyme E2 C [Source:HGNC Symbol;Acc:HGNC:15937]	3064	1164	2859	1568	1221	1965	139.052	45.6884	121.737	60.2814	45.2906	70.6171	1082.85	3293.61	-1.60471	0.000146963	0.00821149	DOWN	1483.2	3022.45	-1.02694	0.0137621	0.266788	FALSE	GO:0016567//GO:0051301//GO:0007049//GO:0006511//GO:0031145//GO:0043161//GO:0051437//GO:0051436//GO:0010458//GO:0010994//GO:0030071//GO:0031536//GO:0051439//GO:0070936//GO:0070979//GO:1904668//GO:0008152//GO:0006464//GO:0008150//GO:0009987//GO:0019538//GO:0032446//GO:0036211//GO:0043170//GO:0043412//GO:0044237//GO:0044238//GO:0044260//GO:0044267//GO:0070647//GO:0071704//GO:0044699//GO:0044763//GO:…	protein ubiquitination//cell division//cell cycle//ubiquitin-dependent protein catabolic process//anaphase-promoting complex-dependent catabolic process//proteasome-mediated ubiquitin-dependent protein catabolic process//positive regulation of ubiquitin-protein ligase activity involved in regulation of mitotic cell cycle transition//negative regulation of ubiquitin-protein ligase activity involve…	GO:0005829//GO:0005886//GO:0005737//GO:0005654//GO:0000151//GO:0005680//GO:0005622//GO:0005575//GO:0005623//GO:0044424//GO:0044444//GO:0044464//GO:0016020//GO:0071944//GO:0005634//GO:0043231//GO:0031974//GO:0031981//GO:0043226//GO:0043227//GO:0043229//GO:0043233//GO:0044422//GO:0044428//GO:0044446//GO:0070013//GO:0032991//GO:1902494//GO:1990234//GO:0000152//GO:0031461	cytosol//plasma membrane//cytoplasm//nucleoplasm//ubiquitin ligase complex//anaphase-promoting complex//intracellular//cellular_component//cell//intracellular part//cytoplasmic part//cell part//membrane//cell periphery//nucleus//intracellular membrane-bounded organelle//membrane-enclosed lumen//nuclear lumen//organelle//membrane-bounded organelle//intracellular organelle//organelle lumen//organel…	GO:0000166//GO:0005524//GO:0016740//GO:0005515//GO:0004842//GO:0031625//GO:0061630//GO:0061631//GO:0044389//GO:0003674//GO:0005488//GO:0036094//GO:0097159//GO:1901265//GO:1901363//GO:0017076//GO:0030554//GO:0032553//GO:0032555//GO:0032559//GO:0035639//GO:0043167//GO:0043168//GO:0097367//GO:0003824//GO:0019787//GO:0019899//GO:0061659//GO:0061650	nucleotide binding//ATP binding//transferase activity//protein binding//ubiquitin-protein transferase activity//ubiquitin protein ligase binding//ubiquitin protein ligase activity//ubiquitin conjugating enzyme activity//ubiquitin-like protein ligase binding//molecular_function//binding//small molecule binding//organic cyclic compound binding//nucleoside phosphate binding//heterocyclic compound bi…	K06688 ubiquitin-conjugating enzyme E2 C [EC:2.3.2.23] | (RefSeq) UBE2C, UBCH10, dJ447F3.2; ubiquitin conjugating enzyme E2 C	http://www.genome.jp/dbget-bin/www_bget?hsa:11065
ENSG00000188641	DPYD	1	97077743	97995000	-	7131	protein_coding	dihydropyrimidine dehydrogenase [Source:HGNC Symbol;Acc:HGNC:3012]	53	212	52	124	187	141	0.433766	1.50065	0.399303	0.859705	1.2509	0.913813	197.215	56.9778	1.78926	0.000147366	0.00821763	UP	117.29	54.9776	1.0916	0.0241896	0.347038	FALSE	GO:0055114//GO:0046135//GO:0006145//GO:0006208//GO:0006210//GO:0006212//GO:0006214//GO:0019483//GO:0008152//GO:0008150//GO:0044699//GO:0044710//GO:0006139//GO:0006213//GO:0006725//GO:0006807//GO:0009056//GO:0009116//GO:0009164//GO:0009987//GO:0019439//GO:0034641//GO:0034655//GO:0044237//GO:0044238//GO:0044248//GO:0044270//GO:0044281//GO:0044712//GO:0044763//GO:0046483//GO:0046700//GO:0055086//GO:…	oxidation-reduction process//pyrimidine nucleoside catabolic process//purine nucleobase catabolic process//pyrimidine nucleobase catabolic process//thymine catabolic process//uracil catabolic process//thymidine catabolic process//beta-alanine biosynthetic process//metabolic process//biological_process//single-organism process//single-organism metabolic process//nucleobase-containing compound meta…	GO:0005737//GO:0005829//GO:0005622//GO:0005575//GO:0005623//GO:0044424//GO:0044464//GO:0044444	cytoplasm//cytosol//intracellular//cellular_component//cell//intracellular part//cell part//cytoplasmic part	GO:0016491//GO:0003824//GO:0016627//GO:0051536//GO:0046872//GO:0000166//GO:0042803//GO:0005515//GO:0051539//GO:0050660//GO:0050661//GO:0017113//GO:0003674//GO:0005488//GO:0051540//GO:0043167//GO:0043169//GO:0036094//GO:0097159//GO:1901265//GO:1901363//GO:0046983//GO:0042802//GO:0043168//GO:0048037//GO:0050662//GO:0016628	oxidoreductase activity//catalytic activity//oxidoreductase activity, acting on the CH-CH group of donors//iron-sulfur cluster binding//metal ion binding//nucleotide binding//protein homodimerization activity//protein binding//4 iron, 4 sulfur cluster binding//flavin adenine dinucleotide binding//NADP binding//dihydropyrimidine dehydrogenase (NADP+) activity//molecular_function//binding//metal cl…	K00207 dihydropyrimidine dehydrogenase (NADP+) [EC:1.3.1.2] | (RefSeq) DPYD, DHP, DHPDHASE, DPD; dihydropyrimidine dehydrogenase	http://www.genome.jp/dbget-bin/www_bget?hsa:1806
ENSG00000186481	ANKRD20A5P	18	14179097	14252140	+	6302	transcribed_unprocessed_pseudogene	ankyrin repeat domain 20 family member A5, pseudogene [Source:HGNC Symbol;Acc:HGNC:33833]	34	147	51	133	114	102	0.31487	1.17742	0.44314	1.0434	0.862898	0.748015	136.747	36.554	1.90011	0.000147997	0.00823333	UP	125.803	53.9204	1.22054	0.011182	0.246851	FALSE	-//-	-//-	-//-	-//-	-//-	-//-	no KO assigned | (RefSeq) ANKRD18A; ankyrin repeat domain 18A	http://www.genome.jp/dbget-bin/www_bget?hsa:253650
ENSG00000180964	TCEAL8	X	103252995	103255203	-	1222	protein_coding	transcription elongation factor A like 8 [Source:HGNC Symbol;Acc:HGNC:28683]	1407	529	1272	597	730	738	67.1975	21.8514	56.9987	24.1536	28.4961	27.9109	492.117	1512.44	-1.61954	0.000148234	0.00823333	DOWN	564.711	1344.72	-1.25153	0.00305182	0.111273	FALSE	GO:0006351//GO:0006355//GO:0006357//GO:0008152//GO:0006139//GO:0006725//GO:0006807//GO:0008150//GO:0009058//GO:0009059//GO:0009987//GO:0010467//GO:0016070//GO:0018130//GO:0019438//GO:0032774//GO:0034641//GO:0034645//GO:0034654//GO:0043170//GO:0044237//GO:0044238//GO:0044249//GO:0044260//GO:0044271//GO:0046483//GO:0071704//GO:0090304//GO:0097659//GO:1901360//GO:1901362//GO:1901576//GO:0009889//GO:…	transcription, DNA-templated//regulation of transcription, DNA-templated//regulation of transcription from RNA polymerase II promoter//metabolic process//nucleobase-containing compound metabolic process//cellular aromatic compound metabolic process//nitrogen compound metabolic process//biological_process//biosynthetic process//macromolecule biosynthetic process//cellular process//gene expression/…	GO:0005634//GO:0005622//GO:0005575//GO:0005623//GO:0043231//GO:0043226//GO:0043227//GO:0043229//GO:0044424//GO:0044464	nucleus//intracellular//cellular_component//cell//intracellular membrane-bounded organelle//organelle//membrane-bounded organelle//intracellular organelle//intracellular part//cell part	GO:0050699//GO:0005515//GO:0003674//GO:0005488//GO:0019904	WW domain binding//protein binding//molecular_function//binding//protein domain specific binding	no KO assigned | (RefSeq) TCEAL8, WEX3; transcription elongation factor A like 8	http://www.genome.jp/dbget-bin/www_bget?hsa:90843
ENSG00000241360	PDXP	22	37658727	37666934	+	2203	protein_coding	pyridoxal phosphatase [Source:HGNC Symbol;Acc:HGNC:30259]	173	631	208	260	624	201	4.58313	14.458	5.17009	5.83495	13.5115	4.21667	587.006	185.97	1.65771	0.000152013	0.00839345	UP	245.935	219.896	0.161427	0.719646	0.993799	FALSE	GO:0008152//GO:0016311//GO:0032361//GO:0006470//GO:0007088//GO:0032465//GO:0030836//GO:0031247//GO:0071318//GO:0008150//GO:0006793//GO:0006796//GO:0009987//GO:0044237//GO:0006081//GO:0006725//GO:0006766//GO:0006767//GO:0006807//GO:0009056//GO:0009111//GO:0019439//GO:0019637//GO:0034641//GO:0042365//GO:0042816//GO:0042820//GO:0042822//GO:0044248//GO:0044270//GO:0044281//GO:0044282//GO:0044699//GO:…	metabolic process//dephosphorylation//pyridoxal phosphate catabolic process//protein dephosphorylation//regulation of mitotic nuclear division//regulation of cytokinesis//positive regulation of actin filament depolymerization//actin rod assembly//cellular response to ATP//biological_process//phosphorus metabolic process//phosphate-containing compound metabolic process//cellular process//cellular …	GO:0005737//GO:0016020//GO:0005829//GO:0005886//GO:0005856//GO:0042995//GO:0005911//GO:0030496//GO:0030027//GO:0070062//GO:0032154//GO:0032587//GO:0015629//GO:0070938//GO:0031258//GO:0005622//GO:0005575//GO:0005623//GO:0044424//GO:0044464//GO:0044444//GO:0071944//GO:0043226//GO:0043228//GO:0043229//GO:0043232//GO:0030054//GO:0031252//GO:0120025//GO:0005576//GO:0031982//GO:0043227//GO:0043230//GO:…	cytoplasm//membrane//cytosol//plasma membrane//cytoskeleton//cell projection//cell-cell junction//midbody//lamellipodium//extracellular exosome//cleavage furrow//ruffle membrane//actin cytoskeleton//contractile ring//lamellipodium membrane//intracellular//cellular_component//cell//intracellular part//cell part//cytoplasmic part//cell periphery//organelle//non-membrane-bounded organelle//intracell…	GO:0016791//GO:0046872//GO:0016787//GO:0004721//GO:0005515//GO:0000287//GO:0033883//GO:0042803//GO:0098519//GO:0004647//GO:0031072//GO:0003674//GO:0003824//GO:0016788//GO:0042578//GO:0005488//GO:0043167//GO:0043169//GO:0046983//GO:0042802	phosphatase activity//metal ion binding//hydrolase activity//phosphoprotein phosphatase activity//protein binding//magnesium ion binding//pyridoxal phosphatase activity//protein homodimerization activity//nucleotide phosphatase activity, acting on free nucleotides//phosphoserine phosphatase activity//heat shock protein binding//molecular_function//catalytic activity//hydrolase activity, acting on…	K07758 pyridoxal phosphatase [EC:3.1.3.74] | (RefSeq) PDXP, CIN, PLP, dJ37E16.5; pyridoxal phosphatase	http://www.genome.jp/dbget-bin/www_bget?hsa:57026
ENSG00000115464	USP34	2	61187463	61470769	-	18125	protein_coding	ubiquitin specific peptidase 34 [Source:HGNC Symbol;Acc:HGNC:20066]	378	1346	489	938	1233	850	1.21715	3.74853	1.47734	2.5586	3.24503	2.16735	1252.16	406.332	1.62342	0.000152015	0.00839345	UP	887.27	516.961	0.779194	0.064517	0.533811	FALSE	GO:0006511//GO:0016579//GO:0006508//GO:0016055//GO:0071108//GO:0090263//GO:0019941//GO:0008152//GO:0051603//GO:0008150//GO:0009056//GO:0009057//GO:0009987//GO:0019538//GO:0030163//GO:0043170//GO:0043632//GO:0044237//GO:0044238//GO:0044248//GO:0044257//GO:0044260//GO:0044265//GO:0044267//GO:0071704//GO:1901575//GO:0006464//GO:0036211//GO:0043412//GO:0070646//GO:0070647//GO:0007267//GO:0007165//GO:…	ubiquitin-dependent protein catabolic process//protein deubiquitination//proteolysis//Wnt signaling pathway//protein K48-linked deubiquitination//positive regulation of canonical Wnt signaling pathway//modification-dependent protein catabolic process//metabolic process//proteolysis involved in cellular protein catabolic process//biological_process//catabolic process//macromolecule catabolic proce…	GO:0005829//GO:0005622//GO:0005575//GO:0005623//GO:0005737//GO:0044424//GO:0044444//GO:0044464	cytosol//intracellular//cellular_component//cell//cytoplasm//intracellular part//cytoplasmic part//cell part	GO:0036459//GO:0005488//GO:0016787//GO:0008233//GO:0008234//GO:0005515//GO:0004843//GO:0004197//GO:0003674//GO:0003824//GO:0070011//GO:0019783//GO:0101005//GO:0004175	thiol-dependent ubiquitinyl hydrolase activity//binding//hydrolase activity//peptidase activity//cysteine-type peptidase activity//protein binding//thiol-dependent ubiquitin-specific protease activity//cysteine-type endopeptidase activity//molecular_function//catalytic activity//peptidase activity, acting on L-amino acid peptides//ubiquitin-like protein-specific protease activity//ubiquitinyl hyd…	K11853 ubiquitin carboxyl-terminal hydrolase 34 [EC:3.4.19.12] | (RefSeq) USP34; ubiquitin specific peptidase 34	http://www.genome.jp/dbget-bin/www_bget?hsa:9736
ENSG00000268030	AC005253.1	19	18557775	18561560	-	2001	antisense	--	25	113	37	96	95	48	0.72916	2.85053	1.01252	2.37193	2.26469	1.10862	105.117	26.8796	1.96286	0.000153251	0.00844508	UP	90.804	39.1201	1.21248	0.0156217	0.288341	FALSE	-//-	-//-	-//-	-//-	-//-	-//-	no KO assigned | (RefSeq) C16orf89; chromosome 16 open reading frame 89	http://www.genome.jp/dbget-bin/www_bget?hsa:146556
ENSG00000227230	AL606534.1	1	243135898	243140588	+	694	antisense	--	3	31	9	24	15	9	0.252285	2.25474	0.710121	1.70974	1.03101	0.599338	28.833	3.23114	3.11223	0.000154712	0.00850886	UP	22.6975	9.51932	1.24373	0.101121	0.611985	FALSE	-//-	-//-	-//-	-//-	-//-	-//-	K16463 centrosomal protein CEP170 | (RefSeq) CEP170, FAM68A, KAB, KIAA0470; centrosomal protein 170	http://www.genome.jp/dbget-bin/www_bget?hsa:9859
ENSG00000106853	PTGR1	9	111549722	111599855	-	3722	protein_coding	prostaglandin reductase 1 [Source:HGNC Symbol;Acc:HGNC:18429]	55	221	65	204	272	244	0.862415	2.99716	0.956282	2.70977	3.48599	3.02972	205.588	59.1277	1.79588	0.000157638	0.00865283	UP	192.964	68.7208	1.48796	0.00144704	0.069389	FALSE	GO:0055114//GO:0006691//GO:0006693//GO:0097327//GO:0008152//GO:0008150//GO:0044699//GO:0044710//GO:0006082//GO:0006690//GO:0009987//GO:0019752//GO:0043436//GO:0044237//GO:0044281//GO:0044763//GO:0071704//GO:1901568//GO:0006629//GO:0006631//GO:0006692//GO:0032787//GO:0033559//GO:0044238//GO:0044255//GO:0042493//GO:0042221//GO:0050896	oxidation-reduction process//leukotriene metabolic process//prostaglandin metabolic process//response to antineoplastic agent//metabolic process//biological_process//single-organism process//single-organism metabolic process//organic acid metabolic process//icosanoid metabolic process//cellular process//carboxylic acid metabolic process//oxoacid metabolic process//cellular metabolic process//smal…	GO:0005737//GO:0070062//GO:0005622//GO:0005575//GO:0005623//GO:0044424//GO:0044464//GO:0005576//GO:0031982//GO:0043226//GO:0043227//GO:0043230//GO:0044421//GO:1903561	cytoplasm//extracellular exosome//intracellular//cellular_component//cell//intracellular part//cell part//extracellular region//vesicle//organelle//membrane-bounded organelle//extracellular organelle//extracellular region part//extracellular vesicle	GO:0016491//GO:0032440//GO:0047522//GO:0036132//GO:0003674//GO:0003824//GO:0016627//GO:0016628//GO:0016614//GO:0016616	oxidoreductase activity//2-alkenal reductase [NAD(P)] activity//15-oxoprostaglandin 13-oxidase activity//13-prostaglandin reductase activity//molecular_function//catalytic activity//oxidoreductase activity, acting on the CH-CH group of donors//oxidoreductase activity, acting on the CH-CH group of donors, NAD or NADP as acceptor//oxidoreductase activity, acting on CH-OH group of donors//oxidoreduc…	K13948 prostaglandin reductase 1 [EC:1.3.1.74 1.3.1.48] | (RefSeq) PTGR1, LTB4DH, PGR1, ZADH3; prostaglandin reductase 1	http://www.genome.jp/dbget-bin/www_bget?hsa:22949
ENSG00000196074	SYCP2	20	59863563	59933655	-	6466	protein_coding	synaptonemal complex protein 2 [Source:HGNC Symbol;Acc:HGNC:11490]	137	506	257	656	409	411	1.23656	3.95011	2.17644	5.01587	3.01732	2.93761	470.72	147.272	1.67562	0.000157986	0.00865371	UP	620.52	271.697	1.19114	0.00556005	0.161511	FALSE	GO:0051301//GO:0007049//GO:0051321//GO:0007130//GO:0007140//GO:0007143//GO:0009566//GO:0009887//GO:0043066//GO:0048808//GO:0008150//GO:0009987//GO:0044699//GO:0044763//GO:0000003//GO:0022414//GO:0044702//GO:0007059//GO:0051276//GO:0000280//GO:0006996//GO:0007126//GO:0007127//GO:0007129//GO:0022607//GO:0016043//GO:0022402//GO:0044085//GO:0045132//GO:0045143//GO:0048285//GO:0070192//GO:0070193//GO:…	cell division//cell cycle//meiotic cell cycle//synaptonemal complex assembly//male meiosis//female meiotic division//fertilization//animal organ morphogenesis//negative regulation of apoptotic process//male genitalia morphogenesis//biological_process//cellular process//single-organism process//single-organism cellular process//reproduction//reproductive process//single organism reproductive proce…	GO:0005634//GO:0005694//GO:0000800//GO:0000795//GO:0005622//GO:0005575//GO:0005623//GO:0043231//GO:0043226//GO:0043227//GO:0043229//GO:0044424//GO:0044464//GO:0043228//GO:0043232//GO:0000228//GO:0000794//GO:0000793//GO:0031974//GO:0031981//GO:0043233//GO:0044422//GO:0044427//GO:0044428//GO:0044446//GO:0044454//GO:0070013//GO:0099086	nucleus//chromosome//lateral element//synaptonemal complex//intracellular//cellular_component//cell//intracellular membrane-bounded organelle//organelle//membrane-bounded organelle//intracellular organelle//intracellular part//cell part//non-membrane-bounded organelle//intracellular non-membrane-bounded organelle//nuclear chromosome//condensed nuclear chromosome//condensed chromosome//membrane-en…	GO:0003677//GO:0046982//GO:0003674//GO:0003676//GO:0005488//GO:0097159//GO:1901363//GO:0005515//GO:0046983	DNA binding//protein heterodimerization activity//molecular_function//nucleic acid binding//binding//organic cyclic compound binding//heterocyclic compound binding//protein binding//protein dimerization activity	K19529 synaptonemal complex protein 2 | (RefSeq) SYCP2, SCP-2, SCP2; synaptonemal complex protein 2	http://www.genome.jp/dbget-bin/www_bget?hsa:10388
ENSG00000135423	GLS2	12	56470944	56488414	-	4141	protein_coding	glutaminase 2 [Source:HGNC Symbol;Acc:HGNC:29570]	29	130	36	83	67	73	0.408717	1.58465	0.476043	0.990948	0.771796	0.814716	120.932	31.1794	1.95162	0.000158397	0.00865371	UP	78.507	38.0629	1.04227	0.0395766	0.437323	FALSE	GO:0006541//GO:0042981//GO:0014047//GO:1903955//GO:0006520//GO:0008652//GO:0006537//GO:0006543//GO:0072593//GO:0008152//GO:0006082//GO:0006807//GO:0008150//GO:0009064//GO:0009987//GO:0019752//GO:0043436//GO:0044237//GO:0044238//GO:0044281//GO:0044699//GO:0044710//GO:0044763//GO:0071704//GO:1901564//GO:1901605//GO:0006915//GO:0008219//GO:0012501//GO:0010941//GO:0043067//GO:0050789//GO:0050794//GO:…	glutamine metabolic process//regulation of apoptotic process//glutamate secretion//positive regulation of protein targeting to mitochondrion//cellular amino acid metabolic process//cellular amino acid biosynthetic process//glutamate biosynthetic process//glutamine catabolic process//reactive oxygen species metabolic process//metabolic process//organic acid metabolic process//nitrogen compound met…	GO:0005739//GO:0005759//GO:0005622//GO:0005575//GO:0005623//GO:0005737//GO:0043231//GO:0043226//GO:0043227//GO:0043229//GO:0044424//GO:0044444//GO:0044464//GO:0031974//GO:0043233//GO:0044422//GO:0044429//GO:0044446//GO:0070013	mitochondrion//mitochondrial matrix//intracellular//cellular_component//cell//cytoplasm//intracellular membrane-bounded organelle//organelle//membrane-bounded organelle//intracellular organelle//intracellular part//cytoplasmic part//cell part//membrane-enclosed lumen//organelle lumen//organelle part//mitochondrial part//intracellular organelle part//intracellular organelle lumen	GO:0004359//GO:0005515//GO:0016787//GO:0003674//GO:0003824//GO:0016810//GO:0016811//GO:0005488	glutaminase activity//protein binding//hydrolase activity//molecular_function//catalytic activity//hydrolase activity, acting on carbon-nitrogen (but not peptide) bonds//hydrolase activity, acting on carbon-nitrogen (but not peptide) bonds, in linear amides//binding	K01425 glutaminase [EC:3.5.1.2] | (RefSeq) GLS2, GA, GLS, LGA, hLGA; glutaminase 2	http://www.genome.jp/dbget-bin/www_bget?hsa:27165
ENSG00000273017	AP000240.1	21	29359002	29359453	+	452	sense_intronic	--	55	13	48	43	29	48	7.10157	1.45177	5.81503	4.70336	3.0605	4.90785	12.0878	59.1277	-2.27766	0.000159888	0.00870814	DOWN	40.6701	50.7489	-0.318236	0.579075	0.942049	FALSE	-//-	-//-	-//-	-//-	-//-	-//-	--	--
ENSG00000165521	EML5	14	88612431	88792752	-	11000	protein_coding	echinoderm microtubule associated protein like 5 [Source:HGNC Symbol;Acc:HGNC:18197]	32	139	59	62	80	44	0.16978	0.637847	0.293703	0.278662	0.346921	0.184862	129.304	34.4042	1.90661	0.000160578	0.00872876	UP	58.6426	62.3778	-0.0886779	0.922084	1	FALSE	GO:0008150	biological_process	GO:0005737//GO:0005856//GO:0005874//GO:0070062//GO:0015630//GO:0005622//GO:0005575//GO:0005623//GO:0044424//GO:0044464//GO:0043226//GO:0043228//GO:0043229//GO:0043232//GO:0044422//GO:0044430//GO:0044446//GO:0099080//GO:0099081//GO:0099512//GO:0099513//GO:0005576//GO:0031982//GO:0043227//GO:0043230//GO:0044421//GO:1903561	cytoplasm//cytoskeleton//microtubule//extracellular exosome//microtubule cytoskeleton//intracellular//cellular_component//cell//intracellular part//cell part//organelle//non-membrane-bounded organelle//intracellular organelle//intracellular non-membrane-bounded organelle//organelle part//cytoskeletal part//intracellular organelle part//supramolecular complex//supramolecular polymer//supramolecula…	GO:0005515//GO:0003824//GO:0003674//GO:0008017//GO:0005488//GO:0008092//GO:0015631	protein binding//catalytic activity//molecular_function//microtubule binding//binding//cytoskeletal protein binding//tubulin binding	K18597 echinoderm microtubule-associated protein-like 5 | (RefSeq) EML5, EMAP-2; echinoderm microtubule associated protein like 5	http://www.genome.jp/dbget-bin/www_bget?hsa:161436
ENSG00000152137	HSPB8	12	119178642	119221131	+	2860	protein_coding	heat shock protein family B (small) member 8 [Source:HGNC Symbol;Acc:HGNC:30171]	43	9	34	12	40	28	0.877471	0.158844	0.650972	0.20744	0.667155	0.45246	8.36663	46.2285	-2.4474	0.000162828	0.00879853	DOWN	11.3465	35.9485	-1.65214	0.00927012	0.218173	FALSE	GO:0008150//GO:1900034//GO:0006950//GO:0009266//GO:0009408//GO:0009628//GO:0009987//GO:0033554//GO:0034605//GO:0048583//GO:0050789//GO:0050794//GO:0050896//GO:0051716//GO:0065007//GO:0080134//GO:0080135	biological_process//regulation of cellular response to heat//response to stress//response to temperature stimulus//response to heat//response to abiotic stimulus//cellular process//cellular response to stress//cellular response to heat//regulation of response to stimulus//regulation of biological process//regulation of cellular process//response to stimulus//cellular response to stimulus//biologi…	GO:0005634//GO:0005737//GO:0005829//GO:0005654//GO:0005622//GO:0005575//GO:0005623//GO:0043231//GO:0043226//GO:0043227//GO:0043229//GO:0044424//GO:0044464//GO:0044444//GO:0031974//GO:0031981//GO:0043233//GO:0044422//GO:0044428//GO:0044446//GO:0070013	nucleus//cytoplasm//cytosol//nucleoplasm//intracellular//cellular_component//cell//intracellular membrane-bounded organelle//organelle//membrane-bounded organelle//intracellular organelle//intracellular part//cell part//cytoplasmic part//membrane-enclosed lumen//nuclear lumen//organelle lumen//organelle part//nuclear part//intracellular organelle part//intracellular organelle lumen	GO:0005515//GO:0042802//GO:0003674//GO:0005488	protein binding//identical protein binding//molecular_function//binding	K08879 heat shock protein beta-8 | (RefSeq) HSPB8, CMT2L, DHMN2, E2IG1, H11, HMN2, HMN2A, HSP22; heat shock protein family B (small) member 8	http://www.genome.jp/dbget-bin/www_bget?hsa:26353
ENSG00000151006	PRSS53	16	31083425	31089628	-	5501	protein_coding	serine protease 53 [Source:HGNC Symbol;Acc:HGNC:34407]	19	93	56	52	60	30	0.201578	0.853367	0.557437	0.467347	0.520287	0.252039	86.511	20.43	2.07603	0.000163399	0.00879853	UP	49.1834	59.2063	-0.266712	0.627517	0.954881	FALSE	GO:0006508//GO:0008152//GO:0008150//GO:0019538//GO:0043170//GO:0044238//GO:0071704	proteolysis//metabolic process//biological_process//protein metabolic process//macromolecule metabolic process//primary metabolic process//organic substance metabolic process	GO:0005576//GO:0005737//GO:0005575//GO:0005622//GO:0005623//GO:0044424//GO:0044464	extracellular region//cytoplasm//cellular_component//intracellular//cell//intracellular part//cell part	GO:0004252//GO:0016787//GO:0008233//GO:0008236//GO:0003674//GO:0003824//GO:0004175//GO:0070011//GO:0017171	serine-type endopeptidase activity//hydrolase activity//peptidase activity//serine-type peptidase activity//molecular_function//catalytic activity//endopeptidase activity//peptidase activity, acting on L-amino acid peptides//serine hydrolase activity	no KO assigned | (RefSeq) PRSS53, POL3S, UNQ308; protease, serine 53	http://www.genome.jp/dbget-bin/www_bget?hsa:339105
ENSG00000273373	AL355488.1	1	110370154	110373003	+	2850	antisense	--	391	1384	579	1419	879	777	8.00686	24.5124	11.1246	24.6159	14.7122	12.5998	1287.51	420.306	1.61482	0.000163454	0.00879853	UP	1342.26	612.106	1.13267	0.00715103	0.186305	FALSE	-//-	-//-	-//-	-//-	-//-	-//-	--	--
ENSG00000259319	AF111167.2	14	75423683	75427741	-	4059	antisense	--	20	1	13	7	8	14	0.287568	0.0124358	0.175377	0.0852623	0.0940165	0.159403	0.924163	21.505	-4.35733	0.000164371	0.00879853	DOWN	6.61682	13.748	-1.0396	0.271197	0.791236	FALSE	-//-	-//-	-//-	-//-	-//-	-//-	--	--
ENSG00000200737	RF00019	10	97421195	97421307	-	113	misc_RNA	--	1	22	2	11	5	4	0.516478	9.8274	0.969172	4.81274	2.11069	1.63595	20.4604	1.08135	4.10138	0.000164371	0.00879853	UP	10.4005	2.11922	2.23348	0.0623388	0.528661	FALSE	-//-	-//-	-//-	-//-	-//-	-//-	--	--
ENSG00000284648	AC097493.4	4	9532429	9532647	+	219	unprocessed_pseudogene	--	1	22	3	4	7	7	0.266493	5.07076	0.750112	0.903013	1.52471	1.47721	20.4604	1.08135	4.10138	0.000164371	0.00879853	UP	3.77902	3.17636	0.245758	1	1	FALSE	-//-	-//-	-//-	-//-	-//-	-//-	--	--
ENSG00000263307	AC007216.4	16	11851649	11895611	+	562	antisense	--	2	27	6	20	21	11	0.207694	2.42506	0.584607	1.75943	1.78244	0.904576	25.1119	2.15624	3.4722	0.000167283	0.00890347	UP	18.9139	6.34782	1.55793	0.0451175	0.453439	FALSE	-//-	-//-	-//-	-//-	-//-	-//-	--	--
ENSG00000249839	AC011330.1	15	43663654	43684339	-	3235	unprocessed_pseudogene	--	2	27	2	10	13	7	0.0360816	0.421293	0.0338536	0.152828	0.191691	0.100003	25.1119	2.15624	3.4722	0.000167283	0.00890347	UP	9.45461	2.11922	2.09768	0.0623388	0.528661	FALSE	-//-	-//-	-//-	-//-	-//-	-//-	K13024 inositol-hexakisphosphate/diphosphoinositol-pentakisphosphate 1-kinase [EC:2.7.4.24] | (RefSeq) PPIP5K1, HISPPD2A, IP6K, IPS1, VIP1, hsVIP1; diphosphoinositol pentakisphosphate kinase 1	http://www.genome.jp/dbget-bin/www_bget?hsa:9677
ENSG00000185608	MRPL40	22	19431902	19436075	+	1965	protein_coding	mitochondrial ribosomal protein L40 [Source:HGNC Symbol;Acc:HGNC:14491]	1806	689	1748	834	938	1392	53.6396	17.6991	48.7111	20.9837	22.7705	32.739	640.963	1941.34	-1.59853	0.000170367	0.0090504	DOWN	788.894	1847.94	-1.22787	0.00352585	0.12059	FALSE	GO:0009653//GO:0070125//GO:0070126//GO:0008150//GO:0032502//GO:0048856//GO:0008152//GO:0006412//GO:0006414//GO:0006518//GO:0006807//GO:0009058//GO:0009059//GO:0009987//GO:0010467//GO:0019538//GO:0032543//GO:0034641//GO:0034645//GO:0043043//GO:0043170//GO:0043603//GO:0043604//GO:0044237//GO:0044238//GO:0044249//GO:0044260//GO:0044267//GO:0044271//GO:0071704//GO:1901564//GO:1901566//GO:1901576//GO:…	anatomical structure morphogenesis//mitochondrial translational elongation//mitochondrial translational termination//biological_process//developmental process//anatomical structure development//metabolic process//translation//translational elongation//peptide metabolic process//nitrogen compound metabolic process//biosynthetic process//macromolecule biosynthetic process//cellular process//gene ex…	GO:0030529//GO:0005840//GO:0005739//GO:0005634//GO:0005743//GO:0005761//GO:0005762//GO:0005622//GO:0005575//GO:0005623//GO:0032991//GO:0044424//GO:0044464//GO:1990904//GO:0005737//GO:0043226//GO:0043228//GO:0043229//GO:0043232//GO:0044444//GO:0043231//GO:0043227//GO:0016020//GO:0005740//GO:0019866//GO:0031090//GO:0031966//GO:0031967//GO:0031975//GO:0044422//GO:0044429//GO:0044446//GO:0000313//GO:…	intracellular ribonucleoprotein complex//ribosome//mitochondrion//nucleus//mitochondrial inner membrane//mitochondrial ribosome//mitochondrial large ribosomal subunit//intracellular//cellular_component//cell//macromolecular complex//intracellular part//cell part//ribonucleoprotein complex//cytoplasm//organelle//non-membrane-bounded organelle//intracellular organelle//intracellular non-membrane-bo…	GO:0003723//GO:0005515//GO:0003674//GO:0003676//GO:0005488//GO:0097159//GO:1901363	RNA binding//protein binding//molecular_function//nucleic acid binding//binding//organic cyclic compound binding//heterocyclic compound binding	K17421 large subunit ribosomal protein L40 | (RefSeq) MRPL40, L40mt, MRP-L22, MRP-L40, MRPL22, NLVCF, URIM; mitochondrial ribosomal protein L40	http://www.genome.jp/dbget-bin/www_bget?hsa:64976
ENSG00000100056	ESS2	22	19130279	19144684	-	6003	protein_coding	ess-2 splicing factor homolog [Source:HGNC Symbol;Acc:HGNC:16817]	1131	429	1059	545	537	660	10.9957	3.60731	9.65999	4.48855	4.26716	5.08117	399.088	1215.76	-1.60675	0.00017627	0.0093463	DOWN	515.523	1119.55	-1.1186	0.0080747	0.201401	FALSE	GO:0006397//GO:0008380//GO:0000398//GO:0007399//GO:0008152//GO:0006139//GO:0006396//GO:0006725//GO:0006807//GO:0008150//GO:0009987//GO:0010467//GO:0016070//GO:0016071//GO:0034641//GO:0043170//GO:0044237//GO:0044238//GO:0044260//GO:0046483//GO:0071704//GO:0090304//GO:1901360//GO:0000375//GO:0000377//GO:0007275//GO:0032501//GO:0032502//GO:0044699//GO:0044707//GO:0044767//GO:0048731//GO:0048856	mRNA processing//RNA splicing//mRNA splicing, via spliceosome//nervous system development//metabolic process//nucleobase-containing compound metabolic process//RNA processing//cellular aromatic compound metabolic process//nitrogen compound metabolic process//biological_process//cellular process//gene expression//RNA metabolic process//mRNA metabolic process//cellular nitrogen compound metabolic p…	GO:0005634//GO:0005681//GO:0071013//GO:0005622//GO:0005575//GO:0005623//GO:0043231//GO:0043226//GO:0043227//GO:0043229//GO:0044424//GO:0044464//GO:0030529//GO:0032991//GO:0044422//GO:0044428//GO:0044446//GO:1990904//GO:1902494	nucleus//spliceosomal complex//catalytic step 2 spliceosome//intracellular//cellular_component//cell//intracellular membrane-bounded organelle//organelle//membrane-bounded organelle//intracellular organelle//intracellular part//cell part//intracellular ribonucleoprotein complex//macromolecular complex//organelle part//nuclear part//intracellular organelle part//ribonucleoprotein complex//catalyti…	GO:0005515//GO:0003674//GO:0005488	protein binding//molecular_function//binding	K13118 protein DGCR14 | (RefSeq) DGCR14, DGCR13, DGS-H, DGS-I, DGSH, DGSI, ES2, ESS-2, Es2el, bis1; DiGeorge syndrome critical region gene 14	http://www.genome.jp/dbget-bin/www_bget?hsa:8220
ENSG00000237886	NALT1	9	136546212	136549893	+	1088	antisense	NOTCH1 associated lncRNA in T cell acute lymphoblastic leukemia 1 [Source:HGNC Symbol;Acc:HGNC:51192]	159	575	305	878	387	419	8.529	26.6768	15.3504	39.8973	16.9674	17.7981	534.91	170.921	1.64532	0.000178702	0.0094574	UP	830.515	322.442	1.36466	0.00145928	0.0698569	FALSE	-//-	-//-	-//-	-//-	-//-	-//-	--	--
ENSG00000130943	PKDREJ	22	46255663	46263355	-	7693	protein_coding	polycystin family receptor for egg jelly [Source:HGNC Symbol;Acc:HGNC:9015]	9	56	9	21	37	29	0.0682774	0.36744	0.0640613	0.134959	0.229424	0.174217	52.0903	9.68068	2.41391	0.000180546	0.00953698	UP	19.8598	9.51932	1.05221	0.191835	0.757925	FALSE	GO:0006811//GO:0070588//GO:0007340//GO:0050982//GO:0006810//GO:0008150//GO:0051179//GO:0051234//GO:0006812//GO:0006816//GO:0030001//GO:0034220//GO:0055085//GO:0070838//GO:0072511//GO:0098655//GO:0098660//GO:0098662//GO:0000003//GO:0007338//GO:0009566//GO:0019953//GO:0022414//GO:0044699//GO:0044702//GO:0044703//GO:0051704//GO:0009612//GO:0009581//GO:0009582//GO:0009605//GO:0009628//GO:0050896//GO:…	ion transport//calcium ion transmembrane transport//acrosome reaction//detection of mechanical stimulus//transport//biological_process//localization//establishment of localization//cation transport//calcium ion transport//metal ion transport//ion transmembrane transport//transmembrane transport//divalent metal ion transport//divalent inorganic cation transport//cation transmembrane transport//ino…	GO:0016020//GO:0016021//GO:0005575//GO:0031224//GO:0044425	membrane//integral component of membrane//cellular_component//intrinsic component of membrane//membrane part	GO:0005515//GO:0005509//GO:0005262//GO:0003674//GO:0005488//GO:0046872//GO:0043167//GO:0043169//GO:0046873//GO:0005215//GO:0005216//GO:0005261//GO:0022857//GO:0008324//GO:0015075//GO:0015085//GO:0015267//GO:0022803//GO:0022891//GO:0022838//GO:0022890//GO:0022892//GO:0072509	protein binding//calcium ion binding//calcium channel activity//molecular_function//binding//metal ion binding//ion binding//cation binding//metal ion transmembrane transporter activity//transporter activity//ion channel activity//cation channel activity//transmembrane transporter activity//cation transmembrane transporter activity//ion transmembrane transporter activity//calcium ion transmembran…	K19921 polycystic kidney disease and receptor for egg jelly-related protein | (RefSeq) PKDREJ; polycystin family receptor for egg jelly	http://www.genome.jp/dbget-bin/www_bget?hsa:10343
ENSG00000229119	AC026403.1	5	166382305	166382599	+	295	processed_pseudogene	--	494	183	422	328	191	386	97.7316	31.3129	78.3321	54.9705	30.8848	60.4719	170.237	531.024	-1.64045	0.000183151	0.00964766	DOWN	310.258	446.13	-0.523785	0.220173	0.783423	FALSE	-//-	-//-	-//-	-//-	-//-	-//-	K02941 large subunit ribosomal protein LP0 | (RefSeq) RPLP0, L10E, LP0, P0, PRLP0, RPP0; ribosomal protein lateral stalk subunit P0	http://www.genome.jp/dbget-bin/www_bget?hsa:6175
ENSG00000197714	ZNF460	19	57280051	57293569	+	3505	protein_coding	zinc finger protein 460 [Source:HGNC Symbol;Acc:HGNC:21628]	17	86	11	38	49	22	0.283068	1.23852	0.171852	0.536011	0.66687	0.290084	79.999	18.2801	2.12274	0.000183518	0.00964766	UP	35.9405	11.6337	1.61768	0.0145837	0.274186	FALSE	GO:0006355//GO:0006351//GO:0008152//GO:0006139//GO:0006725//GO:0006807//GO:0008150//GO:0009058//GO:0009059//GO:0009889//GO:0009987//GO:0010467//GO:0010468//GO:0010556//GO:0016070//GO:0018130//GO:0019219//GO:0019222//GO:0019438//GO:0031323//GO:0031326//GO:0032774//GO:0034641//GO:0034645//GO:0034654//GO:0043170//GO:0044237//GO:0044238//GO:0044249//GO:0044260//GO:0044271//GO:0046483//GO:0050789//GO:…	regulation of transcription, DNA-templated//transcription, DNA-templated//metabolic process//nucleobase-containing compound metabolic process//cellular aromatic compound metabolic process//nitrogen compound metabolic process//biological_process//biosynthetic process//macromolecule biosynthetic process//regulation of biosynthetic process//cellular process//gene expression//regulation of gene expre…	GO:0005634//GO:0005622//GO:0005575//GO:0005623//GO:0043231//GO:0043226//GO:0043227//GO:0043229//GO:0044424//GO:0044464	nucleus//intracellular//cellular_component//cell//intracellular membrane-bounded organelle//organelle//membrane-bounded organelle//intracellular organelle//intracellular part//cell part	GO:0003676//GO:0046872//GO:0003677//GO:0005515//GO:0003674//GO:0005488//GO:0097159//GO:1901363//GO:0043167//GO:0043169	nucleic acid binding//metal ion binding//DNA binding//protein binding//molecular_function//binding//organic cyclic compound binding//heterocyclic compound binding//ion binding//cation binding	K09228 KRAB domain-containing zinc finger protein | (RefSeq) ZNF460, HZF8, ZNF272; zinc finger protein 460	http://www.genome.jp/dbget-bin/www_bget?hsa:10794
ENSG00000173889	PHC3	3	170086732	170181749	-	16919	protein_coding	polyhomeotic homolog 3 [Source:HGNC Symbol;Acc:HGNC:15682]	248	880	304	543	563	338	0.855475	2.62544	0.983893	1.58673	1.58733	0.923274	818.648	266.59	1.61821	0.000183922	0.00964766	UP	513.631	321.384	0.676257	0.113821	0.651317	FALSE	GO:0007275//GO:0070317//GO:0008150//GO:0032501//GO:0032502//GO:0044699//GO:0044707//GO:0044767//GO:0048856//GO:0051726//GO:0007049//GO:0009987//GO:0010564//GO:0010948//GO:0022402//GO:0044763//GO:0045023//GO:0045786//GO:0048519//GO:0048523//GO:0050789//GO:0050794//GO:0065007//GO:0070316	multicellular organism development//negative regulation of G0 to G1 transition//biological_process//multicellular organismal process//developmental process//single-organism process//single-multicellular organism process//single-organism developmental process//anatomical structure development//regulation of cell cycle//cell cycle//cellular process//regulation of cell cycle process//negative regula…	GO:0005634//GO:0005654//GO:0031519//GO:0035102//GO:0005622//GO:0005575//GO:0005623//GO:0043231//GO:0043226//GO:0043227//GO:0043229//GO:0044424//GO:0044464//GO:0031974//GO:0031981//GO:0043233//GO:0044422//GO:0044428//GO:0044446//GO:0070013//GO:0032991//GO:0043234//GO:0000151//GO:0000152//GO:1902494//GO:1990234	nucleus//nucleoplasm//PcG protein complex//PRC1 complex//intracellular//cellular_component//cell//intracellular membrane-bounded organelle//organelle//membrane-bounded organelle//intracellular organelle//intracellular part//cell part//membrane-enclosed lumen//nuclear lumen//organelle lumen//organelle part//nuclear part//intracellular organelle part//intracellular organelle lumen//macromolecular c…	GO:0005515//GO:0008270//GO:0046872//GO:0003677//GO:0003674//GO:0005488//GO:0043167//GO:0043169//GO:0046914//GO:0003676//GO:0097159//GO:1901363	protein binding//zinc ion binding//metal ion binding//DNA binding//molecular_function//binding//ion binding//cation binding//transition metal ion binding//nucleic acid binding//organic cyclic compound binding//heterocyclic compound binding	--	--
ENSG00000198712	MT-CO2	MT	7586	8269	+	684	protein_coding	mitochondrially encoded cytochrome c oxidase II [Source:HGNC Symbol;Acc:HGNC:7421]	291616	113517	225640	165318	102656	221058	24882	8377.2	18063.8	11949.3	7159.15	14936.1	105604	313468	-1.56966	0.000184662	0.00966342	DOWN	156378	238540	-0.609193	0.138894	0.663131	FALSE	GO:0022900//GO:0055114//GO:1902600//GO:0006123//GO:0007595//GO:0009409//GO:0042773//GO:0008152//GO:0006091//GO:0008150//GO:0009987//GO:0044237//GO:0044699//GO:0044710//GO:0044763//GO:0006810//GO:0006811//GO:0006812//GO:0006818//GO:0015672//GO:0015992//GO:0034220//GO:0044765//GO:0051179//GO:0051234//GO:0055085//GO:0098655//GO:0098660//GO:0098662//GO:1902578//GO:0022904//GO:0006119//GO:0006139//GO:…	electron transport chain//oxidation-reduction process//hydrogen ion transmembrane transport//mitochondrial electron transport, cytochrome c to oxygen//lactation//response to cold//ATP synthesis coupled electron transport//metabolic process//generation of precursor metabolites and energy//biological_process//cellular process//cellular metabolic process//single-organism process//single-organism met…	GO:0016021//GO:0016020//GO:0005743//GO:0005739//GO:0070469//GO:0070062//GO:0045277//GO:0005751//GO:0005575//GO:0031224//GO:0044425//GO:0005622//GO:0005623//GO:0005737//GO:0005740//GO:0043231//GO:0019866//GO:0031090//GO:0031966//GO:0031967//GO:0031975//GO:0043226//GO:0043227//GO:0043229//GO:0044422//GO:0044424//GO:0044429//GO:0044444//GO:0044446//GO:0044464//GO:0005576//GO:0031982//GO:0043230//GO:…	integral component of membrane//membrane//mitochondrial inner membrane//mitochondrion//respiratory chain//extracellular exosome//respiratory chain complex IV//mitochondrial respiratory chain complex IV//cellular_component//intrinsic component of membrane//membrane part//intracellular//cell//cytoplasm//mitochondrial envelope//intracellular membrane-bounded organelle//organelle inner membrane//orga…	GO:0016491//GO:0005507//GO:0004129//GO:0046872//GO:0005515//GO:0003674//GO:0003824//GO:0005488//GO:0043167//GO:0043169//GO:0046914//GO:0009055//GO:0005215//GO:0022857//GO:0008324//GO:0015002//GO:0015075//GO:0015077//GO:0015078//GO:0016675//GO:0016676//GO:0022891//GO:0022890//GO:0022892	oxidoreductase activity//copper ion binding//cytochrome-c oxidase activity//metal ion binding//protein binding//molecular_function//catalytic activity//binding//ion binding//cation binding//transition metal ion binding//electron carrier activity//transporter activity//transmembrane transporter activity//cation transmembrane transporter activity//heme-copper terminal oxidase activity//ion transmem…	K02261 cytochrome c oxidase subunit 2 | (RefSeq) COX2, COII, MTCO2, MT-CO2; cytochrome c oxidase subunit II	http://www.genome.jp/dbget-bin/www_bget?hsa:4513
ENSG00000165060	FXN	9	69035259	69120427	+	9606	protein_coding	frataxin [Source:HGNC Symbol;Acc:HGNC:3951]	624	234	585	301	300	410	3.79116	1.22961	3.33474	1.54918	1.48974	1.97256	217.682	670.766	-1.62298	0.000185603	0.00969455	DOWN	284.718	618.449	-1.11875	0.00918674	0.216755	FALSE	GO:0055114//GO:0016226//GO:0006119//GO:0006879//GO:0007005//GO:0007628//GO:0009060//GO:0009792//GO:0019230//GO:0040015//GO:0046621//GO:0006811//GO:0008284//GO:0006783//GO:0043066//GO:0030307//GO:0070301//GO:0090201//GO:0016540//GO:0043085//GO:0055072//GO:0044281//GO:0010039//GO:0010722//GO:0018283//GO:0051349//GO:1904231//GO:1904234//GO:0008152//GO:0008150//GO:0044699//GO:0044710//GO:0006790//GO:…	oxidation-reduction process//iron-sulfur cluster assembly//oxidative phosphorylation//cellular iron ion homeostasis//mitochondrion organization//adult walking behavior//aerobic respiration//embryo development ending in birth or egg hatching//proprioception//negative regulation of multicellular organism growth//negative regulation of organ growth//ion transport//positive regulation of cell prolife…	GO:0005739//GO:0005737//GO:0005829//GO:0005759//GO:0005622//GO:0005575//GO:0005623//GO:0043231//GO:0043226//GO:0043227//GO:0043229//GO:0044424//GO:0044444//GO:0044464//GO:0031974//GO:0043233//GO:0044422//GO:0044429//GO:0044446//GO:0070013	mitochondrion//cytoplasm//cytosol//mitochondrial matrix//intracellular//cellular_component//cell//intracellular membrane-bounded organelle//organelle//membrane-bounded organelle//intracellular organelle//intracellular part//cytoplasmic part//cell part//membrane-enclosed lumen//organelle lumen//organelle part//mitochondrial part//intracellular organelle part//intracellular organelle lumen	GO:0008199//GO:0004322//GO:0046872//GO:0016491//GO:0005515//GO:0008198//GO:0034986//GO:0051537//GO:0003674//GO:0005488//GO:0005506//GO:0043167//GO:0043169//GO:0046914//GO:0003824//GO:0016722//GO:0016724//GO:0016530//GO:0051536//GO:0051540	ferric iron binding//ferroxidase activity//metal ion binding//oxidoreductase activity//protein binding//ferrous iron binding//iron chaperone activity//2 iron, 2 sulfur cluster binding//molecular_function//binding//iron ion binding//ion binding//cation binding//transition metal ion binding//catalytic activity//oxidoreductase activity, oxidizing metal ions//oxidoreductase activity, oxidizing metal …	K19054 frataxin [EC:1.16.3.1] | (RefSeq) FXN, CyaY, FA, FARR, FRDA, X25; frataxin	http://www.genome.jp/dbget-bin/www_bget?hsa:2395
ENSG00000175556	LONRF3	X	118974614	119018355	+	4041	protein_coding	LON peptidase N-terminal domain and ring finger 3 [Source:HGNC Symbol;Acc:HGNC:21152]	179	641	170	365	594	280	2.5852	8.00688	2.30361	4.46562	7.01182	3.20227	596.309	192.42	1.63123	0.000192665	0.0098522	UP	345.257	179.724	0.941467	0.0315946	0.405528	FALSE	GO:0000209//GO:0032436//GO:0008152//GO:0016567//GO:0006464//GO:0008150//GO:0009987//GO:0019538//GO:0032446//GO:0036211//GO:0043170//GO:0043412//GO:0044237//GO:0044238//GO:0044260//GO:0044267//GO:0070647//GO:0071704//GO:0019941//GO:0006508//GO:0051603//GO:0006511//GO:0061136//GO:0009056//GO:0009057//GO:0009893//GO:0009894//GO:0009896//GO:0010498//GO:0010604//GO:0019222//GO:0030162//GO:0030163//GO:…	protein polyubiquitination//positive regulation of proteasomal ubiquitin-dependent protein catabolic process//metabolic process//protein ubiquitination//cellular protein modification process//biological_process//cellular process//protein metabolic process//protein modification by small protein conjugation//protein modification process//macromolecule metabolic process//macromolecule modification//…	GO:0005622//GO:0005575//GO:0005623//GO:0044464	intracellular//cellular_component//cell//cell part	GO:0046872//GO:0005515//GO:0061630//GO:0031624//GO:0003674//GO:0005488//GO:0043167//GO:0043169//GO:0003824//GO:0004842//GO:0016740//GO:0019787//GO:0061659//GO:0019899//GO:0044390	metal ion binding//protein binding//ubiquitin protein ligase activity//ubiquitin conjugating enzyme binding//molecular_function//binding//ion binding//cation binding//catalytic activity//ubiquitin-protein transferase activity//transferase activity//ubiquitin-like protein transferase activity//ubiquitin-like protein ligase activity//enzyme binding//ubiquitin-like protein conjugating enzyme binding	no KO assigned | (RefSeq) LONRF3, RNF127; LON peptidase N-terminal domain and ring finger 3	http://www.genome.jp/dbget-bin/www_bget?hsa:79836
ENSG00000244257	PKD1P1	16	16310341	16334190	+	6805	unprocessed_pseudogene	polycystin 1, transient receptor potential channel interacting pseudogene 1 [Source:HGNC Symbol;Acc:HGNC:30065]	11	62	27	40	15	47	0.0943397	0.459894	0.217263	0.29061	0.105147	0.319197	57.672	11.8305	2.27425	0.000192772	0.0098522	UP	37.8323	28.5484	0.405083	0.524251	0.904649	FALSE	-//-	-//-	-//-	-//-	-//-	-//-	K04985 polycystin 1 | (RefSeq) PKD1, PBP, PC1, Pc-1, TRPP1; polycystin 1, transient receptor potential channel interacting	http://www.genome.jp/dbget-bin/www_bget?hsa:5310
ENSG00000156869	FRRS1	1	99708632	99766631	-	3958	protein_coding	ferric chelate reductase 1 [Source:HGNC Symbol;Acc:HGNC:27622]	30	131	59	51	124	56	0.44236	1.67067	0.816254	0.637048	1.49444	0.653884	121.862	32.2543	1.91394	0.000193348	0.0098522	UP	48.2375	62.3778	-0.369788	0.489556	0.892761	FALSE	GO:0055114//GO:0008152//GO:0008150//GO:0044699//GO:0044710	oxidation-reduction process//metabolic process//biological_process//single-organism process//single-organism metabolic process	GO:0016020//GO:0016021//GO:0005575//GO:0031224//GO:0044425	membrane//integral component of membrane//cellular_component//intrinsic component of membrane//membrane part	GO:0046872//GO:0016491//GO:0000293//GO:0003674//GO:0005488//GO:0043167//GO:0043169//GO:0003824//GO:0016722//GO:0016723	metal ion binding//oxidoreductase activity//ferric-chelate reductase activity//molecular_function//binding//ion binding//cation binding//catalytic activity//oxidoreductase activity, oxidizing metal ions//oxidoreductase activity, oxidizing metal ions, NAD or NADP as acceptor	no KO assigned | (RefSeq) FRRS1, SDFR2, SDR2; ferric chelate reductase 1	http://www.genome.jp/dbget-bin/www_bget?hsa:391059
ENSG00000279500	AC108704.2	12	128813186	128814750	-	1565	TEC	--	0	17	2	5	12	11	0	0.548313	0.0699785	0.157955	0.365763	0.324838	15.809	1.38778e-17	6.99831	0.000193974	0.0098522	UP	4.72496	2.11922	1.11635	0.483528	0.892761	FALSE	-//-	-//-	-//-	-//-	-//-	-//-	--	--
ENSG00000260615	RPL23AP97	13	114346167	114346637	+	471	processed_pseudogene	ribosomal protein L23a pseudogene 97 [Source:HGNC Symbol;Acc:HGNC:51632]	0	17	3	12	6	0	0	1.82189	0.348778	1.25962	0.607664	0	15.809	1.38778e-17	6.99831	0.000193974	0.0098522	UP	11.3465	3.17636	1.79968	0.0923262	0.586107	FALSE	-//-	-//-	-//-	-//-	-//-	-//-	K02893 large subunit ribosomal protein L23Ae | (RefSeq) RPL23A, L23A, MDA20; ribosomal protein L23a	http://www.genome.jp/dbget-bin/www_bget?hsa:6147
ENSG00000165511	C10orf25	10	44997698	45000888	-	3078	antisense	chromosome 10 open reading frame 25 [Source:HGNC Symbol;Acc:HGNC:23509]	15	0	9	2	4	6	0.284415	0	0.160112	0.0321247	0.0619904	0.0900889	1.38778e-17	16.1303	-7.02602	0.000193974	0.0098522	DOWN	1.88712	9.51932	-2.25697	0.0947168	0.5882	FALSE	-//-	-//-	-//-	-//-	-//-	-//-	no KO assigned | (RefSeq) C10orf25; chromosome 10 open reading frame 25	http://www.genome.jp/dbget-bin/www_bget?hsa:220979
ENSG00000267064	UXT-AS1	X	47658833	47660377	+	1545	antisense	UXT antisense RNA 1 [Source:HGNC Symbol;Acc:HGNC:49239]	0	17	2	6	5	3	0	0.555411	0.0708844	0.192	0.154374	0.089739	15.809	1.38778e-17	6.99831	0.000193974	0.0098522	UP	5.67089	2.11922	1.37319	0.325869	0.848211	FALSE	-//-	-//-	-//-	-//-	-//-	-//-	no KO assigned | (RefSeq) UXT, ART-27, STAP1; ubiquitously expressed prefoldin like chaperone	http://www.genome.jp/dbget-bin/www_bget?hsa:8409
ENSG00000271344	AC018638.6	7	128690451	128691717	+	1267	lincRNA	--	15	0	6	1	1	8	0.690947	0	0.259313	0.0390213	0.0376493	0.291811	1.38778e-17	16.1303	-7.02602	0.000193974	0.0098522	DOWN	0.941183	6.34782	-2.59469	0.150691	0.674242	FALSE	-//-	-//-	-//-	-//-	-//-	-//-	--	--
ENSG00000116785	CFHR3	1	196774795	196795406	+	3774	protein_coding	complement factor H related 3 [Source:HGNC Symbol;Acc:HGNC:16980]	15	0	14	1	0	0	0.231963	0	0.203131	0.0131001	0	0	1.38778e-17	16.1303	-7.02602	0.000193974	0.0098522	DOWN	0.941183	14.8052	-3.80108	0.00213372	0.0897756	FALSE	-//-	-//-	GO:0005576//GO:0070062//GO:0072562//GO:0005615//GO:0005575//GO:0031982//GO:0043226//GO:0043227//GO:0043230//GO:0044421//GO:1903561	extracellular region//extracellular exosome//blood microparticle//extracellular space//cellular_component//vesicle//organelle//membrane-bounded organelle//extracellular organelle//extracellular region part//extracellular vesicle	-//-	-//-	no KO assigned | (RefSeq) CFHR3, CFHL3, DOWN16, FHR-3, FHR3, HLF4; complement factor H related 3	http://www.genome.jp/dbget-bin/www_bget?hsa:10878
ENSG00000234449	FAM239A	X	3853010	3882317	-	4381	lincRNA	family with sequence similarity 239 member A (non-protein coding) [Source:HGNC Symbol;Acc:HGNC:53414]	15	0	10	0	0	1	0.199824	0	0.12499	0	0	0.0105491	1.38778e-17	16.1303	-7.02602	0.000193974	0.0098522	DOWN	1.38778e-17	10.5765	-6.4213	0.00417417	0.133014	FALSE	-//-	-//-	-//-	-//-	-//-	-//-	no KO assigned | (RefSeq) ZNF839, C14orf131; zinc finger protein 839	http://www.genome.jp/dbget-bin/www_bget?hsa:55778
ENSG00000256124	LINC01152	17	72030291	72041297	+	4019	lincRNA	long intergenic non-protein coding RNA 1152 [Source:HGNC Symbol;Acc:HGNC:16752]	15	0	7	0	2	0	0.217823	0	0.0953738	0	0.0237381	0	1.38778e-17	16.1303	-7.02602	0.000193974	0.0098522	DOWN	1.38778e-17	7.40498	-5.91392	0.0226768	0.332972	FALSE	-//-	-//-	-//-	-//-	-//-	-//-	no KO assigned | (RefSeq) uncharacterized LOC100144595	http://www.genome.jp/dbget-bin/www_bget?hsa:100144595
ENSG00000102409	BEX4	X	103215092	103217246	+	1328	protein_coding	brain expressed X-linked 4 [Source:HGNC Symbol;Acc:HGNC:25475]	1269	487	1228	542	700	876	55.7691	18.5108	50.6348	20.1781	25.1439	30.4856	453.045	1364.1	-1.58993	0.000197206	0.00996652	DOWN	512.685	1298.21	-1.34015	0.00155717	0.0728094	FALSE	GO:0007059//GO:0030334//GO:0042127//GO:1904428//GO:0008150//GO:0009987//GO:0044699//GO:0044763//GO:0006928//GO:0016477//GO:0032879//GO:0040011//GO:0040012//GO:0048870//GO:0050789//GO:0050794//GO:0051179//GO:0051270//GO:0051674//GO:0065007//GO:2000145//GO:0008283//GO:0008152//GO:0006464//GO:0006476//GO:0009892//GO:0010605//GO:0019222//GO:0019538//GO:0031323//GO:0031324//GO:0031399//GO:0031400//GO:…	chromosome segregation//regulation of cell migration//regulation of cell proliferation//negative regulation of tubulin deacetylation//biological_process//cellular process//single-organism process//single-organism cellular process//movement of cell or subcellular component//cell migration//regulation of localization//locomotion//regulation of locomotion//cell motility//regulation of biological pro…	GO:0005634//GO:0005737//GO:0005856//GO:0005874//GO:0000922//GO:0005622//GO:0005575//GO:0005623//GO:0043231//GO:0043226//GO:0043227//GO:0043229//GO:0044424//GO:0044464//GO:0043228//GO:0043232//GO:0015630//GO:0044422//GO:0044430//GO:0044446//GO:0099080//GO:0099081//GO:0099512//GO:0099513//GO:0005819	nucleus//cytoplasm//cytoskeleton//microtubule//spindle pole//intracellular//cellular_component//cell//intracellular membrane-bounded organelle//organelle//membrane-bounded organelle//intracellular organelle//intracellular part//cell part//non-membrane-bounded organelle//intracellular non-membrane-bounded organelle//microtubule cytoskeleton//organelle part//cytoskeletal part//intracellular organel…	GO:0043014//GO:0042826//GO:0005515//GO:0003674//GO:0005488//GO:0008092//GO:0015631//GO:0019899	alpha-tubulin binding//histone deacetylase binding//protein binding//molecular_function//binding//cytoskeletal protein binding//tubulin binding//enzyme binding	no KO assigned | (RefSeq) BEX4, BEXL1; brain expressed X-linked 4	http://www.genome.jp/dbget-bin/www_bget?hsa:56271
ENSG00000111775	COX6A1	12	120438090	120440742	+	1344	protein_coding	cytochrome c oxidase subunit 6A1 [Source:HGNC Symbol;Acc:HGNC:2277]	5756	2245	5910	3386	2045	3975	249.949	84.3163	240.789	124.556	72.5817	136.687	2088.49	6187.33	-1.56679	0.000198494	0.0100136	DOWN	3202.89	6247.88	-0.963963	0.0202071	0.332972	FALSE	GO:0050790//GO:1902600//GO:0022900//GO:0009060//GO:0006123//GO:0006091//GO:0008150//GO:0065007//GO:0065009//GO:0006810//GO:0006811//GO:0006812//GO:0006818//GO:0015672//GO:0015992//GO:0034220//GO:0044699//GO:0044765//GO:0051179//GO:0051234//GO:0055085//GO:0098655//GO:0098660//GO:0098662//GO:1902578//GO:0008152//GO:0055114//GO:0009987//GO:0044237//GO:0044710//GO:0044763//GO:0015980//GO:0045333//GO:…	regulation of catalytic activity//hydrogen ion transmembrane transport//electron transport chain//aerobic respiration//mitochondrial electron transport, cytochrome c to oxygen//generation of precursor metabolites and energy//biological_process//biological regulation//regulation of molecular function//transport//ion transport//cation transport//hydrogen transport//monovalent inorganic cation trans…	GO:0005743//GO:0005751//GO:0016020//GO:0016021//GO:0005739//GO:0005622//GO:0005575//GO:0005623//GO:0005737//GO:0005740//GO:0043231//GO:0019866//GO:0031090//GO:0031966//GO:0031967//GO:0031975//GO:0043226//GO:0043227//GO:0043229//GO:0044422//GO:0044424//GO:0044429//GO:0044444//GO:0044446//GO:0044464//GO:0005746//GO:0032991//GO:0043234//GO:0044425//GO:0044455//GO:0045277//GO:0070069//GO:0070469//GO:…	mitochondrial inner membrane//mitochondrial respiratory chain complex IV//membrane//integral component of membrane//mitochondrion//intracellular//cellular_component//cell//cytoplasm//mitochondrial envelope//intracellular membrane-bounded organelle//organelle inner membrane//organelle membrane//mitochondrial membrane//organelle envelope//envelope//organelle//membrane-bounded organelle//intracellul…	GO:0004129//GO:0030234//GO:0009055//GO:0003674//GO:0003824//GO:0005215//GO:0022857//GO:0016491//GO:0008324//GO:0015002//GO:0015075//GO:0015077//GO:0015078//GO:0016675//GO:0016676//GO:0022891//GO:0022890//GO:0022892//GO:0098772	cytochrome-c oxidase activity//enzyme regulator activity//electron carrier activity//molecular_function//catalytic activity//transporter activity//transmembrane transporter activity//oxidoreductase activity//cation transmembrane transporter activity//heme-copper terminal oxidase activity//ion transmembrane transporter activity//monovalent inorganic cation transmembrane transporter activity//hydro…	K02266 cytochrome c oxidase subunit 6a | (RefSeq) COX6A1, CMTRID, COX6A, COX6AL; cytochrome c oxidase subunit 6A1	http://www.genome.jp/dbget-bin/www_bget?hsa:1337
ENSG00000133067	LGR6	1	202193901	202319781	+	4583	protein_coding	leucine rich repeat containing G protein-coupled receptor 6 [Source:HGNC Symbol;Acc:HGNC:19719]	7	48	17	50	30	24	0.0891412	0.528671	0.203118	0.539384	0.312251	0.242019	44.648	7.53081	2.54942	0.000204856	0.0103149	UP	47.2915	17.9767	1.3898	0.0188353	0.318042	FALSE	GO:0007186//GO:0007165//GO:0016055//GO:0030335//GO:0090263//GO:0030177//GO:0042246//GO:1990523//GO:0007154//GO:0008150//GO:0009987//GO:0023052//GO:0044699//GO:0044700//GO:0050789//GO:0050794//GO:0050896//GO:0051716//GO:0065007//GO:0007267//GO:0007166//GO:0044763//GO:0198738//GO:1905114//GO:0006928//GO:0016477//GO:0030334//GO:0032879//GO:0040011//GO:0040012//GO:0040017//GO:0048518//GO:0048522//GO:…	G-protein coupled receptor signaling pathway//signal transduction//Wnt signaling pathway//positive regulation of cell migration//positive regulation of canonical Wnt signaling pathway//positive regulation of Wnt signaling pathway//tissue regeneration//bone regeneration//cell communication//biological_process//cellular process//signaling//single-organism process//single organism signaling//regulat…	GO:0016021//GO:0016020//GO:0005886//GO:0005887//GO:0031982//GO:0032588//GO:0005575//GO:0031224//GO:0044425//GO:0005623//GO:0044464//GO:0071944//GO:0031226//GO:0044459//GO:0043226//GO:0043227//GO:0000139//GO:0005622//GO:0005737//GO:0043231//GO:0005794//GO:0005802//GO:0012505//GO:0031090//GO:0031984//GO:0043229//GO:0044422//GO:0044424//GO:0044431//GO:0044444//GO:0044446//GO:0098588//GO:0098791	integral component of membrane//membrane//plasma membrane//integral component of plasma membrane//vesicle//trans-Golgi network membrane//cellular_component//intrinsic component of membrane//membrane part//cell//cell part//cell periphery//intrinsic component of plasma membrane//plasma membrane part//organelle//membrane-bounded organelle//Golgi membrane//intracellular//cytoplasm//intracellular memb…	GO:0005515//GO:0004930//GO:0016500//GO:0004871//GO:0004888//GO:0003674//GO:0005488//GO:0004872//GO:0038023//GO:0060089//GO:0099600	protein binding//G-protein coupled receptor activity//protein-hormone receptor activity//signal transducer activity//transmembrane signaling receptor activity//molecular_function//binding//receptor activity//signaling receptor activity//molecular transducer activity//transmembrane receptor activity	K08399 leucine-rich repeat-containing G protein-coupled receptor 6 | (RefSeq) LGR6, GPCR, VTS20631; leucine rich repeat containing G protein-coupled receptor 6	http://www.genome.jp/dbget-bin/www_bget?hsa:59352
ENSG00000177570	SAMD12	8	118189459	118621995	-	10756	protein_coding	sterile alpha motif domain containing 12 [Source:HGNC Symbol;Acc:HGNC:31750]	46	184	56	104	167	101	0.249596	0.863498	0.285093	0.478036	0.740626	0.433969	171.167	49.4533	1.78892	0.000205278	0.0103149	UP	98.3713	59.2063	0.731462	0.12555	0.663131	FALSE	-//-	-//-	-//-	-//-	GO:0005515//GO:0003674//GO:0005488	protein binding//molecular_function//binding	no KO assigned | (RefSeq) SAMD12; sterile alpha motif domain containing 12	http://www.genome.jp/dbget-bin/www_bget?hsa:401474
ENSG00000134779	TPGS2	18	36777647	36829216	-	10571	protein_coding	tubulin polyglutamylase complex subunit 2 [Source:HGNC Symbol;Acc:HGNC:24561]	2772	1080	2721	1213	1378	1709	15.3041	5.15706	14.0949	5.67313	6.21822	7.47161	1004.71	2979.73	-1.56828	0.00020598	0.010317	DOWN	1147.4	2876.56	-1.32588	0.00158957	0.0734967	FALSE	-//-	-//-	GO:0005737//GO:0005856//GO:0005874//GO:0005622//GO:0005575//GO:0005623//GO:0044424//GO:0044464//GO:0043226//GO:0043228//GO:0043229//GO:0043232//GO:0015630//GO:0044422//GO:0044430//GO:0044446//GO:0099080//GO:0099081//GO:0099512//GO:0099513	cytoplasm//cytoskeleton//microtubule//intracellular//cellular_component//cell//intracellular part//cell part//organelle//non-membrane-bounded organelle//intracellular organelle//intracellular non-membrane-bounded organelle//microtubule cytoskeleton//organelle part//cytoskeletal part//intracellular organelle part//supramolecular complex//supramolecular polymer//supramolecular fiber//polymeric cyto…	-//-	-//-	K16605 tubulin polyglutamylase complex subunit 2 | (RefSeq) TPGS2, C18orf10, HMFN0601, L17, PGs2; tubulin polyglutamylase complex subunit 2	http://www.genome.jp/dbget-bin/www_bget?hsa:25941
ENSG00000076685	NT5C2	10	103088017	103193306	-	5156	protein_coding	5'-nucleotidase, cytosolic II [Source:HGNC Symbol;Acc:HGNC:8022]	120	435	159	426	511	349	1.35831	4.25864	1.68863	4.08484	4.7276	3.12825	404.67	128.998	1.64853	0.00020794	0.0103966	UP	402.958	168.095	1.26079	0.00395128	0.130694	FALSE	GO:0016311//GO:0008152//GO:0016310//GO:0009117//GO:0006195//GO:0017144//GO:0046040//GO:0046085//GO:0006793//GO:0006796//GO:0008150//GO:0009987//GO:0044237//GO:0006139//GO:0006725//GO:0006753//GO:0006807//GO:0019637//GO:0034641//GO:0044238//GO:0044281//GO:0044699//GO:0044710//GO:0044763//GO:0046483//GO:0055086//GO:0071704//GO:1901360//GO:0006163//GO:0009056//GO:0009166//GO:0019439//GO:0034655//GO:…	dephosphorylation//metabolic process//phosphorylation//nucleotide metabolic process//purine nucleotide catabolic process//drug metabolic process//IMP metabolic process//adenosine metabolic process//phosphorus metabolic process//phosphate-containing compound metabolic process//biological_process//cellular process//cellular metabolic process//nucleobase-containing compound metabolic process//cellul…	GO:0005737//GO:0005829//GO:0005622//GO:0005575//GO:0005623//GO:0044424//GO:0044464//GO:0044444	cytoplasm//cytosol//intracellular//cellular_component//cell//intracellular part//cell part//cytoplasmic part	GO:0046872//GO:0000166//GO:0016787//GO:0005515//GO:0003824//GO:0008253//GO:0050146//GO:0003674//GO:0005488//GO:0043167//GO:0043169//GO:0036094//GO:0097159//GO:1901265//GO:1901363//GO:0008252//GO:0016788//GO:0016791//GO:0042578//GO:0016301//GO:0016740//GO:0016772//GO:0016773//GO:0019205	metal ion binding//nucleotide binding//hydrolase activity//protein binding//catalytic activity//5'-nucleotidase activity//nucleoside phosphotransferase activity//molecular_function//binding//ion binding//cation binding//small molecule binding//organic cyclic compound binding//nucleoside phosphate binding//heterocyclic compound binding//nucleotidase activity//hydrolase activity, acting on ester bo…	K01081 5'-nucleotidase [EC:3.1.3.5] | (RefSeq) NT5C2, GMP, NT5B, PNT5, SPG45, SPG65, cN-II; 5'-nucleotidase, cytosolic II	http://www.genome.jp/dbget-bin/www_bget?hsa:22978
ENSG00000147813	NAPRT	8	143574785	143578649	-	3079	protein_coding	nicotinate phosphoribosyltransferase [Source:HGNC Symbol;Acc:HGNC:30450]	492	184	560	241	251	485	9.32579	3.01649	9.95927	3.86977	3.88863	7.27982	171.167	528.874	-1.62674	0.000211363	0.0105345	DOWN	227.963	592.02	-1.37632	0.00147324	0.0702859	FALSE	GO:0009435//GO:0019358//GO:0019363//GO:0043312//GO:0006979//GO:0034356//GO:0008152//GO:0006139//GO:0006725//GO:0006732//GO:0006733//GO:0006753//GO:0006793//GO:0006796//GO:0006807//GO:0008150//GO:0009058//GO:0009108//GO:0009117//GO:0009165//GO:0009987//GO:0018130//GO:0019359//GO:0019362//GO:0019438//GO:0019637//GO:0019674//GO:0034641//GO:0034654//GO:0044237//GO:0044238//GO:0044249//GO:0044271//GO:…	NAD biosynthetic process//nicotinate nucleotide salvage//pyridine nucleotide biosynthetic process//neutrophil degranulation//response to oxidative stress//NAD biosynthesis via nicotinamide riboside salvage pathway//metabolic process//nucleobase-containing compound metabolic process//cellular aromatic compound metabolic process//coenzyme metabolic process//oxidoreduction coenzyme metabolic process…	GO:0005737//GO:0005829//GO:0005576//GO:0070062//GO:0035578//GO:0005622//GO:0005575//GO:0005623//GO:0044424//GO:0044464//GO:0044444//GO:0031982//GO:0043226//GO:0043227//GO:0043230//GO:0044421//GO:1903561//GO:0000323//GO:0005764//GO:0005773//GO:0005766//GO:0005775//GO:0043231//GO:0030141//GO:0012505//GO:0031410//GO:0031974//GO:0031983//GO:0034774//GO:0042582//GO:0043229//GO:0043233//GO:0044422//GO:…	cytoplasm//cytosol//extracellular region//extracellular exosome//azurophil granule lumen//intracellular//cellular_component//cell//intracellular part//cell part//cytoplasmic part//vesicle//organelle//membrane-bounded organelle//extracellular organelle//extracellular region part//extracellular vesicle//lytic vacuole//lysosome//vacuole//primary lysosome//vacuolar lumen//intracellular membrane-bound…	GO:0004514//GO:0004516//GO:0016740//GO:0003824//GO:0016757//GO:0016874//GO:0005515//GO:0003674//GO:0016763//GO:0005488	nicotinate-nucleotide diphosphorylase (carboxylating) activity//nicotinate phosphoribosyltransferase activity//transferase activity//catalytic activity//transferase activity, transferring glycosyl groups//ligase activity//protein binding//molecular_function//transferase activity, transferring pentosyl groups//binding	K00763 nicotinate phosphoribosyltransferase [EC:6.3.4.21] | (RefSeq) NAPRT, NAPRT1, PP3856; nicotinate phosphoribosyltransferase	http://www.genome.jp/dbget-bin/www_bget?hsa:93100
ENSG00000054277	OPN3	1	241590102	241677376	-	3716	protein_coding	opsin 3 [Source:HGNC Symbol;Acc:HGNC:14007]	4	37	9	18	14	14	0.0628224	0.502598	0.132622	0.239483	0.179715	0.174117	34.4148	4.30604	2.96493	0.000211448	0.0105345	UP	17.022	9.51932	0.831321	0.352653	0.882982	FALSE	GO:0007186//GO:0007165//GO:0050896//GO:0018298//GO:0007602//GO:0009584//GO:0042752//GO:0009583//GO:0007154//GO:0008150//GO:0009987//GO:0023052//GO:0044699//GO:0044700//GO:0050789//GO:0050794//GO:0051716//GO:0065007//GO:0008152//GO:0006464//GO:0019538//GO:0036211//GO:0043170//GO:0043412//GO:0044237//GO:0044238//GO:0044260//GO:0044267//GO:0071704//GO:0009314//GO:0009416//GO:0009581//GO:0009582//GO:…	G-protein coupled receptor signaling pathway//signal transduction//response to stimulus//protein-chromophore linkage//phototransduction//detection of visible light//regulation of circadian rhythm//detection of light stimulus//cell communication//biological_process//cellular process//signaling//single-organism process//single organism signaling//regulation of biological process//regulation of cell…	GO:0016021//GO:0016020//GO:0005887//GO:0001750//GO:0005575//GO:0031224//GO:0044425//GO:0005886//GO:0005623//GO:0031226//GO:0044459//GO:0044464//GO:0071944//GO:0005929//GO:0042995//GO:0043226//GO:0044422//GO:0044441//GO:0044463//GO:0097458//GO:0097730//GO:0097731//GO:0097733//GO:0120025	integral component of membrane//membrane//integral component of plasma membrane//photoreceptor outer segment//cellular_component//intrinsic component of membrane//membrane part//plasma membrane//cell//intrinsic component of plasma membrane//plasma membrane part//cell part//cell periphery//cilium//cell projection//organelle//organelle part//ciliary part//cell projection part//neuron part//non-moti…	GO:0004930//GO:0004871//GO:0009881//GO:0008020//GO:0003674//GO:0004872//GO:0004888//GO:0038023//GO:0060089//GO:0099600	G-protein coupled receptor activity//signal transducer activity//photoreceptor activity//G-protein coupled photoreceptor activity//molecular_function//receptor activity//transmembrane signaling receptor activity//signaling receptor activity//molecular transducer activity//transmembrane receptor activity	K04256 c-opsin | (RefSeq) OPN3, ECPN, PPP1R116; opsin 3	http://www.genome.jp/dbget-bin/www_bget?hsa:23596
ENSG00000155115	GTF3C6	6	110958560	110967890	+	1067	protein_coding	general transcription factor IIIC subunit 6 [Source:HGNC Symbol;Acc:HGNC:20872]	2065	803	1959	982	1298	1947	112.95	37.9879	100.535	45.5014	58.0288	84.3315	747.016	2219.75	-1.57101	0.00021307	0.0105964	DOWN	928.891	2071	-1.15663	0.00579839	0.165699	FALSE	GO:0006351//GO:0006383//GO:0042791//GO:0042797//GO:0008152//GO:0006139//GO:0006725//GO:0006807//GO:0008150//GO:0009058//GO:0009059//GO:0009987//GO:0010467//GO:0016070//GO:0018130//GO:0019438//GO:0032774//GO:0034641//GO:0034645//GO:0034654//GO:0043170//GO:0044237//GO:0044238//GO:0044249//GO:0044260//GO:0044271//GO:0046483//GO:0071704//GO:0090304//GO:0097659//GO:1901360//GO:1901362//GO:1901576//GO:…	transcription, DNA-templated//transcription from RNA polymerase III promoter//5S class rRNA transcription from RNA polymerase III type 1 promoter//tRNA transcription from RNA polymerase III promoter//metabolic process//nucleobase-containing compound metabolic process//cellular aromatic compound metabolic process//nitrogen compound metabolic process//biological_process//biosynthetic process//macro…	GO:0005634//GO:0005654//GO:0016604//GO:0000127//GO:0005622//GO:0005575//GO:0005623//GO:0043231//GO:0043226//GO:0043227//GO:0043229//GO:0044424//GO:0044464//GO:0031974//GO:0031981//GO:0043233//GO:0044422//GO:0044428//GO:0044446//GO:0070013//GO:0044451//GO:0005667//GO:0032991//GO:0043234//GO:0044798//GO:0090576	nucleus//nucleoplasm//nuclear body//transcription factor TFIIIC complex//intracellular//cellular_component//cell//intracellular membrane-bounded organelle//organelle//membrane-bounded organelle//intracellular organelle//intracellular part//cell part//membrane-enclosed lumen//nuclear lumen//organelle lumen//organelle part//nuclear part//intracellular organelle part//intracellular organelle lumen//…	GO:0003677//GO:0005515//GO:0003674//GO:0003676//GO:0005488//GO:0097159//GO:1901363	DNA binding//protein binding//molecular_function//nucleic acid binding//binding//organic cyclic compound binding//heterocyclic compound binding	K15203 general transcription factor 3C polypeptide 6 | (RefSeq) GTF3C6, C6orf51, TFIIIC35, bA397G5.3; general transcription factor IIIC subunit 6	http://www.genome.jp/dbget-bin/www_bget?hsa:112495
ENSG00000249395	CASC9	8	75223404	75324741	-	1473	lincRNA	cancer susceptibility 9 (non-protein coding) [Source:HGNC Symbol;Acc:HGNC:48906]	110	35	92	59	43	54	4.35833	1.19939	3.42006	1.98028	1.39251	1.69426	32.5542	118.249	-1.85658	0.00021354	0.0105971	DOWN	55.8048	97.2644	-0.799961	0.105562	0.627396	FALSE	-//-	-//-	-//-	-//-	-//-	-//-	--	--
ENSG00000262814	MRPL12	17	81703357	81707526	+	1028	protein_coding	mitochondrial ribosomal protein L12 [Source:HGNC Symbol;Acc:HGNC:10378]	3500	1370	3438	2102	1651	2777	198.703	67.2701	183.131	101.092	76.6103	124.845	1274.49	3762.28	-1.56159	0.000214318	0.0105971	DOWN	1988.32	3634.55	-0.87018	0.0361105	0.426731	FALSE	GO:0006412//GO:0006390//GO:0045893//GO:0070125//GO:0070126//GO:0008152//GO:0006518//GO:0006807//GO:0008150//GO:0009058//GO:0009059//GO:0009987//GO:0010467//GO:0019538//GO:0034641//GO:0034645//GO:0043043//GO:0043170//GO:0043603//GO:0043604//GO:0044237//GO:0044238//GO:0044249//GO:0044260//GO:0044267//GO:0044271//GO:0071704//GO:1901564//GO:1901566//GO:1901576//GO:0000959//GO:0006139//GO:0006351//GO:…	translation//transcription from mitochondrial promoter//positive regulation of transcription, DNA-templated//mitochondrial translational elongation//mitochondrial translational termination//metabolic process//peptide metabolic process//nitrogen compound metabolic process//biological_process//biosynthetic process//macromolecule biosynthetic process//cellular process//gene expression//protein metab…	GO:0005622//GO:0005840//GO:0005739//GO:0030529//GO:0005743//GO:0005762//GO:0005575//GO:0005623//GO:0044464//GO:0005737//GO:0032991//GO:0043226//GO:0043228//GO:0043229//GO:0043232//GO:0044424//GO:0044444//GO:1990904//GO:0043231//GO:0043227//GO:0016020//GO:0005740//GO:0019866//GO:0031090//GO:0031966//GO:0031967//GO:0031975//GO:0044422//GO:0044429//GO:0044446//GO:0000313//GO:0000315//GO:0005759//GO:…	intracellular//ribosome//mitochondrion//intracellular ribonucleoprotein complex//mitochondrial inner membrane//mitochondrial large ribosomal subunit//cellular_component//cell//cell part//cytoplasm//macromolecular complex//organelle//non-membrane-bounded organelle//intracellular organelle//intracellular non-membrane-bounded organelle//intracellular part//cytoplasmic part//ribonucleoprotein complex…	GO:0003735//GO:0005515//GO:0003723//GO:0003674//GO:0005198//GO:0005488//GO:0003676//GO:0097159//GO:1901363	structural constituent of ribosome//protein binding//RNA binding//molecular_function//structural molecule activity//binding//nucleic acid binding//organic cyclic compound binding//heterocyclic compound binding	K02935 large subunit ribosomal protein L7/L12 | (RefSeq) MRPL12, 5c5-2, L12mt, MRP-L31/34, MRPL7, MRPL7/L12, RPML12; mitochondrial ribosomal protein L12	http://www.genome.jp/dbget-bin/www_bget?hsa:6182
ENSG00000279332	AC090772.4	18	24135468	24135829	-	362	TEC	--	45	10	59	31	25	43	7.25494	1.39439	8.92468	4.23381	3.29431	5.4897	9.29693	48.3783	-2.36293	0.000214401	0.0105971	DOWN	29.319	62.3778	-1.08562	0.0422141	0.444202	FALSE	-//-	-//-	-//-	-//-	-//-	-//-	--	--
ENSG00000277129	AC012531.5	12	53968351	53968501	+	151	misc_RNA	--	3	30	4	11	18	11	1.15951	10.0286	1.45055	3.60159	5.68629	3.3667	27.9028	3.23114	3.06513	0.000214972	0.0105971	UP	10.4005	4.2335	1.27426	0.23595	0.783423	FALSE	-//-	-//-	-//-	-//-	-//-	-//-	--	--
ENSG00000110344	UBE4A	11	118359585	118399211	+	6576	protein_coding	ubiquitination factor E4A [Source:HGNC Symbol;Acc:HGNC:12499]	157	560	147	325	799	432	1.39337	4.29854	1.22407	2.44343	5.79586	3.03606	520.956	168.771	1.62544	0.000217192	0.0106878	UP	307.42	155.409	0.983637	0.0257079	0.360372	FALSE	GO:0006511//GO:0016567//GO:0000209//GO:0030433//GO:0019941//GO:0008152//GO:0006508//GO:0051603//GO:0008150//GO:0009056//GO:0009057//GO:0009987//GO:0019538//GO:0030163//GO:0043170//GO:0043632//GO:0044237//GO:0044238//GO:0044248//GO:0044257//GO:0044260//GO:0044265//GO:0044267//GO:0071704//GO:1901575//GO:0006464//GO:0032446//GO:0036211//GO:0043412//GO:0070647//GO:0006950//GO:0010033//GO:0010498//GO:…	ubiquitin-dependent protein catabolic process//protein ubiquitination//protein polyubiquitination//ubiquitin-dependent ERAD pathway//modification-dependent protein catabolic process//metabolic process//proteolysis//proteolysis involved in cellular protein catabolic process//biological_process//catabolic process//macromolecule catabolic process//cellular process//protein metabolic process//protein…	GO:0000151//GO:0005737//GO:0005634//GO:0005622//GO:0005575//GO:0005623//GO:0032991//GO:0044424//GO:0044464//GO:1902494//GO:1990234//GO:0043231//GO:0043226//GO:0043227//GO:0043229	ubiquitin ligase complex//cytoplasm//nucleus//intracellular//cellular_component//cell//macromolecular complex//intracellular part//cell part//catalytic complex//transferase complex//intracellular membrane-bounded organelle//organelle//membrane-bounded organelle//intracellular organelle	GO:0004842//GO:0034450//GO:0016740//GO:0005515//GO:0003674//GO:0003824//GO:0019787//GO:0061630//GO:0061659//GO:0005488	ubiquitin-protein transferase activity//ubiquitin-ubiquitin ligase activity//transferase activity//protein binding//molecular_function//catalytic activity//ubiquitin-like protein transferase activity//ubiquitin protein ligase activity//ubiquitin-like protein ligase activity//binding	K10596 ubiquitin conjugation factor E4 A [EC:2.3.2.27] | (RefSeq) UBE4A, E4, UBOX2, UFD2; ubiquitination factor E4A	http://www.genome.jp/dbget-bin/www_bget?hsa:9354
ENSG00000179967	PPP1R14BP3	4	139114930	139115374	-	445	processed_pseudogene	protein phosphatase 1 regulatory inhibitor subunit 14B pseudogene 3 [Source:HGNC Symbol;Acc:HGNC:16330]	866	333	682	555	346	636	113.576	37.7727	83.9216	61.6611	37.0893	66.0519	309.78	930.9	-1.58696	0.000222045	0.0108884	DOWN	524.982	720.995	-0.457605	0.277431	0.793771	FALSE	-//-	-//-	-//-	-//-	-//-	-//-	K17555 protein phosphatase 1 regulatory subunit 14B | (RefSeq) PPP1R14B, PHI-1, PLCB3N, PNG, SOM172; protein phosphatase 1 regulatory inhibitor subunit 14B	http://www.genome.jp/dbget-bin/www_bget?hsa:26472
ENSG00000197857	ZNF44	19	12224686	12294887	-	6061	protein_coding	zinc finger protein 44 [Source:HGNC Symbol;Acc:HGNC:13110]	51	12	57	17	56	64	0.491084	0.0999381	0.514967	0.13867	0.440734	0.488005	11.1575	54.828	-2.28322	0.00022797	0.0111399	DOWN	16.0761	60.2635	-1.89767	0.00104984	0.0569876	FALSE	GO:0006355//GO:0006351//GO:0006357//GO:0008152//GO:0006139//GO:0006725//GO:0006807//GO:0008150//GO:0009058//GO:0009059//GO:0009889//GO:0009987//GO:0010467//GO:0010468//GO:0010556//GO:0016070//GO:0018130//GO:0019219//GO:0019222//GO:0019438//GO:0031323//GO:0031326//GO:0032774//GO:0034641//GO:0034645//GO:0034654//GO:0043170//GO:0044237//GO:0044238//GO:0044249//GO:0044260//GO:0044271//GO:0046483//GO:…	regulation of transcription, DNA-templated//transcription, DNA-templated//regulation of transcription from RNA polymerase II promoter//metabolic process//nucleobase-containing compound metabolic process//cellular aromatic compound metabolic process//nitrogen compound metabolic process//biological_process//biosynthetic process//macromolecule biosynthetic process//regulation of biosynthetic process…	GO:0005622//GO:0005634//GO:0005575//GO:0005623//GO:0044464//GO:0043231//GO:0043226//GO:0043227//GO:0043229//GO:0044424	intracellular//nucleus//cellular_component//cell//cell part//intracellular membrane-bounded organelle//organelle//membrane-bounded organelle//intracellular organelle//intracellular part	GO:0003676//GO:0046872//GO:0003677//GO:0000981//GO:0003674//GO:0005488//GO:0097159//GO:1901363//GO:0043167//GO:0043169//GO:0001071//GO:0003700	nucleic acid binding//metal ion binding//DNA binding//RNA polymerase II transcription factor activity, sequence-specific DNA binding//molecular_function//binding//organic cyclic compound binding//heterocyclic compound binding//ion binding//cation binding//nucleic acid binding transcription factor activity//transcription factor activity, sequence-specific DNA binding	K09228 KRAB domain-containing zinc finger protein | (RefSeq) ZNF44, GIOT-2, KOX7, ZNF, ZNF504, ZNF55, ZNF58; zinc finger protein 44	http://www.genome.jp/dbget-bin/www_bget?hsa:51710
ENSG00000198108	CHSY3	5	129904472	130186634	+	3938	protein_coding	chondroitin sulfate synthase 3 [Source:HGNC Symbol;Acc:HGNC:24293]	48	189	45	118	177	117	0.71137	2.42259	0.625729	1.48144	2.14403	1.37309	175.819	51.6031	1.76632	0.000234411	0.0113951	UP	111.614	47.5774	1.22821	0.0125417	0.257249	FALSE	GO:0030206//GO:0006029//GO:0006790//GO:0008152//GO:0006022//GO:0006023//GO:0006024//GO:0006082//GO:0006807//GO:0008150//GO:0009058//GO:0009059//GO:0009100//GO:0009101//GO:0009987//GO:0019538//GO:0030166//GO:0030203//GO:0030204//GO:0034645//GO:0043170//GO:0043436//GO:0044237//GO:0044238//GO:0044249//GO:0044260//GO:0044272//GO:0044281//GO:0044699//GO:0044710//GO:0044711//GO:0044763//GO:0050650//GO:…	chondroitin sulfate biosynthetic process//proteoglycan metabolic process//sulfur compound metabolic process//metabolic process//aminoglycan metabolic process//aminoglycan biosynthetic process//glycosaminoglycan biosynthetic process//organic acid metabolic process//nitrogen compound metabolic process//biological_process//biosynthetic process//macromolecule biosynthetic process//glycoprotein metabo…	GO:0032580//GO:0016020//GO:0016021//GO:0005794//GO:0000139//GO:0005622//GO:0005575//GO:0005623//GO:0005737//GO:0043231//GO:0005795//GO:0012505//GO:0031090//GO:0031984//GO:0031985//GO:0043226//GO:0043227//GO:0043229//GO:0044422//GO:0044424//GO:0044431//GO:0044444//GO:0044446//GO:0044464//GO:0098588//GO:0098791//GO:0031224//GO:0044425	Golgi cisterna membrane//membrane//integral component of membrane//Golgi apparatus//Golgi membrane//intracellular//cellular_component//cell//cytoplasm//intracellular membrane-bounded organelle//Golgi stack//endomembrane system//organelle membrane//organelle subcompartment//Golgi cisterna//organelle//membrane-bounded organelle//intracellular organelle//organelle part//intracellular part//Golgi app…	GO:0008376//GO:0046872//GO:0016740//GO:0047238//GO:0050510//GO:0003674//GO:0003824//GO:0008194//GO:0016757//GO:0016758//GO:0005488//GO:0043167//GO:0043169//GO:0015020	acetylgalactosaminyltransferase activity//metal ion binding//transferase activity//glucuronosyl-N-acetylgalactosaminyl-proteoglycan 4-beta-N-acetylgalactosaminyltransferase activity//N-acetylgalactosaminyl-proteoglycan 3-beta-glucuronosyltransferase activity//molecular_function//catalytic activity//UDP-glycosyltransferase activity//transferase activity, transferring glycosyl groups//transferase a…	K13499 chondroitin sulfate synthase [EC:2.4.1.175 2.4.1.226] | (RefSeq) CHSY1, CHSY, CSS1, ChSy-1, TPBS; chondroitin sulfate synthase 1	http://www.genome.jp/dbget-bin/www_bget?hsa:22856
ENSG00000154898	CCDC144CP	17	20321164	20403557	+	8145	transcribed_processed_pseudogene	coiled-coil domain containing 144C, pseudogene [Source:HGNC Symbol;Acc:HGNC:29073]	12	64	23	58	35	34	0.0859845	0.396628	0.154627	0.352059	0.204979	0.19292	59.5326	12.9055	2.19568	0.000236256	0.0114478	UP	54.8589	24.3197	1.1699	0.0321187	0.409996	FALSE	-//-	-//-	-//-	-//-	-//-	-//-	no KO assigned | (RefSeq) coiled-coil domain-containing protein 144B-like	http://www.genome.jp/dbget-bin/www_bget?hsa:101929141
ENSG00000138336	TET1	10	68560656	68694482	+	9288	protein_coding	tet methylcytosine dioxygenase 1 [Source:HGNC Symbol;Acc:HGNC:29484]	174	612	229	491	509	346	1.09334	3.32601	1.35009	2.61359	2.61414	1.72164	569.331	187.045	1.6053	0.00023631	0.0114478	UP	464.443	242.097	0.939605	0.0287439	0.38353	FALSE	GO:0055114//GO:0006325//GO:0006351//GO:0006355//GO:0045944//GO:0008284//GO:0006493//GO:0080111//GO:0019827//GO:0090310//GO:0001826//GO:0031062//GO:0008152//GO:0008150//GO:0044699//GO:0044710//GO:0051276//GO:0006996//GO:0009987//GO:0016043//GO:0071840//GO:0006139//GO:0006725//GO:0006807//GO:0009058//GO:0009059//GO:0010467//GO:0016070//GO:0018130//GO:0019438//GO:0032774//GO:0034641//GO:0034645//GO:…	oxidation-reduction process//chromatin organization//transcription, DNA-templated//regulation of transcription, DNA-templated//positive regulation of transcription from RNA polymerase II promoter//positive regulation of cell proliferation//protein O-linked glycosylation//DNA demethylation//stem cell population maintenance//negative regulation of methylation-dependent chromatin silencing//inner ce…	GO:0005634//GO:0005622//GO:0005575//GO:0005623//GO:0043231//GO:0043226//GO:0043227//GO:0043229//GO:0044424//GO:0044464	nucleus//intracellular//cellular_component//cell//intracellular membrane-bounded organelle//organelle//membrane-bounded organelle//intracellular organelle//intracellular part//cell part	GO:0003677//GO:0008270//GO:0046872//GO:0016491//GO:0051213//GO:0005506//GO:0070579//GO:0003674//GO:0003676//GO:0005488//GO:0097159//GO:1901363//GO:0043167//GO:0043169//GO:0046914//GO:0003824//GO:0016705//GO:0016706	DNA binding//zinc ion binding//metal ion binding//oxidoreductase activity//dioxygenase activity//iron ion binding//methylcytosine dioxygenase activity//molecular_function//nucleic acid binding//binding//organic cyclic compound binding//heterocyclic compound binding//ion binding//cation binding//transition metal ion binding//catalytic activity//oxidoreductase activity, acting on paired donors, wit…	K13097 methylcytosine dioxygenase [EC:1.14.11.-] | (RefSeq) TET1, CXXC6, LCX, bA119F7.1; tet methylcytosine dioxygenase 1	http://www.genome.jp/dbget-bin/www_bget?hsa:80312
ENSG00000160446	ZDHHC12	9	128720869	128724127	-	2597	protein_coding	zinc finger DHHC-type containing 12 [Source:HGNC Symbol;Acc:HGNC:19159]	828	320	754	408	436	720	18.6075	6.21974	15.8982	7.76723	8.00843	12.8129	297.686	890.053	-1.57966	0.00023805	0.0114924	DOWN	385.932	797.111	-1.04617	0.0138113	0.267557	FALSE	GO:0018345//GO:0008152//GO:0006464//GO:0006497//GO:0008150//GO:0009058//GO:0009059//GO:0009987//GO:0019538//GO:0034645//GO:0036211//GO:0042157//GO:0042158//GO:0043170//GO:0043412//GO:0043543//GO:0044237//GO:0044238//GO:0044249//GO:0044260//GO:0044267//GO:0071704//GO:1901576	protein palmitoylation//metabolic process//cellular protein modification process//protein lipidation//biological_process//biosynthetic process//macromolecule biosynthetic process//cellular process//protein metabolic process//cellular macromolecule biosynthetic process//protein modification process//lipoprotein metabolic process//lipoprotein biosynthetic process//macromolecule metabolic process//m…	GO:0016020//GO:0016021//GO:0005794//GO:0005783//GO:0005575//GO:0031224//GO:0044425//GO:0005622//GO:0005623//GO:0005737//GO:0043231//GO:0012505//GO:0043226//GO:0043227//GO:0043229//GO:0044424//GO:0044444//GO:0044464	membrane//integral component of membrane//Golgi apparatus//endoplasmic reticulum//cellular_component//intrinsic component of membrane//membrane part//intracellular//cell//cytoplasm//intracellular membrane-bounded organelle//endomembrane system//organelle//membrane-bounded organelle//intracellular organelle//intracellular part//cytoplasmic part//cell part	GO:0016740//GO:0016746//GO:0019706//GO:0016409//GO:0003674//GO:0003824//GO:0016417//GO:0016747//GO:0019707	transferase activity//transferase activity, transferring acyl groups//protein-cysteine S-palmitoyltransferase activity//palmitoyltransferase activity//molecular_function//catalytic activity//S-acyltransferase activity//transferase activity, transferring acyl groups other than amino-acyl groups//protein-cysteine S-acyltransferase activity	K18932 palmitoyltransferase [EC:2.3.1.225] | (RefSeq) ZDHHC12, DHHC-12, ZNF400; zinc finger DHHC-type containing 12	http://www.genome.jp/dbget-bin/www_bget?hsa:84885
ENSG00000215241	LINC02449	12	8235415	8242564	+	1397	lincRNA	long intergenic non-protein coding RNA 2449 [Source:HGNC Symbol;Acc:HGNC:53381]	2	26	11	29	20	19	0.0835533	0.939445	0.431167	1.02631	0.682915	0.628558	24.1816	2.15624	3.41803	0.000240916	0.0115512	UP	27.4272	11.6337	1.22928	0.0730844	0.544555	FALSE	-//-	-//-	-//-	-//-	-//-	-//-	--	--
ENSG00000278022	AC118658.2	15	98660210	98660668	+	459	sense_intronic	--	23	2	27	12	7	8	2.92446	0.219944	3.22107	1.29255	0.727476	0.8055	1.85447	24.7298	-3.64575	0.000240916	0.0115512	DOWN	11.3465	28.5484	-1.32086	0.0506208	0.486637	FALSE	-//-	-//-	-//-	-//-	-//-	-//-	--	--
ENSG00000271933	AL603756.1	10	84138420	84140582	-	2163	antisense	--	2	25	5	8	22	13	0.0539639	0.583415	0.126579	0.182857	0.485176	0.277764	23.2513	2.15624	3.36174	0.000240916	0.0115512	UP	7.56275	5.29066	0.507589	0.62414	0.954881	FALSE	-//-	-//-	-//-	-//-	-//-	-//-	--	--
ENSG00000273156	AC124016.2	4	82344876	82345540	-	665	lincRNA	--	87	26	74	43	27	41	7.63533	1.97354	6.09339	3.19687	1.93676	2.84938	24.1816	93.5256	-1.94551	0.000242786	0.011621	DOWN	40.6701	78.2353	-0.941483	0.0692372	0.544555	FALSE	-//-	-//-	-//-	-//-	-//-	-//-	--	--
ENSG00000184076	UQCR10	22	29767369	29770413	+	975	protein_coding	ubiquinol-cytochrome c reductase, complex III subunit X [Source:HGNC Symbol;Acc:HGNC:30863]	4456	1764	4169	2038	1944	2703	266.729	91.3247	234.14	103.342	95.1097	128.124	1641.02	4789.92	-1.54533	0.000243711	0.0116454	DOWN	1927.78	4407.35	-1.19291	0.00427915	0.136101	FALSE	GO:0006122//GO:0055114//GO:0009060//GO:0034551//GO:0008152//GO:0006091//GO:0022904//GO:0006119//GO:0022900//GO:0006139//GO:0006163//GO:0006725//GO:0006753//GO:0006793//GO:0006796//GO:0006807//GO:0008150//GO:0009117//GO:0009123//GO:0009126//GO:0009141//GO:0009144//GO:0009150//GO:0009161//GO:0009167//GO:0009199//GO:0009205//GO:0009259//GO:0009987//GO:0015980//GO:0016310//GO:0019637//GO:0019693//GO:…	mitochondrial electron transport, ubiquinol to cytochrome c//oxidation-reduction process//aerobic respiration//mitochondrial respiratory chain complex III assembly//metabolic process//generation of precursor metabolites and energy//respiratory electron transport chain//oxidative phosphorylation//electron transport chain//nucleobase-containing compound metabolic process//purine nucleotide metaboli…	GO:0005743//GO:0005750//GO:0016020//GO:0005739//GO:0070469//GO:0070062//GO:0005622//GO:0005575//GO:0005623//GO:0005737//GO:0005740//GO:0043231//GO:0019866//GO:0031090//GO:0031966//GO:0031967//GO:0031975//GO:0043226//GO:0043227//GO:0043229//GO:0044422//GO:0044424//GO:0044429//GO:0044444//GO:0044446//GO:0044464//GO:0016021//GO:0005746//GO:0031224//GO:0032991//GO:0043234//GO:0044425//GO:0044455//GO:…	mitochondrial inner membrane//mitochondrial respiratory chain complex III//membrane//mitochondrion//respiratory chain//extracellular exosome//intracellular//cellular_component//cell//cytoplasm//mitochondrial envelope//intracellular membrane-bounded organelle//organelle inner membrane//organelle membrane//mitochondrial membrane//organelle envelope//envelope//organelle//membrane-bounded organelle//…	GO:0008121//GO:0003674//GO:0003824//GO:0005215//GO:0022857//GO:0016491//GO:0008324//GO:0015075//GO:0015077//GO:0015078//GO:0016679//GO:0016681//GO:0022891//GO:0022890//GO:0022892	ubiquinol-cytochrome-c reductase activity//molecular_function//catalytic activity//transporter activity//transmembrane transporter activity//oxidoreductase activity//cation transmembrane transporter activity//ion transmembrane transporter activity//monovalent inorganic cation transmembrane transporter activity//hydrogen ion transmembrane transporter activity//oxidoreductase activity, acting on di…	K00419 ubiquinol-cytochrome c reductase subunit 9 | (RefSeq) UQCR10, HSPC051, HSPC119, HSPC151, QCR9, UCCR7.2, UCRC; ubiquinol-cytochrome c reductase, complex III subunit X	http://www.genome.jp/dbget-bin/www_bget?hsa:29796
ENSG00000136810	TXN	9	110243811	110256640	-	1142	protein_coding	thioredoxin [Source:HGNC Symbol;Acc:HGNC:12435]	12490	4964	11685	5887	5959	8058	638.302	219.412	560.289	254.863	248.909	326.099	4617.95	13425.9	-1.53967	0.000246749	0.0117505	DOWN	5568.64	12353	-1.14945	0.00572718	0.164667	FALSE	GO:0045454//GO:0006662//GO:0055114//GO:0006351//GO:0006355//GO:0098869//GO:0007165//GO:0007267//GO:0051897//GO:0008283//GO:0015949//GO:0034599//GO:1903206//GO:0009314//GO:0033158//GO:0043388//GO:0030091//GO:0032148//GO:0033138//GO:0000122//GO:0046826//GO:0008150//GO:0009987//GO:0019725//GO:0042592//GO:0044699//GO:0044763//GO:0050789//GO:0050794//GO:0065007//GO:0065008//GO:0008152//GO:0018904//GO:…	cell redox homeostasis//glycerol ether metabolic process//oxidation-reduction process//transcription, DNA-templated//regulation of transcription, DNA-templated//cellular oxidant detoxification//signal transduction//cell-cell signaling//positive regulation of protein kinase B signaling//cell proliferation//nucleobase-containing small molecule interconversion//cellular response to oxidative stress/…	GO:0005634//GO:0005737//GO:0005829//GO:0005576//GO:0070062//GO:0005739//GO:0005622//GO:0005575//GO:0005623//GO:0043231//GO:0043226//GO:0043227//GO:0043229//GO:0044424//GO:0044464//GO:0044444//GO:0031982//GO:0043230//GO:0044421//GO:1903561	nucleus//cytoplasm//cytosol//extracellular region//extracellular exosome//mitochondrion//intracellular//cellular_component//cell//intracellular membrane-bounded organelle//organelle//membrane-bounded organelle//intracellular organelle//intracellular part//cell part//cytoplasmic part//vesicle//extracellular organelle//extracellular region part//extracellular vesicle	GO:0015035//GO:0003723//GO:0005515//GO:0004791//GO:0016671//GO:0047134//GO:0015037//GO:0015036//GO:0003674//GO:0003824//GO:0016491//GO:0016667//GO:0003676//GO:0005488//GO:0097159//GO:1901363//GO:0016651//GO:0016209//GO:0016668	protein disulfide oxidoreductase activity//RNA binding//protein binding//thioredoxin-disulfide reductase activity//oxidoreductase activity, acting on a sulfur group of donors, disulfide as acceptor//protein-disulfide reductase activity//peptide disulfide oxidoreductase activity//disulfide oxidoreductase activity//molecular_function//catalytic activity//oxidoreductase activity//oxidoreductase acti…	K03671 thioredoxin 1 | (RefSeq) TXN, TRDX, TRX, TRX1; thioredoxin	http://www.genome.jp/dbget-bin/www_bget?hsa:7295
ENSG00000224429	LINC00539	13	21303515	21348721	-	1859	lincRNA	long intergenic non-protein coding RNA 539 [Source:HGNC Symbol;Acc:HGNC:43672]	1	21	5	16	11	12	0.0313943	0.570209	0.147279	0.425519	0.282258	0.298325	19.5301	1.08135	4.03468	0.000248027	0.0117714	UP	15.1302	5.29066	1.49584	0.083932	0.575382	FALSE	-//-	-//-	-//-	-//-	-//-	-//-	--	--
ENSG00000272576	AC027271.1	4	51918772	51919381	+	610	lincRNA	--	19	1	21	6	2	6	1.81783	0.0827493	1.88512	0.486295	0.156399	0.45458	0.924163	20.43	-4.28376	0.000248027	0.0117714	DOWN	5.67089	22.2053	-1.94448	0.0191374	0.319691	FALSE	-//-	-//-	-//-	-//-	-//-	-//-	--	--
ENSG00000081692	JMJD4	1	227730425	227735411	-	4315	protein_coding	jumonji domain containing 4 [Source:HGNC Symbol;Acc:HGNC:25724]	518	197	399	250	345	415	7.00614	2.30452	5.06339	2.86442	3.81392	4.44484	183.261	556.823	-1.6026	0.000249172	0.0118058	DOWN	236.476	421.816	-0.83454	0.0519402	0.495766	FALSE	-//-	-//-	-//-	-//-	GO:0005515//GO:0003674//GO:0005488	protein binding//molecular_function//binding	no KO assigned | (RefSeq) JMJD4; jumonji domain containing 4	http://www.genome.jp/dbget-bin/www_bget?hsa:65094
ENSG00000228343	AC115618.2	X	48579774	48581157	-	450	antisense	--	35	144	56	164	95	81	4.53927	16.1527	6.81435	18.0181	10.0703	8.31881	133.956	37.629	1.82871	0.000251613	0.0119014	UP	155.127	59.2063	1.3879	0.00330864	0.117294	FALSE	-//-	-//-	-//-	-//-	-//-	-//-	--	--
ENSG00000210194	MT-TE	MT	14674	14742	-	69	Mt_tRNA	mitochondrially encoded tRNA glutamic acid [Source:HGNC Symbol;Acc:HGNC:7479]	29	5	40	20	14	25	24.529	3.65776	31.7439	14.3304	9.67859	16.7448	4.64543	31.1794	-2.71215	0.000252157	0.011907	DOWN	18.9139	42.2916	-1.15518	0.0549158	0.513375	FALSE	-//-	-//-	-//-	-//-	-//-	-//-	--	--
ENSG00000174775	HRAS	11	532242	537287	-	1854	protein_coding	HRas proto-oncogene, GTPase [Source:HGNC Symbol;Acc:HGNC:5173]	1737	684	1671	1019	909	1629	54.679	18.6226	49.3533	27.1733	23.3877	40.6069	636.312	1867.17	-1.55284	0.000254633	0.0120037	DOWN	963.89	1766.54	-0.873887	0.0363085	0.42762	FALSE	GO:0007165//GO:0038095//GO:0050900//GO:0008284//GO:0008285//GO:0010629//GO:0070374//GO:0045944//GO:0001934//GO:0030335//GO:0034260//GO:0000165//GO:0002223//GO:2000251//GO:0006935//GO:0043547//GO:0007166//GO:0007411//GO:0048013//GO:0046330//GO:0038128//GO:0009887//GO:0043406//GO:0007093//GO:0007173//GO:0007265//GO:0007050//GO:0043410//GO:0045740//GO:0050679//GO:0071480//GO:0090303//GO:0090398//GO:…	signal transduction//Fc-epsilon receptor signaling pathway//leukocyte migration//positive regulation of cell proliferation//negative regulation of cell proliferation//negative regulation of gene expression//positive regulation of ERK1 and ERK2 cascade//positive regulation of transcription from RNA polymerase II promoter//positive regulation of protein phosphorylation//positive regulation of cell …	GO:0016020//GO:0005634//GO:0005737//GO:0005794//GO:0005886//GO:0000139//GO:0048471//GO:0005829//GO:0043231//GO:0005575//GO:0005622//GO:0005623//GO:0043226//GO:0043227//GO:0043229//GO:0044424//GO:0044464//GO:0012505//GO:0044444//GO:0071944//GO:0031090//GO:0044422//GO:0044431//GO:0044446//GO:0098588	membrane//nucleus//cytoplasm//Golgi apparatus//plasma membrane//Golgi membrane//perinuclear region of cytoplasm//cytosol//intracellular membrane-bounded organelle//cellular_component//intracellular//cell//organelle//membrane-bounded organelle//intracellular organelle//intracellular part//cell part//endomembrane system//cytoplasmic part//cell periphery//organelle membrane//organelle part//Golgi ap…	GO:0005525//GO:0003924//GO:0000166//GO:0005515//GO:0008022//GO:0019003//GO:0001882//GO:0001883//GO:0003674//GO:0005488//GO:0017076//GO:0019001//GO:0032549//GO:0032550//GO:0032553//GO:0032555//GO:0032561//GO:0035639//GO:0036094//GO:0043167//GO:0043168//GO:0097159//GO:0097367//GO:1901265//GO:1901363//GO:0003824//GO:0017111//GO:0016462//GO:0016787//GO:0016817//GO:0016818	GTP binding//GTPase activity//nucleotide binding//protein binding//protein C-terminus binding//GDP binding//nucleoside binding//purine nucleoside binding//molecular_function//binding//purine nucleotide binding//guanyl nucleotide binding//ribonucleoside binding//purine ribonucleoside binding//ribonucleotide binding//purine ribonucleotide binding//guanyl ribonucleotide binding//purine ribonucleosid…	--	--
ENSG00000099834	CDHR5	11	616565	626078	-	3873	protein_coding	cadherin related family member 5 [Source:HGNC Symbol;Acc:HGNC:7521]	32	134	72	114	44	35	0.482206	1.74643	1.01797	1.45524	0.541924	0.417647	124.653	34.4042	1.85381	0.000256125	0.0120538	UP	107.831	76.121	0.501856	0.290471	0.813725	FALSE	GO:0007156//GO:0007155//GO:0030154//GO:0032532//GO:0090675//GO:0008150//GO:0022610//GO:0098609//GO:0098742//GO:0009987//GO:0032502//GO:0044699//GO:0044763//GO:0044767//GO:0048869//GO:0016043//GO:0030030//GO:0031344//GO:0032528//GO:0032530//GO:0032535//GO:0032536//GO:0050789//GO:0050794//GO:0051128//GO:0065007//GO:0065008//GO:0071840//GO:0090066//GO:0022607//GO:0044085//GO:1904970	homophilic cell adhesion via plasma membrane adhesion molecules//cell adhesion//cell differentiation//regulation of microvillus length//intermicrovillar adhesion//biological_process//biological adhesion//cell-cell adhesion//cell-cell adhesion via plasma-membrane adhesion molecules//cellular process//developmental process//single-organism process//single-organism cellular process//single-organism …	GO:0016021//GO:0005886//GO:0016020//GO:0042995//GO:0070062//GO:0016324//GO:0031526//GO:0031528//GO:0044214//GO:0005905//GO:0005575//GO:0031224//GO:0044425//GO:0005623//GO:0044464//GO:0071944//GO:0005576//GO:0031982//GO:0043226//GO:0043227//GO:0043230//GO:0044421//GO:1903561//GO:0044459//GO:0045177//GO:0098590//GO:0005903//GO:0031253//GO:0044463//GO:0098862//GO:0005902//GO:0098858//GO:0120025//GO:…	integral component of membrane//plasma membrane//membrane//cell projection//extracellular exosome//apical plasma membrane//brush border membrane//microvillus membrane//spanning component of plasma membrane//clathrin-coated pit//cellular_component//intrinsic component of membrane//membrane part//cell//cell part//cell periphery//extracellular region//vesicle//organelle//membrane-bounded organelle//…	GO:0005509//GO:0005515//GO:0008013//GO:0050839//GO:0003674//GO:0005488//GO:0046872//GO:0043167//GO:0043169	calcium ion binding//protein binding//beta-catenin binding//cell adhesion molecule binding//molecular_function//binding//metal ion binding//ion binding//cation binding	K16505 cadherin-related family member 5 | (RefSeq) CDHR5, MLPCDH, MU-PCDH, MUCDHL, MUPCDH; cadherin related family member 5	http://www.genome.jp/dbget-bin/www_bget?hsa:53841
ENSG00000249855	EEF1A1P19	5	43495073	43496454	-	1382	processed_pseudogene	eukaryotic translation elongation factor 1 alpha 1 pseudogene 19 [Source:HGNC Symbol;Acc:HGNC:37892]	7	47	29	59	50	45	0.295611	1.71666	1.14905	2.11068	1.72582	1.50485	43.7177	7.53081	2.51913	0.000258125	0.0121275	UP	55.8048	30.6627	0.861609	0.117176	0.661196	FALSE	-//-	-//-	-//-	-//-	-//-	-//-	K03231 elongation factor 1-alpha | (RefSeq) EEF1A1, CCS-3, CCS3, EE1A1, EEF-1, EEF1A, EF-Tu, EF1A, GRAF-1EF, HNGC:16303, LENG7, PTI1, eEF1A-1; eukaryotic translation elongation factor 1 alpha 1	http://www.genome.jp/dbget-bin/www_bget?hsa:1915
ENSG00000121310	ECHDC2	1	52895910	52927212	-	11572	protein_coding	enoyl-CoA hydratase domain containing 2 [Source:HGNC Symbol;Acc:HGNC:23408]	536	1820	783	1872	1937	1775	2.70325	7.93884	3.70512	7.99789	7.98462	7.08889	1693.12	576.172	1.55493	0.000258795	0.0121387	UP	1770.76	827.769	1.09697	0.00895661	0.213653	FALSE	GO:0008152//GO:0006629//GO:0006631//GO:0006635//GO:0008150//GO:0044238//GO:0044699//GO:0044710//GO:0071704//GO:0006082//GO:0009987//GO:0019752//GO:0032787//GO:0043436//GO:0044237//GO:0044255//GO:0044281//GO:0044763//GO:0055114//GO:0009056//GO:0009062//GO:0016042//GO:0016054//GO:0019395//GO:0030258//GO:0034440//GO:0044242//GO:0044248//GO:0044282//GO:0044712//GO:0046395//GO:0072329//GO:1901575	metabolic process//lipid metabolic process//fatty acid metabolic process//fatty acid beta-oxidation//biological_process//primary metabolic process//single-organism process//single-organism metabolic process//organic substance metabolic process//organic acid metabolic process//cellular process//carboxylic acid metabolic process//monocarboxylic acid metabolic process//oxoacid metabolic process//cel…	GO:0005739//GO:0005622//GO:0005575//GO:0005623//GO:0005737//GO:0043231//GO:0043226//GO:0043227//GO:0043229//GO:0044424//GO:0044444//GO:0044464	mitochondrion//intracellular//cellular_component//cell//cytoplasm//intracellular membrane-bounded organelle//organelle//membrane-bounded organelle//intracellular organelle//intracellular part//cytoplasmic part//cell part	GO:0003824//GO:0016829//GO:0004300//GO:0003674//GO:0016835//GO:0016836	catalytic activity//lyase activity//enoyl-CoA hydratase activity//molecular_function//carbon-oxygen lyase activity//hydro-lyase activity	no KO assigned | (RefSeq) ECHDC2; enoyl-CoA hydratase domain containing 2	http://www.genome.jp/dbget-bin/www_bget?hsa:55268
ENSG00000232653	GOLGA8N	15	32593456	32607310	+	7602	protein_coding	golgin A8 family member N [Source:HGNC Symbol;Acc:HGNC:44405]	30	127	68	158	154	102	0.230316	0.843277	0.489813	1.02756	0.966331	0.620099	118.141	32.2543	1.86925	0.000259298	0.012142	UP	149.451	71.8923	1.05461	0.023655	0.340758	FALSE	-//-	-//-	GO:0005794//GO:0005622//GO:0005575//GO:0005623//GO:0005737//GO:0043231//GO:0012505//GO:0043226//GO:0043227//GO:0043229//GO:0044424//GO:0044444//GO:0044464	Golgi apparatus//intracellular//cellular_component//cell//cytoplasm//intracellular membrane-bounded organelle//endomembrane system//organelle//membrane-bounded organelle//intracellular organelle//intracellular part//cytoplasmic part//cell part	-//-	-//-	no KO assigned | (RefSeq) GOLGA8N, GOLGA8R; golgin A8 family member N	http://www.genome.jp/dbget-bin/www_bget?hsa:643699
ENSG00000174276	ZNHIT2	11	65116403	65117708	-	1306	protein_coding	zinc finger HIT-type containing 2 [Source:HGNC Symbol;Acc:HGNC:1177]	462	176	325	263	248	373	20.6457	6.80243	13.6267	9.95613	9.05819	13.1994	163.725	496.626	-1.60008	0.000261683	0.0122332	DOWN	248.773	343.585	-0.465591	0.285747	0.807793	FALSE	GO:0022008//GO:0007275//GO:0007399//GO:0008150//GO:0009987//GO:0030154//GO:0032501//GO:0032502//GO:0044699//GO:0044707//GO:0044763//GO:0044767//GO:0048731//GO:0048856//GO:0048869	neurogenesis//multicellular organism development//nervous system development//biological_process//cellular process//cell differentiation//multicellular organismal process//developmental process//single-organism process//single-multicellular organism process//single-organism cellular process//single-organism developmental process//system development//anatomical structure development//cellular deve…	-//-	-//-	GO:0046872//GO:0003674//GO:0005488//GO:0043167//GO:0043169	metal ion binding//molecular_function//binding//ion binding//cation binding	no KO assigned | (RefSeq) ZNHIT2, C11orf5, FON; zinc finger HIT-type containing 2	http://www.genome.jp/dbget-bin/www_bget?hsa:741
ENSG00000173275	ZNF449	X	135344796	135363152	+	5330	protein_coding	zinc finger protein 449 [Source:HGNC Symbol;Acc:HGNC:21039]	225	778	336	889	579	361	2.46369	7.36795	3.45192	8.24618	5.18185	3.13017	723.759	241.867	1.58085	0.000263573	0.0123011	UP	840.92	355.214	1.24302	0.0035401	0.120784	FALSE	GO:0006355//GO:0006351//GO:0007284//GO:0008152//GO:0006139//GO:0006725//GO:0006807//GO:0008150//GO:0009058//GO:0009059//GO:0009889//GO:0009987//GO:0010467//GO:0010468//GO:0010556//GO:0016070//GO:0018130//GO:0019219//GO:0019222//GO:0019438//GO:0031323//GO:0031326//GO:0032774//GO:0034641//GO:0034645//GO:0034654//GO:0043170//GO:0044237//GO:0044238//GO:0044249//GO:0044260//GO:0044271//GO:0046483//GO:…	regulation of transcription, DNA-templated//transcription, DNA-templated//spermatogonial cell division//metabolic process//nucleobase-containing compound metabolic process//cellular aromatic compound metabolic process//nitrogen compound metabolic process//biological_process//biosynthetic process//macromolecule biosynthetic process//regulation of biosynthetic process//cellular process//gene expres…	GO:0005634//GO:0005622//GO:0005575//GO:0005623//GO:0043231//GO:0043226//GO:0043227//GO:0043229//GO:0044424//GO:0044464	nucleus//intracellular//cellular_component//cell//intracellular membrane-bounded organelle//organelle//membrane-bounded organelle//intracellular organelle//intracellular part//cell part	GO:0003700//GO:0003676//GO:0046872//GO:0003677//GO:0005515//GO:0001071//GO:0003674//GO:0005488//GO:0097159//GO:1901363//GO:0043167//GO:0043169	transcription factor activity, sequence-specific DNA binding//nucleic acid binding//metal ion binding//DNA binding//protein binding//nucleic acid binding transcription factor activity//molecular_function//binding//organic cyclic compound binding//heterocyclic compound binding//ion binding//cation binding	K09230 SCAN domain-containing zinc finger protein | (RefSeq) ZNF449, ZSCAN19; zinc finger protein 449	http://www.genome.jp/dbget-bin/www_bget?hsa:203523
ENSG00000225507	AC069282.1	7	47956793	47957318	+	526	processed_pseudogene	--	26	111	45	82	73	51	2.88481	10.652	4.68464	7.70737	6.62019	4.48098	103.256	27.9546	1.8808	0.000267715	0.012453	UP	77.561	47.5774	0.703824	0.166457	0.71218	FALSE	-//-	-//-	-//-	-//-	-//-	-//-	K08866 serine/threonine-protein kinase TTK/MPS1 [EC:2.7.12.1] | (RefSeq) TTK, CT96, ESK, MPH1, MPS1, MPS1L1, PYT; TTK protein kinase	http://www.genome.jp/dbget-bin/www_bget?hsa:7272
ENSG00000243449	C4orf48	4	2041993	2043970	+	540	protein_coding	chromosome 4 open reading frame 48 [Source:HGNC Symbol;Acc:HGNC:34437]	2130	844	2101	1186	777	1267	230.206	78.8938	213.05	108.585	68.6373	108.435	785.158	2289.62	-1.54389	0.000268376	0.012463	DOWN	1121.86	2221.12	-0.985307	0.0182574	0.31336	FALSE	-//-	-//-	GO:0005576//GO:0005575	extracellular region//cellular_component	-//-	-//-	no KO assigned | (RefSeq) C4orf48, CHR4_55; chromosome 4 open reading frame 48	http://www.genome.jp/dbget-bin/www_bget?hsa:401115
ENSG00000244879	GABPB1-AS1	15	50354959	50372202	+	17179	antisense	GABPB1 antisense RNA 1 [Source:HGNC Symbol;Acc:HGNC:44157]	736	2479	1099	2389	1869	1340	2.5004	7.28405	3.50307	6.87537	5.18973	3.60492	2306.18	791.159	1.54333	0.000271634	0.0125935	UP	2259.8	1161.83	0.959726	0.021448	0.332972	FALSE	-//-	-//-	-//-	-//-	-//-	-//-	--	--
ENSG00000230673	PABPC1P3	X	74583088	74583546	-	459	processed_pseudogene	poly(A) binding protein cytoplasmic 1 pseudogene 3 [Source:HGNC Symbol;Acc:HGNC:8560]	9	53	26	73	29	29	1.14435	5.82851	3.10177	7.863	3.01383	2.91994	49.2994	9.68068	2.33467	0.000273264	0.0126273	UP	69.0477	27.4912	1.32504	0.0150409	0.281497	FALSE	-//-	-//-	-//-	-//-	-//-	-//-	K13126 polyadenylate-binding protein | (RefSeq) PABPC1, PAB1, PABP, PABP1, PABPC2, PABPL1; poly(A) binding protein cytoplasmic 1	http://www.genome.jp/dbget-bin/www_bget?hsa:26986
ENSG00000272777	AC019131.2	4	99067256	99068125	-	870	lincRNA	--	47	11	25	23	6	10	3.15289	0.638216	1.57351	1.30703	0.328977	0.531214	10.2272	50.5282	-2.28974	0.000273264	0.0126273	DOWN	21.7516	26.434	-0.279253	0.758366	1	FALSE	-//-	-//-	-//-	-//-	-//-	-//-	--	--
ENSG00000279873	LINC01126	2	43227210	43228855	+	1646	lincRNA	long intergenic non-protein coding RNA 1126 [Source:HGNC Symbol;Acc:HGNC:49275]	19	89	23	61	55	34	0.67368	2.72932	0.765151	1.83222	1.59392	0.954635	82.7898	20.43	2.0127	0.000279483	0.0128512	UP	57.6967	24.3197	1.24249	0.0217082	0.332972	FALSE	-//-	-//-	-//-	-//-	-//-	-//-	--	--
[truncated: 485 more rows]
